# Supplementary material for: Multi-omics subtyping pipeline for chronic obstructive pulmonary disease
Source: PLoS One. 2021 Aug 25;16(8):e0255337. doi: 10.1371/journal.pone.0255337 (PMC8386883; doi:10.1371/journal.pone.0255337)
Supplement: S3 Table — “Variable name” and “Label” are abbreviations and descriptions for each variable respectively, and “Form” denotes the questionnaire filled out by the clinical coordinator to obtain that variable. The “Use” column indicates which variables were used, either during the filtering step (“Filter”) or clinical association testing (“Test”). (XLSX) [file pone.0255337.s003.xlsx]

## Sheet: Supplementary Table 3
S3 Table: Data dictionary of clinical variables
“Variable name” and “Label” are abbreviations and descriptions for each variable respectively, and “Form” denotes the questionnaire filled out by the clinical coordinator to obtain that variable. The “Use” column indicates which variables were used, either during the filtering step (“Filter”) or clinical association testing (“Test”).
Use	VariableName	Form	Label
Test	gender	Demos	Gender
Test	race	Eligible	Race of subject
Test	ethnic	Eligible	Your ethnic background
Filter, Test	EverSmokedCig	RespDisease	Have you ever smoked cigarettes?
Filter, Test	smoking_status	CalcVar	Smoking Status (3-state)
Test	Age_Enroll	CalcVar	Age at current visit, DEPRECATED
Filter, Test	finalgold_baseline	CalcVar	Final GOLD stage, baseline
Filter, Test	Height_CM	Demos	Height, cm
Filter, Test	Weight_KG	Demos	Weight, kg
Filter, Test	sysBP	Demos	Systolic blood pressure, mmHg
Filter, Test	diasBP	Demos	Diastolic blood pressure, mmHg
Filter, Test	sysBP_2	Demos	SysBP_2
Filter, Test	diasBP_2	Demos	DiasBP_2
Filter, Test	sysBP_3	Demos	SysBP_3
Filter, Test	diasBP_3	Demos	DiasBP_3
Filter, Test	Waist_CM	Demos	Waist circumference, cm
Filter, Test	Arm_Span_CM	Demos	Arm span, cm
Filter, Test	HR	Demos	Heart rate (bpm)
Filter, Test	O2_Hours_Day	Demos	On typical 24-hour day, how many hours supplemental 02 used (hours)
Filter, Test	O2_Therapy	Demos	Does subject use supplemental 02 therapy
Filter, Test	O2_Years	Demos	How long have they used supplemental 02 (years)
Filter, Test	Resting_SaO2	Demos	Resting SaO2, %
Test	BMI	Demos	BMI
Filter, Test	O2use_rest	Demos	Oxygen use: rest
Filter, Test	O2use_exercise	Demos	Oxygen use: exercise
Filter, Test	O2use_sleep	Demos	Oxygen use: sleep
Filter, Test	O2_suppl_6MW	6minWalk	Supplemental O2 used during 6-min walk, L/min (renamed from "O2" in Phase 1)
Filter, Test	distwalked	6minWalk	Distance walked, ft
Filter, Test	Walk_Course	6minWalk	Course layout
Filter, Test	Walk_Limit	6minWalk	Was your walking limited?
Filter, Test	SaO2_EndWalk	6minWalk	Immed end of walk Sa02 (%)
Filter, Test	SaO2_1_Min_Post	6minWalk	1-min post-walk Sa02 (%)
Filter, Test	HR_EndWalk	6minWalk	Heart Rate immediately after walk (beats/min)
Filter, Test	HR_1_Min_Post	6minWalk	Heart Rate 1-minute post-walk (beats/min)
Filter, Test	WalkSymp_BackPain	6minWalk	Walk Symptoms: Back Pain
Filter, Test	WalkSymp_JointPain	6minWalk	Walk Symptoms: Joint Pain
Filter, Test	WalkSymp_Legs_Fatigue	6minWalk	Walk Symptoms: Leg Discomfort/Fatigue
Filter, Test	WalkSymp_ShortnessBreath	6minWalk	Walk Symptoms: Shortness of Breath
Filter, Test	Angina	MedicalHx	Angina
Filter, Test	DxAgeAngina	MedicalHx	Diagnosis Age, Angina
Filter, Test	AFib	MedicalHx	Atrial Fibrillation
Filter, Test	DxAgeAFib	MedicalHx	Diagnosis Age, AFib
Filter, Test	CongestHeartFail	MedicalHx	Congestive Heart Failure
Filter, Test	DxAgeCHF	MedicalHx	Diagnosis Age, CHF
Filter, Test	CoronaryArtery	MedicalHx	Coronary Artery Disease
Filter, Test	DxAgeCAD	MedicalHx	Diagnosis Age, CAD
Filter, Test	Diabetes	MedicalHx	Diabetes
Filter, Test	DxAgeDiabetes	MedicalHx	Diagnosis Age, Diabetes
Filter, Test	HighBloodPres	MedicalHx	High Blood Pressure
Filter, Test	DxAgeHighBP	MedicalHx	Diagnosis Age, HighBP
Filter, Test	HighCholest	MedicalHx	High Cholesterol
Filter, Test	DxAgeCholesterol	MedicalHx	Diagnosis Age, Cholesterol
Filter, Test	HeartAttack	MedicalHx	Heart attack (MI)
Filter, Test	DxAgeMI	MedicalHx	Diagnosis Age, MI
Filter, Test	BloodClots	MedicalHx	Blood clots (in legs or lungs)
Filter, Test	DxAgeBloodClots	MedicalHx	Diagnosis Age, BloodClots
Filter, Test	PeriphVascular	MedicalHx	Peripheral vascular disease
Filter, Test	DxAgePVD	MedicalHx	Diagnosis Age, PVD
Filter, Test	Stroke	MedicalHx	Stroke
Filter, Test	DxAgeStroke	MedicalHx	Diagnosis Age, Stroke
Filter, Test	TIA	MedicalHx	TIA (transient ischemic attack)
Filter, Test	DxAgeTIA	MedicalHx	Diagnosis Age, TIA
Filter, Test	CognitiveDisorder	MedicalHx	Cognitive (memory) disorder
Filter, Test	DxAgeCognitiveDisorder	MedicalHx	Diagnosis Age, CognitiveDisorder
Filter, Test	Anemia	MedicalHx	Anemia
Filter, Test	DxAgeAnemia	MedicalHx	Diagnosis Age, Anemia
Filter, Test	GastroEsophReflx	MedicalHx	Gastroesophageal reflux
Filter, Test	DxAgeGERD	MedicalHx	Diagnosis Age, GERD
Filter, Test	KidneyDisease	MedicalHx	Kidney Disease
Filter, Test	DxAgeKidneyDz	MedicalHx	Diagnosis Age, KidneyDz
Filter, Test	LiverDisease	MedicalHx	Liver Disease
Filter, Test	DxAgeLiverDz	MedicalHx	Diagnosis Age, LiverDz
Filter, Test	CABG	MedicalHx	Coronary artery bypass surgery (CABG)
Filter, Test	Angioplasty	MedicalHx	Angioplasty or cardiac stents placed
Filter, Test	congestheartfail_slv	MedicalHx	Congestive Heart Failure since last visit
Filter, Test	coronaryartery_slv	MedicalHx	Coronary Artery Disease since last visit
Filter, Test	highbloodpres_slv	MedicalHx	High Blood Pressure since last visit
Filter, Test	highcholest_slv	MedicalHx	High Cholesterol since last visit
Filter, Test	heartattack_slv	MedicalHx	Heart attack (MI) since last visit
Filter, Test	cabg_slv	MedicalHx	CABG since last visit
Filter, Test	angioplasty_slv	MedicalHx	Angioplasty since last visit
Filter, Test	bloodclots_slv	MedicalHx	Blood clots since last visit
Filter, Test	maculardegen_slv	MedicalHx	Macular degeneration since last visit
Filter, Test	periphvascular_slv	MedicalHx	Peripheral vascular disease since last visit
Filter, Test	stroke_slv	MedicalHx	Stroke since last visit
Filter, Test	tia_slv	MedicalHx	TIA since last visit
Filter, Test	diabetes_slv	MedicalHx	Diabetes since last visit
Filter, Test	gerd_slv	MedicalHx	Gastroesophageal reflux since last visit
Filter, Test	stomachulcers_slv	MedicalHx	Stomach ulcers since last visit
Filter, Test	compressfracback_slv	MedicalHx	Compression fractures since last visit
Filter, Test	hipfracture_slv	MedicalHx	Hip fracture since last visit
Filter, Test	osteoarth_slv	MedicalHx	Osteoarthritis since last visit
Filter, Test	osteoporosis_slv	MedicalHx	Osteoporosis since last visit
Filter, Test	rheumarth_slv	MedicalHx	Rheumatoid arthritis since last visit
Filter, Test	HaveCough	RespDisease	Do you usually have a cough (Exclude clearing of throat)
Filter, Test	Cough4Plus	RespDisease	If yes, usually as much as 4 tims a day, 4+ days per week
Filter, Test	CoughAM_yn	RespDisease	Do you usually cough first thing in the morning?
Filter, Test	CoughRestDay	RespDisease	Do you usually cough during rest of day or night
Filter, Test	Cough3Mo	RespDisease	Cough like this most days for 3 consecutive months or more
Filter, Test	CoughNumYr	RespDisease	How many years have you had this cough
Filter, Test	HavePhlegm	RespDisease	Do you usually bring up phlegm from your chest
Filter, Test	PhlegmOften	RespDisease	Do you usually bring up phlegm 2 times a day, 4 or more days
Filter, Test	PhlegmAM	RespDisease	Usually bring up phlegm from chest first thing in morning
Filter, Test	PhlegmRestDay	RespDisease	Usually bring up phlegm from chest rest of day or at night
Filter, Test	Phlegm3Mo	RespDisease	Usually bring up phlegm on most days for 3 months or more
Filter, Test	PhlegmNumYr	RespDisease	How many years have you had trouble with phlegm
Filter, Test	EpisodeCghPhlm	RespDisease	Episodes of increased cough/phlegm lasting 1 week or more
Filter, Test	NumEpisodeLastYr	RespDisease	How many episodes in past 12 months
Filter, Test	YrsEpisodeLast	RespDisease	How many years had at least one episode per year
Filter, Test	ChstWheezyWhist	RespDisease	Ever had wheezing or whistling in chest
Filter, Test	ShrtBrthAttk	RespDisease	Had an attack of wheezing/whistling in chest
Filter, Test	ChestWheez12mo	RespDisease	In last 12 months, had wheezing or whistling in chest
Filter, Test	WithCold	RespDisease	When you have a cold
Filter, Test	ApartFromCold	RespDisease	Occasionally apart from colds
Filter, Test	MoreOnceAWeek	RespDisease	More than once a week
Filter, Test	MostDaysNights	RespDisease	Most days and nights
Filter, Test	AwakeByCough	RespDisease	Awakened from sleep by cough, not from colds/chest infection
Filter, Test	AwakeByShrtBrth	RespDisease	Awakened from sleep by shortness of breath/tightness in Ches
Filter, Test	LtdUphill	RespDisease	Have shortness of breath when hurrying or slight uphill
Filter, Test	LtdLevelSlow	RespDisease	Have to walk slower than others due to shortness of breath
Filter, Test	LtdLevelStop	RespDisease	Have to stop for breath when walk on the level at own pace
Filter, Test	LtdLvlStop100	RespDisease	Have to stop for breath after 100 yards on level ground
Filter, Test	LtdNotLeaveHm	RespDisease	Too breathless to leave the house on dressing/undressing
Filter, Test	ERLungProb	RespDisease	Been to emergency room or hospitalized for lung problems
Filter, Test	ERLungProbtimes	RespDisease	How many times
Filter, Test	TreatChestIll	RespDisease	Have you been to treated with antibiotics for chest illness
Filter, Test	TreatChestTimes	RespDisease	How many times treated with antibiotics for chest illness
Filter, Test	TreatSteroids	RespDisease	Been treated with steroid pills or injections
Filter, Test	TreatSteroiTimes	RespDisease	If yes, how many times
Filter, Test	FlareupChestTrb	RespDisease	Had a flare-up of chest troubles in last 12 months
Filter, Test	NumberFlareups	RespDisease	How many flare-ups have you had?
Filter, Test	SmokCigNow	RespDisease	Do you now smoke cigarettes (as of one month ago)?
Filter, Test	CigPerDaySmokNow	RespDisease	How many cigarettes do you smoke per day now? (cigarettes/day)
Filter, Test	CigSmok24hrs	RespDisease	How many cigarettes have you smoked in the past 24 hours (cigarettes)
Filter, Test	CigSmok2hrs	RespDisease	How many cigarettes have you smoked in the past 2 hours (cigarettes)
Filter, Test	CigSmokHalfHr	RespDisease	How many cigarettes have you smoked in the past half hour (cigarettes)
Filter, Test	YearsSmokedLast5Years	RespDisease-P2	How many years smoked in the last 5 years? (years)
Filter, Test	CigPerDaySmokLast5Years	RespDisease-P2	Average for last 5 years, how many cigarettes smoked per day (cigarettes/day)
Filter, Test	SmokStopAge	RespDisease	How old were you when you completely stopped smoking? (years old)
Filter, Test	COPDExac_NoTrt	RespDisease	Episodes past year: number of times, No speacial treatment
Filter, Test	COPDExac_UsualMed	RespDisease	Episodes past year: number of times, Increased usual medication
Filter, Test	COPDExac_Antib_Ster_Home	RespDisease	Episodes past year: number of times, Antibiotics or Steroids at home
Filter, Test	COPDExac_NewRx_Antib_Ster	RespDisease	Episodes past year: number of times, Doctor, New prescription Antibiotics or Steroids
Filter, Test	COPDExac_Hospital	RespDisease	Episodes past year: number of times, Hospital
Filter, Test	COPDExac_ICU	RespDisease	Episodes past year: number of times, ICU
Filter, Test	COPDExac_BreathingTube	RespDisease	Episodes past year: number of times, Breathing tube
Filter, Test	ChronBronch	RespDisease	Chronic bronchitis: Have you ever had chronic bronchitis
Filter, Test	Emphysema	RespDisease	Emphysema: Have you ever had emphysema
Filter, Test	COPD	RespDisease	Have you ever had COPD
Filter, Test	SGRQ_scoreSymptom	SGRQ	SGRQ score: Symptoms
Filter, Test	SGRQ_scoreActive	SGRQ	SGRQ score: Active
Filter, Test	SGRQ_scoreImpact	SGRQ	SGRQ score: Impact
Filter, Test	SGRQ_scoreTotal	SGRQ	SGRQ score: Total
Filter, Test	SF36_PF_score	SF-36	SF-36 Physical Function (PF) score
Filter, Test	SF36_RP_score	SF-36	SF-36 Role Physical (RP) score
Filter, Test	SF36_RE_score	SF-36	SF-36 Role Emotional (RE) score
Filter, Test	SF36_SF_score	SF-36	SF-36 Social Function (SF) score
Filter, Test	SF36_BP_score	SF-36	SF-36 Body Pain (BP) score
Filter, Test	SF36_VT_score	SF-36	SF-36 Vitality (VT) score
Filter, Test	SF36_MH_score	SF-36	SF-36 Mental Health (MH) score
Filter, Test	SF36_GH_score	SF-36	SF-36 General Health (GH) score
Filter, Test	SF36_PF_t_score	SF-36	SF-36 Physical Function (PF) t-score (normalized)
Filter, Test	SF36_RP_t_score	SF-36	SF-36 Role Physical (RP) t-score (normalized)
Filter, Test	SF36_RE_t_score	SF-36	SF-36 Role Emotional (RE) t-score (normalized)
Filter, Test	SF36_SF_t_score	SF-36	SF-36 Social Function (SF) t-score (normalized)
Filter, Test	SF36_BP_t_score	SF-36	SF-36 Body Pain (BP) t-score (normalized)
Filter, Test	SF36_VT_t_score	SF-36	SF-36 Vitality (VT) t-score (normalized)
Filter, Test	SF36_MH_t_score	SF-36	SF-36 Mental Health (MH) t-score (normalized)
Filter, Test	SF36_GH_t_score	SF-36	SF-36 General Health (GH) t-score (normalized)
Filter, Test	SF36_PCS_score	SF-36	SF-36 Physical Health Aggregate (PCS) Score (normalized)
Filter, Test	SF36_MCS_score	SF-36	SF-36 Mental Health Aggregate (MCS) Score (normalized)
Filter, Test	CAT1	CAT	CAT1: Cough
Filter, Test	CAT2	CAT	CAT2: Phlegm
Filter, Test	CAT3	CAT	CAT3: Tightness in chest
Filter, Test	CAT4	CAT	CAT4: Breathless
Filter, Test	CAT5	CAT	CAT5: Limited
Filter, Test	CAT6	CAT	CAT6: Confidence leaving home
Filter, Test	CAT7	CAT	CAT7: Sleep soundly
Filter, Test	CAT8	CAT	CAT8: Energy
Filter, Test	CAT_score	CAT	CAT1_Score
Filter, Test	eCigaretteEver	eCig	Ever used an electronic cigarette or eCigarette?
Filter, Test	eCigarettesFlavored	eCig	Was eCigarette usually flavored?
Filter, Test	eCigarettesFlavor	eCig	If Yes, what flavor was it?
Filter, Test	eCigaretteStill	eCig	Still smoke eCigarettes?
Filter, Test	CigarettesStill	eCig	Still smoke regular tobacco cigarettes?
Test	wbc	CBC	WBC (K/uL)
Test	neutrophl	CBC	Neutrophils (K/uL)
Test	neutrophl_pct	CBC	Neutrophil percentage (percent)
Test	lymphcyt	CBC	Lymphocytes (K/uL)
Test	lymphcyt_pct	CBC	Lymphocyte percentage (percent)
Test	monocyt	CBC	Monocytes (K/uL)
Test	monocyt_pct	CBC	Monocyte percentage (percent)
Test	eosinphl	CBC	Eosinophils (K/uL)
Test	eosinphl_pct	CBC	Eosinophil percentage (percent)
Test	basophl	CBC	Basophils (K/uL)
Test	basophl_pct	CBC	Basophil percentage (percent)
Test	RBC	CBC	RBC
Test	hemoglobin	CBC	Hgb (g/dL)
Test	hematocrit	CBC	Hct (%)
Test	MCV	CBC	MCV (fL)
Test	MCH	CBC	MCH (pg)
Test	MCHC	CBC	MCHC (g/dL)
Filter, Test	Platelets	CBC	Platelets
Filter, Test	DLco_raw	DLcoResults	DLco raw
Filter, Test	VA	DLcoResults	VA
Filter, Test	VI	DLcoResults	VI
Filter, Test	BHT	DLcoResults	BHT
Filter, Test	DLCOpp	CalcVar	DLco percent predicted
Filter, Test	DLCO_PB_adjusted	CalcVar	DLco measured, adjusted for altitude (PB)
Filter, Test	ATS_PackYears	CalcVar	Pack years, from Resp Questionnaire
Filter, Test	YearsSinceQuit	CalcVar	Years since quit smoking
Filter, Test	Duration_Smoking	CalcVar	Duration of smoking, yrs
Filter, Test	Severe_Exacerbations	CalcVar	Severe Exacerbations
Filter, Test	Exacerbation_Frequency	CalcVar	Exacerbation Frequency
Filter, Test	Chronic_Bronchitis	CalcVar	Chronic Bronchitis, calc. from Cough/Phlegm ques
Filter, Test	Fagerstrom_Index	CalcVar	Fagerstrom Index
Filter, Test	pctEmph_UpperLobes	QCT-Vida	pctEmph Upper Lobes Vida
Filter, Test	pctEmph_LowerLobes	QCT-Vida	pctEmph Lower Lobes Vida
Filter, Test	pctEmph_UL_LL_ratio	QCT-Vida	Upper Lobe/Lower Lobe ratio Vida
Filter, Test	Pi10_SRWA_Vida	QCT-Vida	Pi10 SRWA
Filter, Test	CT_Visual_Emph_Severity	CT-Visual	CT Visual Scoring, Emph Severity
Filter, Test	CT_Visual_Emph_Paraseptal	CT-Visual	CT Visual Scoring, Emph Paraseptal
Filter, Test	CT_Visual_Wall_Thickening	CT-Visual	CT Visual Scoring, Wall Thickening
Filter, Test	finalGold	CalcVar	Calc GOLD stage, post-Utah (current visit)
Filter, Test	finalgold_visit	CalcVar	GOLD stage, visit
Filter, Test	FEV1pp_utah	CalcVar	FEV1 % pred, post-Utah
Filter, Test	FVCpp_utah	CalcVar	FVC % pred, post-Utah
Filter, Test	deltaFEV1	CalcVar	Pre/Post-bronch FEV1 volume change
Filter, Test	deltaFVC	CalcVar	Pre/Post-bronch FVC volume change
Filter, Test	BDR	CalcVar	Bronchodilator Responsiveness
Filter, Test	FinalGold_Phase1	CalcVar	Final GOLD stage, post-Utah Phase 1
Filter, Test	finalGold_Phase2	CalcVar	Final GOLD stage, post-Utah Phase 2
Filter, Test	Chronic_Bronchitis_P1	Change Variables	Chronic Bronchitis, calc. from Cough/Phlegm ques
Filter, Test	Change_P1_P2_Smoking_Status	Change Variables	Change P1-P2: Smoking Status
Filter, Test	Change_P1_P2_Gold_class	Change Variables	Change P1-P2: GOLD classification
Filter, Test	Change_P1_P2_FEV1_ml	Change Variables	Change P1-P2: FEV1, ml
Filter, Test	Change_P1_P2_FEV1pp	Change Variables	Change P1-P2: FEV1 % pred.
Filter, Test	Change_P1_P2_FEV1_ml_yr	Change Variables	Change_P1_P2: FEV1 Annual rate, ml/yr
Filter, Test	Change_P1_P2_MMRC	Change Variables	Change P1-P2: MMRC
Filter, Test	Change_P1_P2_SGRQ_total	Change Variables	Change P1-P2: SGRQ Total score
Filter, Test	Change_P1_P2_distwalked	Change Variables	Change P1-P2: Distanced Walked, 6-min
Filter, Test	Change_P1_P2_O2	Change Variables	Change P1-P2: Oxygen use
Filter, Test	pctGasTrap_Thirona	QCT - Thirona	% gas trapping (-856), total lung, Thirona
Filter, Test	adj_density_plethy	QCT - Thirona	Adjusted Lung density, plethy sponge model
Filter, Test	adj_density_ctmodel	QCT - Thirona	Adjusted Lung density, CT model
Filter, Test	Pi10_Thirona	QCT - Thirona	Pi10 SRWA, Thirona
Filter, Test	AWT_seg_Thirona	QCT - Thirona	Airway Wall Thickness, segmental (main 6)
Filter, Test	Change_TLC_Thirona	QCT - Thirona	Change_TLC_Thirona
Filter, Test	Change_pctEmph_Thirona	QCT - Thirona	Change_pctEmph_Thirona
Filter, Test	Change_FRC_Thirona	QCT - Thirona	Change_FRC_Thirona
Filter, Test	Change_pctGasTrap_Thirona	QCT - Thirona	Change_pctGasTrap_Thirona
Filter, Test	Change_Perc15_Insp_Thirona	QCT - Thirona	Change_Perc15_Insp_Thirona
Filter, Test	Change_Perc15_Exp_Thirona	QCT - Thirona	Change_Perc15_Exp_Thirona
Filter, Test	Change_MeanAtten_Insp_Thirona	QCT - Thirona	Change_MeanAtten_Insp_Thirona
Filter, Test	Change_MeanAtten_Exp_Thirona	QCT - Thirona	Change_MeanAtten_Exp_Thirona
Filter, Test	Change_Adj_Density_plethy	QCT - Thirona	Change_Adj_Density_Thirona
Filter, Test	Change_Adj_Density_ctmodel	QCT - Thirona	Change_Adj_Density_Thirona
Filter, Test	Change_pctEmph_LUL_Thirona	QCT - Thirona	Change_pctEmph_LUL_Thirona
Filter, Test	Change_pctEmph_LLL_Thirona	QCT - Thirona	Change_pctEmph_LLL_Thirona
Filter, Test	Change_pctEmph_RUL_Thirona	QCT - Thirona	Change_pctEmph_RUL_Thirona
Filter, Test	Change_pctEmph_RML_Thirona	QCT - Thirona	Change_pctEmph_RML_Thirona
Filter, Test	Change_pctEmph_RLL_Thirona	QCT - Thirona	Change_pctEmph_RLL_Thirona
Filter, Test	Change_PRM_pct_emphysema_Thirona	QCT - Thirona	Change_PRM_pct_emphysema_Thirona
Filter, Test	Change_PRM_pct_airtrap_Thirona	QCT - Thirona	Change_PRM_pct_airtrap_Thirona
Filter, Test	Change_PRM_pct_normal_Thirona	QCT - Thirona	Change_PRM_pct_normal_Thirona
Filter, Test	Change_PRM_pct_other_Thirona	QCT - Thirona	Change_PRM_pct_other_Thirona
Filter, Test	pctEmph_UpperLobes_Slicer	QCT-Slicer	Slicer pctEmph Upper Lobes (Phase2 only)
Filter, Test	pctEmph_LowerLobes_Slicer	QCT-Slicer	Slicer pctEmph Lower Lobes (Phase2 only)
Filter, Test	pctEmph_UL_LL_ratio_Slicer	QCT-Slicer	Slicer UpperLobe/Lower Lobe ratio (Phase2 only)
Filter, Test	pctEmph_UpperThird_Slicer	QCT-Slicer	pctEmph Upper Third Slicer
Filter, Test	pctEmph_LowerThird_Slicer	QCT-Slicer	pctEmph Lower Third Slicer
Filter, Test	pctEmph	QCT - Thirona	pct Emph REDUNDANT for backward compatibility
Test	ccenter	Enroll	clinical center
