# Supplementary material for: Multi-omics subtyping pipeline for chronic obstructive pulmonary disease
Source: PLoS One. 2021 Aug 25;16(8):e0255337. doi: 10.1371/journal.pone.0255337 (PMC8386883; doi:10.1371/journal.pone.0255337)
Supplement: S5 Table — Columns include clinical variable, type of statistical test, p-value, FDR and summary statistics (mean/percent) for this clinical variable for each subtype. For more detailed explanation of the clinical variables see Data Dictionary in S3 Table. (XLSX) [file pone.0255337.s005.xlsx]

## Sheet: Transcriptomic
S5 Table: Clinical variables associated with the two subtypes in each -omics data.
Columns include clinical variable, type of statistical test, p-value, FDR and summary statistics (mean/percent) for this clinical variable for each subtype. For more detailed explanation of the clinical variables see Data Dictionary in S3 Table.
Variable Name	Label	Test Used	P-value	FDR	Per Cluster Mean or Percent
SaO2_1_Min_Post	1-min post-walk Sa02 (%)	numeric (ANOVA)	7.52555e-06	0.00204695	Cluster 1 Mean:96.2 (sd:3.4), Cluster 2 Mean:95.2 (sd:4.0)
Age_Enroll	Age at current visit, DEPRECATED	numeric (ANOVA)	0.000174898	0.020501	Cluster 1 Mean:65.7 (sd:8.6), Cluster 2 Mean:63.6 (sd:8.4)
AWT_seg_Thirona	Airway Wall Thickness, segmental (main 6)	numeric (ANOVA)	0.000226114	0.020501	Cluster 1 Mean:1.0 (sd:0.2), Cluster 2 Mean:1.1 (sd:0.2)
ccenter	clinical center	Fisher exact 20 categories	0.00049975	0.0250104	Perc of Cluster 1 = 'BWH': 5.0 |Perc of Cluster 1 = 'NJC': 11.2 |Perc of Cluster 1 = 'UIA': 16.1 |Perc of Cluster 1 = 'HAR': 7.1 |Perc of Cluster 1 = 'UAB': 2.9 |Perc of Cluster 1 = 'TXS': 2.2 |Perc of Cluster 1 = 'USD': 4.4 |Perc of Cluster 1 = 'COL': 7.4 |Perc of Cluster 1 = 'JHU': 4.4 |Perc of Cluster 1 = 'MSM': 3.4 |Perc of Cluster 1 = 'TEM': 8.1 |Perc of Cluster 1 = 'BAY': 2.3 |Perc of Clust…
HR_1_Min_Post	Heart Rate 1-minute post-walk (beats/min)	numeric (ANOVA)	0.0005517	0.0250104	Cluster 1 Mean:84.2 (sd:16.2), Cluster 2 Mean:87.8 (sd:16.2)
RBC	RBC	numeric (ANOVA)	0.000377653	0.0250104	Cluster 1 Mean:4.6 (sd:0.5), Cluster 2 Mean:4.7 (sd:0.5)
hematocrit	Hct (%)	numeric (ANOVA)	0.000780276	0.0303193	Cluster 1 Mean:41.9 (sd:4.0), Cluster 2 Mean:42.8 (sd:4.5)
hemoglobin	Hgb (g/dL)	numeric (ANOVA)	0.0021036	0.0712592	Cluster 1 Mean:13.9 (sd:1.5), Cluster 2 Mean:14.2 (sd:1.6)
Resting_SaO2	Resting SaO2, %	numeric (ANOVA)	0.00235784	0.0712592	Cluster 1 Mean:96.2 (sd:2.7), Cluster 2 Mean:95.7 (sd:3.0)
ChestWheez12mo	In last 12 months, had wheezing or whistling in chest	chisq 2 categories	0.00363718	0.0989312	Perc of Cluster 1 = '0': 56.3 |Perc of Cluster 1 = '1': 43.7 |Perc of Cluster 2 = '0': 47.1 |Perc of Cluster 2 = '1': 52.9
HR	Heart rate (bpm)	numeric (ANOVA)	0.00421267	0.104168	Cluster 1 Mean:73.0 (sd:12.3), Cluster 2 Mean:75.3 (sd:12.9)
O2_Therapy	Does subject use supplemental 02 therapy	chisq 2 categories	0.00478396	0.108436	Perc of Cluster 1 = '1': 11.1 |Perc of Cluster 1 = '0': 88.9 |Perc of Cluster 2 = '1': 16.9 |Perc of Cluster 2 = '0': 83.1
PhlegmAM	Usually bring up phlegm from chest first thing in morning	chisq 2 categories	0.0101401	0.17254	Perc of Cluster 1 = '0': 75.5 |Perc of Cluster 1 = '1': 24.5 |Perc of Cluster 2 = '0': 68.4 |Perc of Cluster 2 = '1': 31.6
SF36_VT_score	SF-36 Vitality (VT) score	numeric (ANOVA)	0.0102789	0.17254	Cluster 1 Mean:61.4 (sd:20.6), Cluster 2 Mean:58.0 (sd:21.1)
SF36_VT_t_score	SF-36 Vitality (VT) t-score (normalized)	numeric (ANOVA)	0.0102737	0.17254	Cluster 1 Mean:51.5 (sd:10.3), Cluster 2 Mean:49.8 (sd:10.5)
TIA	TIA (transient ischemic attack)	chisq 2 categories	0.0112038	0.17254	Perc of Cluster 1 = '0': 96.5 |Perc of Cluster 1 = '1': 3.5 |Perc of Cluster 2 = '0': 93.4 |Perc of Cluster 2 = '1': 6.6
Waist_CM	Waist circumference, cm	numeric (ANOVA)	0.0100962	0.17254	Cluster 1 Mean:100.7 (sd:17.1), Cluster 2 Mean:103.5 (sd:15.4)
Weight_KG	Weight, kg	numeric (ANOVA)	0.0114181	0.17254	Cluster 1 Mean:83.0 (sd:20.2), Cluster 2 Mean:86.3 (sd:19.8)
CoughAM_yn	Do you usually cough first thing in the morning?	chisq 2 categories	0.0130412	0.186695	Perc of Cluster 1 = '0': 74.0 |Perc of Cluster 1 = '1': 26.0 |Perc of Cluster 2 = '0': 66.9 |Perc of Cluster 2 = '1': 33.1
basophl	Basophils (K/uL)	numeric (ANOVA)	0.0161681	0.219886	Cluster 1 Mean:0.0 (sd:0.0), Cluster 2 Mean:0.0 (sd:0.0)
BMI	BMI	numeric (ANOVA)	0.0171505	0.22214	Cluster 1 Mean:28.9 (sd:6.3), Cluster 2 Mean:29.8 (sd:6.4)
CAT7	CAT7: Sleep soundly	chisq 6 categories	0.0198251	0.234454	Perc of Cluster 1 = '0': 47.1 |Perc of Cluster 1 = '4': 5.1 |Perc of Cluster 1 = '2': 12.9 |Perc of Cluster 1 = '3': 9.3 |Perc of Cluster 1 = '1': 21.1 |Perc of Cluster 1 = '5': 4.5 |Perc of Cluster 2 = '0': 37.9 |Perc of Cluster 2 = '4': 5.1 |Perc of Cluster 2 = '2': 12.1 |Perc of Cluster 2 = '3': 12.9 |Perc of Cluster 2 = '1': 24.6 |Perc of Cluster 2 = '5': 7.4
ChronBronch	Chronic bronchitis: Have you ever had chronic bronchitis	chisq 3 categories	0.0191322	0.234454	Perc of Cluster 1 = '0': 78.1 |Perc of Cluster 1 = '1': 14.1 |Perc of Cluster 1 = '3': 7.8 |Perc of Cluster 2 = '0': 75.7 |Perc of Cluster 2 = '1': 19.5 |Perc of Cluster 2 = '3': 4.8
BloodClots	Blood clots (in legs or lungs)	chisq 2 categories	0.0244064	0.270264	Perc of Cluster 1 = '0': 94.8 |Perc of Cluster 1 = '1': 5.2 |Perc of Cluster 2 = '0': 91.5 |Perc of Cluster 2 = '1': 8.5
rheumarth_slv	Rheumatoid arthritis since last visit	chisq 2 categories	0.0264296	0.270264	Perc of Cluster 1 = '0': 96.2 |Perc of Cluster 1 = '1': 3.8 |Perc of Cluster 2 = '0': 93.4 |Perc of Cluster 2 = '1': 6.6
SF36_GH_score	SF-36 General Health (GH) score	numeric (ANOVA)	0.0268277	0.270264	Cluster 1 Mean:63.7 (sd:22.1), Cluster 2 Mean:60.5 (sd:23.4)
SF36_GH_t_score	SF-36 General Health (GH) t-score (normalized)	numeric (ANOVA)	0.02681	0.270264	Cluster 1 Mean:46.6 (sd:10.6), Cluster 2 Mean:45.1 (sd:11.1)
SGRQ_scoreSymptom	SGRQ score: Symptoms	numeric (ANOVA)	0.0291657	0.283324	Cluster 1 Mean:25.8 (sd:23.7), Cluster 2 Mean:29.2 (sd:24.1)
FVCpp_utah	FVC % pred, post-Utah	numeric (ANOVA)	0.0302298	0.283535	Cluster 1 Mean:87.3 (sd:17.8), Cluster 2 Mean:84.8 (sd:16.6)
finalgold_visit	GOLD stage, visit	chisq 6 categories	0.0337653	0.306139	Perc of Cluster 1 = '4': 4.2 |Perc of Cluster 1 = '2': 20.0 |Perc of Cluster 1 = '1': 10.2 |Perc of Cluster 1 = '0': 43.3 |Perc of Cluster 1 = '3': 10.1 |Perc of Cluster 1 = '-1': 12.1 |Perc of Cluster 2 = '4': 2.6 |Perc of Cluster 2 = '2': 20.5 |Perc of Cluster 2 = '1': 6.7 |Perc of Cluster 2 = '0': 45.1 |Perc of Cluster 2 = '3': 7.5 |Perc of Cluster 2 = '-1': 17.5
tia_slv	TIA since last visit	chisq 2 categories	0.0360518	0.316325	Perc of Cluster 1 = '0': 98.0 |Perc of Cluster 1 = '1': 2.0 |Perc of Cluster 2 = '0': 96.0 |Perc of Cluster 2 = '1': 4.0
CAT1	CAT1: Cough	chisq 6 categories	0.0428273	0.364032	Perc of Cluster 1 = '0': 15.5 |Perc of Cluster 1 = '5': 5.2 |Perc of Cluster 1 = '1': 33.1 |Perc of Cluster 1 = '4': 6.9 |Perc of Cluster 1 = '2': 21.1 |Perc of Cluster 1 = '3': 18.1 |Perc of Cluster 2 = '0': 10.3 |Perc of Cluster 2 = '5': 5.5 |Perc of Cluster 2 = '1': 30.9 |Perc of Cluster 2 = '4': 5.5 |Perc of Cluster 2 = '2': 23.2 |Perc of Cluster 2 = '3': 24.6
basophl_pct	Basophil percentage (percent)	Fisher exact 6 categories	0.0472747	0.378198	Perc of Cluster 1 = '1': 55.3 |Perc of Cluster 1 = '0': 41.8 |Perc of Cluster 1 = '3': 0.5 |Perc of Cluster 1 = '2': 2.1 |Perc of Cluster 1 = '4': 0.3 |Perc of Cluster 1 = '5': 0.0 |Perc of Cluster 2 = '1': 63.2 |Perc of Cluster 2 = '0': 32.7 |Perc of Cluster 2 = '3': 0.4 |Perc of Cluster 2 = '2': 3.3 |Perc of Cluster 2 = '4': 0.4 |Perc of Cluster 2 = '5': 0.0
pctEmph_LowerLobes_Slicer	Slicer pctEmph Lower Lobes (Phase2 only)	numeric (ANOVA)	0.0472509	0.378198	Cluster 1 Mean:4.5 (sd:8.2), Cluster 2 Mean:3.5 (sd:6.4)
AwakeByShrtBrth	Awakened from sleep by shortness of breath/tightness in Ches	chisq 2 categories	0.049025	0.380994	Perc of Cluster 1 = '0': 87.0 |Perc of Cluster 1 = '1': 13.0 |Perc of Cluster 2 = '0': 82.7 |Perc of Cluster 2 = '1': 17.3
angioplasty_slv	Angioplasty since last visit	chisq 2 categories	0.0532516	0.395833	Perc of Cluster 1 = '1': 3.2 |Perc of Cluster 1 = '0': 96.8 |Perc of Cluster 2 = '1': 5.5 |Perc of Cluster 2 = '0': 94.5
COPDExac_NoTrt	Episodes past year: number of times, No speacial treatment	Fisher exact 7 categories	0.0549725	0.395833	Perc of Cluster 1 = '0': 95.6 |Perc of Cluster 1 = '2': 0.4 |Perc of Cluster 1 = '1': 3.1 |Perc of Cluster 1 = '6': 0.3 |Perc of Cluster 1 = '5': 0.2 |Perc of Cluster 1 = '4': 0.3 |Perc of Cluster 1 = '3': 0.1 |Perc of Cluster 2 = '0': 94.1 |Perc of Cluster 2 = '2': 1.8 |Perc of Cluster 2 = '1': 2.9 |Perc of Cluster 2 = '6': 0.0 |Perc of Cluster 2 = '5': 0.0 |Perc of Cluster 2 = '4': 0.4 |Perc of…
pctEmph_LowerThird_Slicer	pctEmph Lower Third Slicer	numeric (ANOVA)	0.0553002	0.395833	Cluster 1 Mean:4.8 (sd:7.9), Cluster 2 Mean:3.8 (sd:6.0)
compressfracback_slv	Compression fractures since last visit	chisq 2 categories	0.0588054	0.41013	Perc of Cluster 1 = '0': 97.3 |Perc of Cluster 1 = '1': 2.7 |Perc of Cluster 2 = '0': 95.2 |Perc of Cluster 2 = '1': 4.8
LtdUphill	Have shortness of breath when hurrying or slight uphill	chisq 2 categories	0.0627257	0.426535	Perc of Cluster 1 = '1': 47.4 |Perc of Cluster 1 = '0': 52.6 |Perc of Cluster 2 = '1': 53.3 |Perc of Cluster 2 = '0': 46.7
wbc	WBC (K/uL)	numeric (ANOVA)	0.0648111	0.429966	Cluster 1 Mean:7.1 (sd:2.0), Cluster 2 Mean:7.3 (sd:1.9)
Cough3Mo	Cough like this most days for 3 consecutive months or more	chisq 2 categories	0.0672315	0.435404	Perc of Cluster 1 = '0': 71.9 |Perc of Cluster 1 = '1': 28.1 |Perc of Cluster 2 = '0': 66.5 |Perc of Cluster 2 = '1': 33.5
highbloodpres_slv	High Blood Pressure since last visit	chisq 2 categories	0.0740937	0.438119	Perc of Cluster 1 = '0': 86.6 |Perc of Cluster 1 = '1': 13.4 |Perc of Cluster 2 = '0': 90.4 |Perc of Cluster 2 = '1': 9.6
HR_EndWalk	Heart Rate immediately after walk (beats/min)	numeric (ANOVA)	0.0729914	0.438119	Cluster 1 Mean:97.9 (sd:19.0), Cluster 2 Mean:100.1 (sd:18.2)
SF36_BP_score	SF-36 Body Pain (BP) score	numeric (ANOVA)	0.0721504	0.438119	Cluster 1 Mean:67.1 (sd:25.9), Cluster 2 Mean:64.1 (sd:26.0)
SF36_BP_t_score	SF-36 Body Pain (BP) t-score (normalized)	numeric (ANOVA)	0.0721099	0.438119	Cluster 1 Mean:48.2 (sd:10.9), Cluster 2 Mean:46.9 (sd:11.0)
Change_P1_P2_SGRQ_total	Change P1-P2: SGRQ Total score	numeric (ANOVA)	0.0796196	0.460778	Cluster 1 Mean:0.1 (sd:15.1), Cluster 2 Mean:-1.6 (sd:15.0)
sysBP_2	SysBP_2	numeric (ANOVA)	0.0819103	0.464158	Cluster 1 Mean:129.2 (sd:17.8), Cluster 2 Mean:127.2 (sd:17.5)
SaO2_EndWalk	Immed end of walk Sa02 (%)	numeric (ANOVA)	0.0873382	0.484816	Cluster 1 Mean:93.5 (sd:5.5), Cluster 2 Mean:92.9 (sd:5.3)
Stroke	Stroke	chisq 2 categories	0.0902809	0.491128	Perc of Cluster 1 = '0': 96.6 |Perc of Cluster 1 = '1': 3.4 |Perc of Cluster 2 = '0': 98.5 |Perc of Cluster 2 = '1': 1.5
neutrophl	Neutrophils (K/uL)	numeric (ANOVA)	0.0927193	0.494503	Cluster 1 Mean:4.3 (sd:1.7), Cluster 2 Mean:4.4 (sd:1.5)
COPDExac_NewRx_Antib_Ster	Episodes past year: number of times, Doctor, New prescription Antibiotics or Steroids	Fisher exact 7 categories	0.102449	0.535886	Perc of Cluster 1 = '0': 88.0 |Perc of Cluster 1 = '1': 8.5 |Perc of Cluster 1 = '4': 0.4 |Perc of Cluster 1 = '3': 1.0 |Perc of Cluster 1 = '2': 2.0 |Perc of Cluster 1 = '6': 0.1 |Perc of Cluster 1 = '5': 0.0 |Perc of Cluster 2 = '0': 87.5 |Perc of Cluster 2 = '1': 6.6 |Perc of Cluster 2 = '4': 0.4 |Perc of Cluster 2 = '3': 1.5 |Perc of Cluster 2 = '2': 3.7 |Perc of Cluster 2 = '6': 0.0 |Perc of…
deltaFVC	Pre/Post-bronch FVC volume change	numeric (ANOVA)	0.109045	0.550907	Cluster 1 Mean:0.1 (sd:0.3), Cluster 2 Mean:0.1 (sd:0.2)
SF36_PCS_score	SF-36 Physical Health Aggregate (PCS) Score (normalized)	numeric (ANOVA)	0.113422	0.550907	Cluster 1 Mean:44.4 (sd:11.0), Cluster 2 Mean:43.3 (sd:10.8)
SGRQ_scoreTotal	SGRQ score: Total	numeric (ANOVA)	0.112429	0.550907	Cluster 1 Mean:21.8 (sd:20.4), Cluster 2 Mean:23.9 (sd:20.3)
stomachulcers_slv	Stomach ulcers since last visit	chisq 2 categories	0.110907	0.550907	Perc of Cluster 1 = '0': 97.0 |Perc of Cluster 1 = '1': 3.0 |Perc of Cluster 2 = '0': 95.2 |Perc of Cluster 2 = '1': 4.8
hipfracture_slv	Hip fracture since last visit	Fisher exact 2 categories	0.116883	0.557757	Perc of Cluster 1 = '0': 98.6 |Perc of Cluster 1 = '1': 1.4 |Perc of Cluster 2 = '0': 97.4 |Perc of Cluster 2 = '1': 2.6
ChstWheezyWhist	Ever had wheezing or whistling in chest	chisq 2 categories	0.122029	0.566349	Perc of Cluster 1 = '0': 54.6 |Perc of Cluster 1 = '1': 45.4 |Perc of Cluster 2 = '0': 49.6 |Perc of Cluster 2 = '1': 50.4
SF36_MCS_score	SF-36 Mental Health Aggregate (MCS) Score (normalized)	numeric (ANOVA)	0.126358	0.566349	Cluster 1 Mean:51.9 (sd:10.4), Cluster 2 Mean:50.9 (sd:10.9)
SmokCigNow	Do you now smoke cigarettes (as of one month ago)?	chisq 2 categories	0.127012	0.566349	Perc of Cluster 1 = '0': 65.0 |Perc of Cluster 1 = '1': 35.0 |Perc of Cluster 2 = '0': 60.3 |Perc of Cluster 2 = '1': 39.7
smoking_status	Smoking Status (3-state)	chisq 2 categories	0.125761	0.566349	Perc of Cluster 1 = '1': 65.0 |Perc of Cluster 1 = '2': 35.0 |Perc of Cluster 2 = '1': 60.3 |Perc of Cluster 2 = '2': 39.7
AwakeByCough	Awakened from sleep by cough, not from colds/chest infection	chisq 2 categories	0.129543	0.568317	Perc of Cluster 1 = '0': 81.7 |Perc of Cluster 1 = '1': 18.3 |Perc of Cluster 2 = '0': 77.9 |Perc of Cluster 2 = '1': 22.1
pctEmph	pct Emph REDUNDANT for backward compatibility	numeric (ANOVA)	0.137709	0.573539	Cluster 1 Mean:5.6 (sd:9.4), Cluster 2 Mean:4.7 (sd:8.2)
SF36_MH_score	SF-36 Mental Health (MH) score	numeric (ANOVA)	0.137449	0.573539	Cluster 1 Mean:76.9 (sd:18.0), Cluster 2 Mean:75.2 (sd:18.3)
SF36_MH_t_score	SF-36 Mental Health (MH) t-score (normalized)	numeric (ANOVA)	0.137537	0.573539	Cluster 1 Mean:51.1 (sd:10.1), Cluster 2 Mean:50.1 (sd:10.3)
SGRQ_scoreActive	SGRQ score: Active	numeric (ANOVA)	0.139168	0.573539	Cluster 1 Mean:33.7 (sd:29.3), Cluster 2 Mean:36.5 (sd:29.0)
CAT_score	CAT1_Score	numeric (ANOVA)	0.164168	0.640133	Cluster 1 Mean:11.3 (sd:8.3), Cluster 2 Mean:12.0 (sd:8.2)
CongestHeartFail	Congestive Heart Failure	chisq 2 categories	0.170881	0.640133	Perc of Cluster 1 = '0': 96.2 |Perc of Cluster 1 = '1': 3.8 |Perc of Cluster 2 = '0': 94.5 |Perc of Cluster 2 = '1': 5.5
diasBP_3	DiasBP_3	numeric (ANOVA)	0.168095	0.640133	Cluster 1 Mean:75.7 (sd:10.7), Cluster 2 Mean:76.6 (sd:10.5)
heartattack_slv	Heart attack (MI) since last visit	chisq 2 categories	0.165339	0.640133	Perc of Cluster 1 = '0': 97.6 |Perc of Cluster 1 = '1': 2.4 |Perc of Cluster 2 = '0': 98.9 |Perc of Cluster 2 = '1': 1.1
lymphcyt_pct	Lymphocyte percentage (percent)	numeric (ANOVA)	0.172373	0.640133	Cluster 1 Mean:29.4 (sd:9.7), Cluster 2 Mean:28.5 (sd:8.1)
SF36_SF_score	SF-36 Social Function (SF) score	numeric (ANOVA)	0.16568	0.640133	Cluster 1 Mean:81.5 (sd:23.7), Cluster 2 Mean:79.4 (sd:24.0)
SF36_SF_t_score	SF-36 Social Function (SF) t-score (normalized)	numeric (ANOVA)	0.165656	0.640133	Cluster 1 Mean:48.8 (sd:10.3), Cluster 2 Mean:47.8 (sd:10.5)
Walk_Limit	Was your walking limited?	chisq 2 categories	0.174154	0.640133	Perc of Cluster 1 = '1': 42.1 |Perc of Cluster 1 = '0': 57.9 |Perc of Cluster 2 = '1': 46.4 |Perc of Cluster 2 = '0': 53.6
COPDExac_ICU	Episodes past year: number of times, ICU	Fisher exact 5 categories	0.190743	0.687597	Perc of Cluster 1 = '0': 98.4 |Perc of Cluster 1 = '2': 0.1 |Perc of Cluster 1 = '1': 1.5 |Perc of Cluster 1 = '4': 0.0 |Perc of Cluster 1 = '3': 0.0 |Perc of Cluster 2 = '0': 97.8 |Perc of Cluster 2 = '2': 0.0 |Perc of Cluster 2 = '1': 1.8 |Perc of Cluster 2 = '4': 0.0 |Perc of Cluster 2 = '3': 0.4
SF36_PF_score	SF-36 Physical Function (PF) score	numeric (ANOVA)	0.194651	0.687597	Cluster 1 Mean:66.0 (sd:28.8), Cluster 2 Mean:63.6 (sd:29.1)
SF36_PF_t_score	SF-36 Physical Function (PF) t-score (normalized)	numeric (ANOVA)	0.194537	0.687597	Cluster 1 Mean:42.7 (sd:12.1), Cluster 2 Mean:41.7 (sd:12.3)
Change_P1_P2_FEV1_ml	Change P1-P2: FEV1, ml	numeric (ANOVA)	0.19827	0.68766	Cluster 1 Mean:-207.1 (sd:289.5), Cluster 2 Mean:-183.2 (sd:275.4)
Change_P1_P2_Smoking_Status	Change P1-P2: Smoking Status	chisq 4 categories	0.199725	0.68766	Perc of Cluster 1 = 'F': 53.4 |Perc of Cluster 1 = 'C': 33.1 |Perc of Cluster 1 = 'F->C': 1.9 |Perc of Cluster 1 = 'C->F': 11.6 |Perc of Cluster 2 = 'F': 47.8 |Perc of Cluster 2 = 'C': 36.4 |Perc of Cluster 2 = 'F->C': 3.3 |Perc of Cluster 2 = 'C->F': 12.5
Chronic_Bronchitis_P1	Chronic Bronchitis, calc. from Cough/Phlegm ques	chisq 2 categories	0.21008	0.714274	Perc of Cluster 1 = '0': 84.5 |Perc of Cluster 1 = '1': 15.5 |Perc of Cluster 2 = '0': 81.6 |Perc of Cluster 2 = '1': 18.4
neutrophl_pct	Neutrophil percentage (percent)	numeric (ANOVA)	0.214713	0.721011	Cluster 1 Mean:59.1 (sd:10.3), Cluster 2 Mean:59.9 (sd:8.5)
HighCholest	High Cholesterol	chisq 2 categories	0.219947	0.72958	Perc of Cluster 1 = '1': 44.6 |Perc of Cluster 1 = '0': 55.4 |Perc of Cluster 2 = '1': 48.5 |Perc of Cluster 2 = '0': 51.5
Change_P1_P2_FEV1_ml_yr	Change_P1_P2: FEV1 Annual rate, ml/yr	numeric (ANOVA)	0.22709	0.73507	Cluster 1 Mean:-38.0 (sd:53.5), Cluster 2 Mean:-33.9 (sd:51.3)
Chronic_Bronchitis	Chronic Bronchitis, calc. from Cough/Phlegm ques	chisq 2 categories	0.224608	0.73507	Perc of Cluster 1 = '0': 84.5 |Perc of Cluster 1 = '1': 15.5 |Perc of Cluster 2 = '0': 81.6 |Perc of Cluster 2 = '1': 18.4
COPDExac_UsualMed	Episodes past year: number of times, Increased usual medication	Fisher exact 7 categories	0.232384	0.73507	Perc of Cluster 1 = '0': 95.6 |Perc of Cluster 1 = '2': 0.6 |Perc of Cluster 1 = '1': 3.1 |Perc of Cluster 1 = '4': 0.2 |Perc of Cluster 1 = '6': 0.3 |Perc of Cluster 1 = '5': 0.1 |Perc of Cluster 1 = '3': 0.2 |Perc of Cluster 2 = '0': 96.7 |Perc of Cluster 2 = '2': 0.4 |Perc of Cluster 2 = '1': 1.5 |Perc of Cluster 2 = '4': 0.4 |Perc of Cluster 2 = '6': 0.4 |Perc of Cluster 2 = '5': 0.0 |Perc of…
periphvascular_slv	Peripheral vascular disease since last visit	chisq 2 categories	0.238202	0.73507	Perc of Cluster 1 = '0': 97.8 |Perc of Cluster 1 = '1': 2.2 |Perc of Cluster 2 = '0': 98.9 |Perc of Cluster 2 = '1': 1.1
SF36_RE_score	SF-36 Role Emotional (RE) score	numeric (ANOVA)	0.238331	0.73507	Cluster 1 Mean:82.2 (sd:24.1), Cluster 2 Mean:80.4 (sd:26.0)
SF36_RE_t_score	SF-36 Role Emotional (RE) t-score (normalized)	numeric (ANOVA)	0.238303	0.73507	Cluster 1 Mean:47.6 (sd:11.3), Cluster 2 Mean:46.7 (sd:12.1)
SGRQ_scoreImpact	SGRQ score: Impact	numeric (ANOVA)	0.240519	0.73507	Cluster 1 Mean:13.9 (sd:17.4), Cluster 2 Mean:15.2 (sd:17.4)
eosinphl	Eosinophils (K/uL)	numeric (ANOVA)	0.252473	0.763029	Cluster 1 Mean:0.2 (sd:0.1), Cluster 2 Mean:0.2 (sd:0.1)
LiverDisease	Liver Disease	chisq 2 categories	0.266283	0.791641	Perc of Cluster 1 = '0': 95.6 |Perc of Cluster 1 = '1': 4.4 |Perc of Cluster 2 = '0': 94.1 |Perc of Cluster 2 = '1': 5.9
monocyt	Monocytes (K/uL)	numeric (ANOVA)	0.267761	0.791641	Cluster 1 Mean:0.6 (sd:0.2), Cluster 2 Mean:0.6 (sd:0.2)
CAT6	CAT6: Confidence leaving home	chisq 6 categories	0.274964	0.795641	Perc of Cluster 1 = '0': 73.1 |Perc of Cluster 1 = '1': 11.5 |Perc of Cluster 1 = '4': 2.6 |Perc of Cluster 1 = '3': 5.2 |Perc of Cluster 1 = '2': 4.5 |Perc of Cluster 1 = '5': 3.1 |Perc of Cluster 2 = '0': 71.3 |Perc of Cluster 2 = '1': 11.4 |Perc of Cluster 2 = '4': 1.1 |Perc of Cluster 2 = '3': 7.4 |Perc of Cluster 2 = '2': 6.2 |Perc of Cluster 2 = '5': 2.6
gender	Gender	chisq 2 categories	0.274453	0.795641	Perc of Cluster 1 = '1': 51.3 |Perc of Cluster 1 = '2': 48.7 |Perc of Cluster 2 = '1': 54.8 |Perc of Cluster 2 = '2': 45.2
Angina	Angina	chisq 2 categories	0.284191	0.796906	Perc of Cluster 1 = '0': 95.7 |Perc of Cluster 1 = '1': 4.3 |Perc of Cluster 2 = '0': 97.1 |Perc of Cluster 2 = '1': 2.9
CAT3	CAT3: Tightness in chest	Fisher exact 6 categories	0.282521	0.796906	Perc of Cluster 1 = '1': 19.7 |Perc of Cluster 1 = '2': 11.7 |Perc of Cluster 1 = '0': 55.9 |Perc of Cluster 1 = '3': 8.5 |Perc of Cluster 1 = '4': 2.6 |Perc of Cluster 1 = '5': 1.5 |Perc of Cluster 2 = '1': 22.1 |Perc of Cluster 2 = '2': 15.1 |Perc of Cluster 2 = '0': 49.6 |Perc of Cluster 2 = '3': 9.6 |Perc of Cluster 2 = '4': 2.9 |Perc of Cluster 2 = '5': 0.7
pctEmph_UpperLobes_Slicer	Slicer pctEmph Upper Lobes (Phase2 only)	numeric (ANOVA)	0.282095	0.796906	Cluster 1 Mean:6.1 (sd:10.5), Cluster 2 Mean:5.3 (sd:10.0)
sysBP_3	SysBP_3	numeric (ANOVA)	0.292435	0.811656	Cluster 1 Mean:128.2 (sd:17.3), Cluster 2 Mean:127.0 (sd:17.3)
Height_CM	Height, cm	numeric (ANOVA)	0.300704	0.817916	Cluster 1 Mean:169.4 (sd:9.5), Cluster 2 Mean:170.1 (sd:9.8)
sysBP	Systolic blood pressure, mmHg	numeric (ANOVA)	0.299357	0.817916	Cluster 1 Mean:131.1 (sd:17.9), Cluster 2 Mean:129.9 (sd:17.8)
Change_P1_P2_distwalked	Change P1-P2: Distanced Walked, 6-min	numeric (ANOVA)	0.336426	0.848548	Cluster 1 Mean:-123.1 (sd:364.9), Cluster 2 Mean:-146.1 (sd:368.2)
Change_P1_P2_FEV1pp	Change P1-P2: FEV1 % pred.	numeric (ANOVA)	0.340043	0.848548	Cluster 1 Mean:-2.0 (sd:10.6), Cluster 2 Mean:-1.3 (sd:10.0)
Change_P1_P2_O2	Change P1-P2: Oxygen use	Fisher exact 3 categories	0.339563	0.848548	Perc of Cluster 1 = '0': 93.3 |Perc of Cluster 1 = '1': 5.8 |Perc of Cluster 1 = '-1': 0.9 |Perc of Cluster 2 = '0': 91.9 |Perc of Cluster 2 = '1': 7.7 |Perc of Cluster 2 = '-1': 0.4
distwalked	Distance walked, ft	numeric (ANOVA)	0.336413	0.848548	Cluster 1 Mean:1314.5 (sd:441.9), Cluster 2 Mean:1287.1 (sd:416.5)
HaveCough	Do you usually have a cough (Exclude clearing of throat)	chisq 2 categories	0.31537	0.848548	Perc of Cluster 1 = '0': 69.5 |Perc of Cluster 1 = '1': 30.5 |Perc of Cluster 2 = '0': 66.5 |Perc of Cluster 2 = '1': 33.5
O2_suppl_6MW	Supplemental O2 used during 6-min walk, L/min (renamed from "O2" in Phase 1)	numeric (ANOVA)	0.32209	0.848548	Cluster 1 Mean:0.2 (sd:0.9), Cluster 2 Mean:0.3 (sd:1.0)
SF36_RP_score	SF-36 Role Physical (RP) score	numeric (ANOVA)	0.336958	0.848548	Cluster 1 Mean:72.4 (sd:28.6), Cluster 2 Mean:70.7 (sd:29.3)
SF36_RP_t_score	SF-36 Role Physical (RP) t-score (normalized)	numeric (ANOVA)	0.336922	0.848548	Cluster 1 Mean:46.0 (sd:11.2), Cluster 2 Mean:45.4 (sd:11.5)
stroke_slv	Stroke since last visit	chisq 2 categories	0.321557	0.848548	Perc of Cluster 1 = '0': 98.0 |Perc of Cluster 1 = '1': 2.0 |Perc of Cluster 2 = '0': 98.9 |Perc of Cluster 2 = '1': 1.1
KidneyDisease	Kidney Disease	chisq 2 categories	0.354546	0.876695	Perc of Cluster 1 = '0': 96.3 |Perc of Cluster 1 = '1': 3.7 |Perc of Cluster 2 = '0': 97.4 |Perc of Cluster 2 = '1': 2.6
Duration_Smoking	Duration of smoking, yrs	numeric (ANOVA)	0.360208	0.880952	Cluster 1 Mean:37.6 (sd:11.5), Cluster 2 Mean:36.9 (sd:10.7)
pctEmph_UpperThird_Slicer	pctEmph Upper Third Slicer	numeric (ANOVA)	0.362745	0.880952	Cluster 1 Mean:6.2 (sd:12.0), Cluster 2 Mean:5.5 (sd:11.2)
Pi10_Thirona	Pi10 SRWA, Thirona	numeric (ANOVA)	0.391486	0.942338	Cluster 1 Mean:2.3 (sd:0.6), Cluster 2 Mean:2.3 (sd:0.6)
bloodclots_slv	Blood clots since last visit	chisq 2 categories	0.410979	0.947341	Perc of Cluster 1 = '0': 97.5 |Perc of Cluster 1 = '1': 2.5 |Perc of Cluster 2 = '0': 96.7 |Perc of Cluster 2 = '1': 3.3
finalGold	Calc GOLD stage, post-Utah (current visit)	chisq 6 categories	0.409034	0.947341	Perc of Cluster 1 = '4': 2.1 |Perc of Cluster 1 = '3': 9.5 |Perc of Cluster 1 = '1': 9.7 |Perc of Cluster 1 = '2': 19.6 |Perc of Cluster 1 = '0': 47.3 |Perc of Cluster 1 = '-1': 11.7 |Perc of Cluster 2 = '4': 1.5 |Perc of Cluster 2 = '3': 8.5 |Perc of Cluster 2 = '1': 7.4 |Perc of Cluster 2 = '2': 19.5 |Perc of Cluster 2 = '0': 47.8 |Perc of Cluster 2 = '-1': 15.4
finalgold_baseline	Final GOLD stage, baseline	chisq 6 categories	0.409034	0.947341	Perc of Cluster 1 = '4': 2.1 |Perc of Cluster 1 = '3': 9.5 |Perc of Cluster 1 = '1': 9.7 |Perc of Cluster 1 = '2': 19.6 |Perc of Cluster 1 = '0': 47.3 |Perc of Cluster 1 = '-1': 11.7 |Perc of Cluster 2 = '4': 1.5 |Perc of Cluster 2 = '3': 8.5 |Perc of Cluster 2 = '1': 7.4 |Perc of Cluster 2 = '2': 19.5 |Perc of Cluster 2 = '0': 47.8 |Perc of Cluster 2 = '-1': 15.4
FinalGold_Phase1	Final GOLD stage, post-Utah Phase 1	chisq 6 categories	0.409034	0.947341	Perc of Cluster 1 = '4': 2.1 |Perc of Cluster 1 = '3': 9.5 |Perc of Cluster 1 = '1': 9.7 |Perc of Cluster 1 = '2': 19.6 |Perc of Cluster 1 = '0': 47.3 |Perc of Cluster 1 = '-1': 11.7 |Perc of Cluster 2 = '4': 1.5 |Perc of Cluster 2 = '3': 8.5 |Perc of Cluster 2 = '1': 7.4 |Perc of Cluster 2 = '2': 19.5 |Perc of Cluster 2 = '0': 47.8 |Perc of Cluster 2 = '-1': 15.4
osteoarth_slv	Osteoarthritis since last visit	chisq 2 categories	0.407265	0.947341	Perc of Cluster 1 = '0': 88.5 |Perc of Cluster 1 = '1': 11.5 |Perc of Cluster 2 = '0': 86.8 |Perc of Cluster 2 = '1': 13.2
Exacerbation_Frequency	Exacerbation Frequency	Fisher exact 7 categories	0.41929	0.958378	Perc of Cluster 1 = '0': 83.6 |Perc of Cluster 1 = '1': 9.9 |Perc of Cluster 1 = '4': 0.7 |Perc of Cluster 1 = '3': 1.8 |Perc of Cluster 1 = '2': 3.7 |Perc of Cluster 1 = '6': 0.2 |Perc of Cluster 1 = '5': 0.2 |Perc of Cluster 2 = '0': 84.2 |Perc of Cluster 2 = '1': 7.7 |Perc of Cluster 2 = '4': 0.4 |Perc of Cluster 2 = '3': 2.9 |Perc of Cluster 2 = '2': 4.0 |Perc of Cluster 2 = '6': 0.4 |Perc of…
TreatSteroids	Been treated with steroid pills or injections	chisq 2 categories	0.439096	0.995284	Perc of Cluster 1 = '1': 13.8 |Perc of Cluster 1 = '0': 86.2 |Perc of Cluster 2 = '1': 12.1 |Perc of Cluster 2 = '0': 87.9
adj_density_ctmodel	Adjusted Lung density, CT model	numeric (ANOVA)	0.602086	1	Cluster 1 Mean:87.8 (sd:27.6), Cluster 2 Mean:88.7 (sd:25.7)
adj_density_plethy	Adjusted Lung density, plethy sponge model	numeric (ANOVA)	0.663073	1	Cluster 1 Mean:77.0 (sd:22.9), Cluster 2 Mean:77.7 (sd:21.5)
AFib	Atrial Fibrillation	chisq 2 categories	0.655562	1	Perc of Cluster 1 = '0': 94.6 |Perc of Cluster 1 = '1': 5.4 |Perc of Cluster 2 = '0': 95.2 |Perc of Cluster 2 = '1': 4.8
Anemia	Anemia	chisq 2 categories	0.6534	1	Perc of Cluster 1 = '0': 87.7 |Perc of Cluster 1 = '1': 12.3 |Perc of Cluster 2 = '0': 88.6 |Perc of Cluster 2 = '1': 11.4
Angioplasty	Angioplasty or cardiac stents placed	chisq 2 categories	0.503635	1	Perc of Cluster 1 = '1': 8.7 |Perc of Cluster 1 = '0': 91.3 |Perc of Cluster 2 = '1': 9.9 |Perc of Cluster 2 = '0': 90.1
ApartFromCold	Occasionally apart from colds	Not tested: 1371 NA > 90.00%	1	1	not tested
Arm_Span_CM	Arm span, cm	numeric (ANOVA)	0.558952	1	Cluster 1 Mean:170.2 (sd:10.7), Cluster 2 Mean:170.6 (sd:11.5)
ATS_PackYears	Pack years, from Resp Questionnaire	numeric (ANOVA)	0.910994	1	Cluster 1 Mean:44.1 (sd:24.1), Cluster 2 Mean:43.9 (sd:22.3)
BDR	Bronchodilator Responsiveness	chisq 2 categories	0.676886	1	Perc of Cluster 1 = '0': 81.6 |Perc of Cluster 1 = '1': 18.4 |Perc of Cluster 2 = '0': 82.6 |Perc of Cluster 2 = '1': 17.4
BHT	BHT	Not tested: 291 NA > 90.00%	1	1	not tested
CABG	Coronary artery bypass surgery (CABG)	chisq 2 categories	0.565671	1	Perc of Cluster 1 = '0': 96.6 |Perc of Cluster 1 = '1': 3.4 |Perc of Cluster 2 = '0': 96.0 |Perc of Cluster 2 = '1': 4.0
cabg_slv	CABG since last visit	Fisher exact 2 categories	0.765157	1	Perc of Cluster 1 = '0': 98.8 |Perc of Cluster 1 = '1': 1.2 |Perc of Cluster 2 = '0': 99.3 |Perc of Cluster 2 = '1': 0.7
CAT2	CAT2: Phlegm	chisq 6 categories	0.94801	1	Perc of Cluster 1 = '0': 33.0 |Perc of Cluster 1 = '5': 2.8 |Perc of Cluster 1 = '1': 25.3 |Perc of Cluster 1 = '3': 15.7 |Perc of Cluster 1 = '4': 5.4 |Perc of Cluster 1 = '2': 17.8 |Perc of Cluster 2 = '0': 32.7 |Perc of Cluster 2 = '5': 2.6 |Perc of Cluster 2 = '1': 24.6 |Perc of Cluster 2 = '3': 18.0 |Perc of Cluster 2 = '4': 5.5 |Perc of Cluster 2 = '2': 16.5
CAT4	CAT4: Breathless	chisq 6 categories	0.898883	1	Perc of Cluster 1 = '1': 19.6 |Perc of Cluster 1 = '4': 13.1 |Perc of Cluster 1 = '3': 14.9 |Perc of Cluster 1 = '0': 22.0 |Perc of Cluster 1 = '2': 15.7 |Perc of Cluster 1 = '5': 14.6 |Perc of Cluster 2 = '1': 19.9 |Perc of Cluster 2 = '4': 11.8 |Perc of Cluster 2 = '3': 15.1 |Perc of Cluster 2 = '0': 21.0 |Perc of Cluster 2 = '2': 18.4 |Perc of Cluster 2 = '5': 14.0
CAT5	CAT5: Limited	chisq 6 categories	0.936053	1	Perc of Cluster 1 = '1': 15.3 |Perc of Cluster 1 = '2': 11.2 |Perc of Cluster 1 = '3': 12.3 |Perc of Cluster 1 = '0': 48.8 |Perc of Cluster 1 = '5': 5.3 |Perc of Cluster 1 = '4': 7.1 |Perc of Cluster 2 = '1': 14.0 |Perc of Cluster 2 = '2': 11.4 |Perc of Cluster 2 = '3': 13.6 |Perc of Cluster 2 = '0': 47.1 |Perc of Cluster 2 = '5': 5.9 |Perc of Cluster 2 = '4': 8.1
CAT8	CAT8: Energy	chisq 6 categories	0.743375	1	Perc of Cluster 1 = '2': 21.4 |Perc of Cluster 1 = '3': 17.8 |Perc of Cluster 1 = '4': 10.5 |Perc of Cluster 1 = '0': 20.5 |Perc of Cluster 1 = '1': 25.3 |Perc of Cluster 1 = '5': 4.5 |Perc of Cluster 2 = '2': 18.8 |Perc of Cluster 2 = '3': 19.1 |Perc of Cluster 2 = '4': 12.1 |Perc of Cluster 2 = '0': 21.3 |Perc of Cluster 2 = '1': 23.2 |Perc of Cluster 2 = '5': 5.5
Change_Adj_Density_ctmodel	Change_Adj_Density_Thirona	Not tested: 344 NA > 90.00%	1	1	not tested
Change_Adj_Density_plethy	Change_Adj_Density_Thirona	Not tested: 344 NA > 90.00%	1	1	not tested
Change_FRC_Thirona	Change_FRC_Thirona	Not tested: 766 NA > 90.00%	1	1	not tested
Change_MeanAtten_Exp_Thirona	Change_MeanAtten_Exp_Thirona	Not tested: 766 NA > 90.00%	1	1	not tested
Change_MeanAtten_Insp_Thirona	Change_MeanAtten_Insp_Thirona	Not tested: 344 NA > 90.00%	1	1	not tested
Change_P1_P2_Gold_class	Change P1-P2: GOLD classification	Not tested: 512 NA > 90.00%	1	1	not tested
Change_P1_P2_MMRC	Change P1-P2: MMRC	numeric (ANOVA)	0.463986	1	Cluster 1 Mean:0.1 (sd:1.2), Cluster 2 Mean:0.0 (sd:1.2)
Change_pctEmph_LLL_Thirona	Change_pctEmph_LLL_Thirona	Not tested: 344 NA > 90.00%	1	1	not tested
Change_pctEmph_LUL_Thirona	Change_pctEmph_LUL_Thirona	Not tested: 344 NA > 90.00%	1	1	not tested
Change_pctEmph_RLL_Thirona	Change_pctEmph_RLL_Thirona	Not tested: 344 NA > 90.00%	1	1	not tested
Change_pctEmph_RML_Thirona	Change_pctEmph_RML_Thirona	Not tested: 350 NA > 90.00%	1	1	not tested
Change_pctEmph_RUL_Thirona	Change_pctEmph_RUL_Thirona	Not tested: 346 NA > 90.00%	1	1	not tested
Change_pctEmph_Thirona	Change_pctEmph_Thirona	Not tested: 344 NA > 90.00%	1	1	not tested
Change_pctGasTrap_Thirona	Change_pctGasTrap_Thirona	Not tested: 766 NA > 90.00%	1	1	not tested
Change_Perc15_Exp_Thirona	Change_Perc15_Exp_Thirona	Not tested: 766 NA > 90.00%	1	1	not tested
Change_Perc15_Insp_Thirona	Change_Perc15_Insp_Thirona	Not tested: 344 NA > 90.00%	1	1	not tested
Change_PRM_pct_airtrap_Thirona	Change_PRM_pct_airtrap_Thirona	Not tested: 766 NA > 90.00%	1	1	not tested
Change_PRM_pct_emphysema_Thirona	Change_PRM_pct_emphysema_Thirona	Not tested: 766 NA > 90.00%	1	1	not tested
Change_PRM_pct_normal_Thirona	Change_PRM_pct_normal_Thirona	Not tested: 766 NA > 90.00%	1	1	not tested
Change_PRM_pct_other_Thirona	Change_PRM_pct_other_Thirona	Not tested: 766 NA > 90.00%	1	1	not tested
Change_TLC_Thirona	Change_TLC_Thirona	Not tested: 344 NA > 90.00%	1	1	not tested
CigarettesStill	Still smoke regular tobacco cigarettes?	Not tested: 2492 NA > 90.00%	1	1	not tested
CigPerDaySmokLast5Years	Average for last 5 years, how many cigarettes smoked per day (cigarettes/day)	Not tested: 1378 NA > 90.00%	1	1	not tested
CigPerDaySmokNow	How many cigarettes do you smoke per day now? (cigarettes/day)	Not tested: 1606 NA > 90.00%	1	1	not tested
CigSmok24hrs	How many cigarettes have you smoked in the past 24 hours (cigarettes)	Not tested: 1603 NA > 90.00%	1	1	not tested
CigSmok2hrs	How many cigarettes have you smoked in the past 2 hours (cigarettes)	Not tested: 1603 NA > 90.00%	1	1	not tested
CigSmokHalfHr	How many cigarettes have you smoked in the past half hour (cigarettes)	Not tested: 1603 NA > 90.00%	1	1	not tested
CognitiveDisorder	Cognitive (memory) disorder	chisq 2 categories	0.603802	1	Perc of Cluster 1 = '0': 98.1 |Perc of Cluster 1 = '1': 1.9 |Perc of Cluster 2 = '0': 98.5 |Perc of Cluster 2 = '1': 1.5
congestheartfail_slv	Congestive Heart Failure since last visit	chisq 2 categories	0.57847	1	Perc of Cluster 1 = '0': 97.6 |Perc of Cluster 1 = '1': 2.4 |Perc of Cluster 2 = '0': 97.1 |Perc of Cluster 2 = '1': 2.9
COPD	Have you ever had COPD	chisq 3 categories	0.609532	1	Perc of Cluster 1 = '1': 25.9 |Perc of Cluster 1 = '0': 65.9 |Perc of Cluster 1 = '3': 8.2 |Perc of Cluster 2 = '1': 28.3 |Perc of Cluster 2 = '0': 62.9 |Perc of Cluster 2 = '3': 8.8
COPDExac_Antib_Ster_Home	Episodes past year: number of times, Antibiotics or Steroids at home	Fisher exact 7 categories	0.975512	1	Perc of Cluster 1 = '0': 93.4 |Perc of Cluster 1 = '3': 0.5 |Perc of Cluster 1 = '1': 4.4 |Perc of Cluster 1 = '4': 0.2 |Perc of Cluster 1 = '2': 1.4 |Perc of Cluster 1 = '5': 0.1 |Perc of Cluster 1 = '6': 0.1 |Perc of Cluster 2 = '0': 94.9 |Perc of Cluster 2 = '3': 0.4 |Perc of Cluster 2 = '1': 4.0 |Perc of Cluster 2 = '4': 0.0 |Perc of Cluster 2 = '2': 0.7 |Perc of Cluster 2 = '5': 0.0 |Perc of…
COPDExac_BreathingTube	Episodes past year: number of times, Breathing tube	Fisher exact 4 categories	0.644583	1	Perc of Cluster 1 = '0': 98.8 |Perc of Cluster 1 = '1': 1.2 |Perc of Cluster 1 = '3': 0.0 |Perc of Cluster 1 = '4': 0.0 |Perc of Cluster 2 = '0': 98.5 |Perc of Cluster 2 = '1': 1.5 |Perc of Cluster 2 = '3': 0.0 |Perc of Cluster 2 = '4': 0.0
COPDExac_Hospital	Episodes past year: number of times, Hospital	Fisher exact 5 categories	0.467486	1	Perc of Cluster 1 = '0': 95.6 |Perc of Cluster 1 = '1': 3.5 |Perc of Cluster 1 = '2': 0.6 |Perc of Cluster 1 = '3': 0.2 |Perc of Cluster 1 = '4': 0.1 |Perc of Cluster 2 = '0': 95.2 |Perc of Cluster 2 = '1': 3.3 |Perc of Cluster 2 = '2': 0.7 |Perc of Cluster 2 = '3': 0.7 |Perc of Cluster 2 = '4': 0.0
CoronaryArtery	Coronary Artery Disease	chisq 2 categories	0.88389	1	Perc of Cluster 1 = '0': 90.4 |Perc of Cluster 1 = '1': 9.6 |Perc of Cluster 2 = '0': 90.1 |Perc of Cluster 2 = '1': 9.9
coronaryartery_slv	Coronary Artery Disease since last visit	chisq 2 categories	0.833	1	Perc of Cluster 1 = '0': 95.9 |Perc of Cluster 1 = '1': 4.1 |Perc of Cluster 2 = '0': 95.6 |Perc of Cluster 2 = '1': 4.4
Cough4Plus	If yes, usually as much as 4 tims a day, 4+ days per week	Not tested: 1781 NA > 90.00%	1	1	not tested
CoughNumYr	How many years have you had this cough	Not tested: 1599 NA > 90.00%	1	1	not tested
CoughRestDay	Do you usually cough during rest of day or night	chisq 2 categories	0.552028	1	Perc of Cluster 1 = '0': 69.0 |Perc of Cluster 1 = '1': 31.0 |Perc of Cluster 2 = '0': 67.3 |Perc of Cluster 2 = '1': 32.7
CT_Visual_Emph_Paraseptal	CT Visual Scoring, Emph Paraseptal	Not tested: 2614 NA > 90.00%	1	1	not tested
CT_Visual_Emph_Severity	CT Visual Scoring, Emph Severity	Not tested: 2614 NA > 90.00%	1	1	not tested
CT_Visual_Wall_Thickening	CT Visual Scoring, Wall Thickening	Not tested: 2614 NA > 90.00%	1	1	not tested
deltaFEV1	Pre/Post-bronch FEV1 volume change	numeric (ANOVA)	0.487695	1	Cluster 1 Mean:0.1 (sd:0.2), Cluster 2 Mean:0.1 (sd:0.2)
Diabetes	Diabetes	chisq 2 categories	0.611942	1	Perc of Cluster 1 = '0': 83.6 |Perc of Cluster 1 = '1': 16.4 |Perc of Cluster 2 = '0': 82.4 |Perc of Cluster 2 = '1': 17.6
diabetes_slv	Diabetes since last visit	chisq 2 categories	0.491483	1	Perc of Cluster 1 = '0': 94.1 |Perc of Cluster 1 = '1': 5.9 |Perc of Cluster 2 = '0': 93.0 |Perc of Cluster 2 = '1': 7.0
diasBP	Diastolic blood pressure, mmHg	numeric (ANOVA)	0.551073	1	Cluster 1 Mean:76.7 (sd:11.0), Cluster 2 Mean:77.2 (sd:10.8)
diasBP_2	DiasBP_2	numeric (ANOVA)	0.908129	1	Cluster 1 Mean:76.1 (sd:10.8), Cluster 2 Mean:76.2 (sd:10.5)
DLCO_PB_adjusted	DLco measured, adjusted for altitude (PB)	Not tested: 291 NA > 90.00%	1	1	not tested
DLco_raw	DLco raw	Not tested: 291 NA > 90.00%	1	1	not tested
DLCOpp	DLco percent predicted	Not tested: 291 NA > 90.00%	1	1	not tested
DxAgeAFib	Diagnosis Age, AFib	Not tested: 2478 NA > 90.00%	1	1	not tested
DxAgeAnemia	Diagnosis Age, Anemia	Not tested: 2324 NA > 90.00%	1	1	not tested
DxAgeAngina	Diagnosis Age, Angina	Not tested: 2512 NA > 90.00%	1	1	not tested
DxAgeBloodClots	Diagnosis Age, BloodClots	Not tested: 2476 NA > 90.00%	1	1	not tested
DxAgeCAD	Diagnosis Age, CAD	Not tested: 2373 NA > 90.00%	1	1	not tested
DxAgeCHF	Diagnosis Age, CHF	Not tested: 2515 NA > 90.00%	1	1	not tested
DxAgeCholesterol	Diagnosis Age, Cholesterol	Not tested: 1510 NA > 90.00%	1	1	not tested
DxAgeCognitiveDisorder	Diagnosis Age, CognitiveDisorder	Not tested: 2571 NA > 90.00%	1	1	not tested
DxAgeDiabetes	Diagnosis Age, Diabetes	Not tested: 2204 NA > 90.00%	1	1	not tested
DxAgeGERD	Diagnosis Age, GERD	Not tested: 1852 NA > 90.00%	1	1	not tested
DxAgeHighBP	Diagnosis Age, HighBP	Not tested: 1372 NA > 90.00%	1	1	not tested
DxAgeKidneyDz	Diagnosis Age, KidneyDz	Not tested: 2525 NA > 90.00%	1	1	not tested
DxAgeLiverDz	Diagnosis Age, LiverDz	Not tested: 2507 NA > 90.00%	1	1	not tested
DxAgeMI	Diagnosis Age, MI	Not tested: 2453 NA > 90.00%	1	1	not tested
DxAgePVD	Diagnosis Age, PVD	Not tested: 2533 NA > 90.00%	1	1	not tested
DxAgeStroke	Diagnosis Age, Stroke	Not tested: 2537 NA > 90.00%	1	1	not tested
DxAgeTIA	Diagnosis Age, TIA	Not tested: 2522 NA > 90.00%	1	1	not tested
eCigaretteEver	Ever used an electronic cigarette or eCigarette?	Not tested: 653 NA > 90.00%	1	1	not tested
eCigarettesFlavor	If Yes, what flavor was it?	Not tested: 2502 NA > 90.00%	1	1	not tested
eCigarettesFlavored	Was eCigarette usually flavored?	Not tested: 2373 NA > 90.00%	1	1	not tested
eCigaretteStill	Still smoke eCigarettes?	Not tested: 2376 NA > 90.00%	1	1	not tested
Emphysema	Emphysema: Have you ever had emphysema	chisq 3 categories	0.48156	1	Perc of Cluster 1 = '1': 19.4 |Perc of Cluster 1 = '3': 7.5 |Perc of Cluster 1 = '0': 73.1 |Perc of Cluster 2 = '1': 20.2 |Perc of Cluster 2 = '3': 5.5 |Perc of Cluster 2 = '0': 74.3
eosinphl_pct	Eosinophil percentage (percent)	numeric (ANOVA)	0.692735	1	Cluster 1 Mean:2.7 (sd:2.0), Cluster 2 Mean:2.8 (sd:1.9)
EpisodeCghPhlm	Episodes of increased cough/phlegm lasting 1 week or more	chisq 2 categories	0.691179	1	Perc of Cluster 1 = '0': 75.4 |Perc of Cluster 1 = '1': 24.6 |Perc of Cluster 2 = '0': 74.3 |Perc of Cluster 2 = '1': 25.7
ERLungProb	Been to emergency room or hospitalized for lung problems	chisq 2 categories	0.76044	1	Perc of Cluster 1 = '1': 8.3 |Perc of Cluster 1 = '0': 91.7 |Perc of Cluster 2 = '1': 8.8 |Perc of Cluster 2 = '0': 91.2
ERLungProbtimes	How many times	Not tested: 2392 NA > 90.00%	1	1	not tested
ethnic	Your ethnic background	Not tested: 1 unique value	1	1	not tested
EverSmokedCig	Have you ever smoked cigarettes?	Not tested: 1 unique value	1	1	not tested
Fagerstrom_Index	Fagerstrom Index	Not tested: 2614 NA > 90.00%	1	1	not tested
FEV1pp_utah	FEV1 % pred, post-Utah	numeric (ANOVA)	0.993419	1	Cluster 1 Mean:78.5 (sd:24.6), Cluster 2 Mean:78.5 (sd:21.7)
FlareupChestTrb	Had a flare-up of chest troubles in last 12 months	chisq 2 categories	0.570966	1	Perc of Cluster 1 = '0': 80.5 |Perc of Cluster 1 = '1': 19.5 |Perc of Cluster 2 = '0': 79.0 |Perc of Cluster 2 = '1': 21.0
GastroEsophReflx	Gastroesophageal reflux	chisq 2 categories	0.659409	1	Perc of Cluster 1 = '0': 68.9 |Perc of Cluster 1 = '1': 31.1 |Perc of Cluster 2 = '0': 70.2 |Perc of Cluster 2 = '1': 29.8
gerd_slv	Gastroesophageal reflux since last visit	chisq 2 categories	0.840736	1	Perc of Cluster 1 = '0': 89.4 |Perc of Cluster 1 = '1': 10.6 |Perc of Cluster 2 = '0': 89.0 |Perc of Cluster 2 = '1': 11.0
HavePhlegm	Do you usually bring up phlegm from your chest	chisq 2 categories	0.733611	1	Perc of Cluster 1 = '0': 68.7 |Perc of Cluster 1 = '1': 31.3 |Perc of Cluster 2 = '0': 67.6 |Perc of Cluster 2 = '1': 32.4
HeartAttack	Heart attack (MI)	chisq 2 categories	0.754591	1	Perc of Cluster 1 = '0': 93.5 |Perc of Cluster 1 = '1': 6.5 |Perc of Cluster 2 = '0': 93.0 |Perc of Cluster 2 = '1': 7.0
HighBloodPres	High Blood Pressure	chisq 2 categories	0.912731	1	Perc of Cluster 1 = '1': 50.4 |Perc of Cluster 1 = '0': 49.6 |Perc of Cluster 2 = '1': 50.7 |Perc of Cluster 2 = '0': 49.3
highcholest_slv	High Cholesterol since last visit	chisq 2 categories	0.826025	1	Perc of Cluster 1 = '0': 88.0 |Perc of Cluster 1 = '1': 12.0 |Perc of Cluster 2 = '0': 87.5 |Perc of Cluster 2 = '1': 12.5
LtdLevelSlow	Have to walk slower than others due to shortness of breath	Not tested: 1197 NA > 90.00%	1	1	not tested
LtdLevelStop	Have to stop for breath when walk on the level at own pace	Not tested: 1155 NA > 90.00%	1	1	not tested
LtdLvlStop100	Have to stop for breath after 100 yards on level ground	Not tested: 1156 NA > 90.00%	1	1	not tested
LtdNotLeaveHm	Too breathless to leave the house on dressing/undressing	Not tested: 1154 NA > 90.00%	1	1	not tested
lymphcyt	Lymphocytes (K/uL)	numeric (ANOVA)	0.483104	1	Cluster 1 Mean:2.0 (sd:0.8), Cluster 2 Mean:2.0 (sd:0.7)
maculardegen_slv	Macular degeneration since last visit	chisq 2 categories	0.56752	1	Perc of Cluster 1 = '0': 97.6 |Perc of Cluster 1 = '1': 2.4 |Perc of Cluster 2 = '0': 98.2 |Perc of Cluster 2 = '1': 1.8
MCH	MCH (pg)	numeric (ANOVA)	0.588641	1	Cluster 1 Mean:30.4 (sd:2.2), Cluster 2 Mean:30.3 (sd:2.5)
MCHC	MCHC (g/dL)	numeric (ANOVA)	0.924986	1	Cluster 1 Mean:33.2 (sd:1.0), Cluster 2 Mean:33.2 (sd:1.2)
MCV	MCV (fL)	numeric (ANOVA)	0.486455	1	Cluster 1 Mean:91.6 (sd:5.7), Cluster 2 Mean:91.4 (sd:6.4)
monocyt_pct	Monocyte percentage (percent)	numeric (ANOVA)	0.775805	1	Cluster 1 Mean:8.2 (sd:2.4), Cluster 2 Mean:8.1 (sd:2.4)
MoreOnceAWeek	More than once a week	Not tested: 1375 NA > 90.00%	1	1	not tested
MostDaysNights	Most days and nights	Not tested: 1379 NA > 90.00%	1	1	not tested
NumberFlareups	How many flare-ups have you had?	Not tested: 2130 NA > 90.00%	1	1	not tested
NumEpisodeLastYr	How many episodes in past 12 months	Not tested: 1992 NA > 90.00%	1	1	not tested
O2_Hours_Day	On typical 24-hour day, how many hours supplemental 02 used (hours)	Not tested: 2279 NA > 90.00%	1	1	not tested
O2_Years	How long have they used supplemental 02 (years)	Not tested: 2280 NA > 90.00%	1	1	not tested
O2use_exercise	Oxygen use: exercise	Not tested: 2304 NA > 90.00%	1	1	not tested
O2use_rest	Oxygen use: rest	Not tested: 2304 NA > 90.00%	1	1	not tested
O2use_sleep	Oxygen use: sleep	Not tested: 2304 NA > 90.00%	1	1	not tested
osteoporosis_slv	Osteoporosis since last visit	chisq 2 categories	0.745947	1	Perc of Cluster 1 = '0': 94.2 |Perc of Cluster 1 = '1': 5.8 |Perc of Cluster 2 = '0': 93.8 |Perc of Cluster 2 = '1': 6.2
pctEmph_LowerLobes	pctEmph Lower Lobes Vida	Not tested: 2614 NA > 90.00%	1	1	not tested
pctEmph_UL_LL_ratio	Upper Lobe/Lower Lobe ratio Vida	Not tested: 2614 NA > 90.00%	1	1	not tested
pctEmph_UL_LL_ratio_Slicer	Slicer UpperLobe/Lower Lobe ratio (Phase2 only)	Not tested: 1770 NA > 90.00%	1	1	not tested
pctEmph_UpperLobes	pctEmph Upper Lobes Vida	Not tested: 2614 NA > 90.00%	1	1	not tested
pctGasTrap_Thirona	% gas trapping (-856), total lung, Thirona	Not tested: 372 NA > 90.00%	1	1	not tested
PeriphVascular	Peripheral vascular disease	chisq 2 categories	0.787916	1	Perc of Cluster 1 = '0': 96.8 |Perc of Cluster 1 = '1': 3.2 |Perc of Cluster 2 = '0': 97.1 |Perc of Cluster 2 = '1': 2.9
Phlegm3Mo	Usually bring up phlegm on most days for 3 months or more	chisq 2 categories	0.607587	1	Perc of Cluster 1 = '0': 74.9 |Perc of Cluster 1 = '1': 25.1 |Perc of Cluster 2 = '0': 73.5 |Perc of Cluster 2 = '1': 26.5
PhlegmNumYr	How many years have you had trouble with phlegm	Not tested: 1730 NA > 90.00%	1	1	not tested
PhlegmOften	Do you usually bring up phlegm 2 times a day, 4 or more days	Not tested: 1683 NA > 90.00%	1	1	not tested
PhlegmRestDay	Usually bring up phlegm from chest rest of day or at night	chisq 2 categories	0.529462	1	Perc of Cluster 1 = '0': 77.0 |Perc of Cluster 1 = '1': 23.0 |Perc of Cluster 2 = '0': 78.7 |Perc of Cluster 2 = '1': 21.3
Pi10_SRWA_Vida	Pi10 SRWA	Not tested: 2614 NA > 90.00%	1	1	not tested
Platelets	Platelets	numeric (ANOVA)	0.626216	1	Cluster 1 Mean:237.8 (sd:66.2), Cluster 2 Mean:239.9 (sd:70.1)
race	Race of subject	chisq 2 categories	0.852301	1	Perc of Cluster 1 = '2': 25.1 |Perc of Cluster 1 = '1': 74.9 |Perc of Cluster 2 = '2': 24.6 |Perc of Cluster 2 = '1': 75.4
Severe_Exacerbations	Severe Exacerbations	chisq 2 categories	0.76044	1	Perc of Cluster 1 = '1': 8.3 |Perc of Cluster 1 = '0': 91.7 |Perc of Cluster 2 = '1': 8.8 |Perc of Cluster 2 = '0': 91.2
ShrtBrthAttk	Had an attack of wheezing/whistling in chest	chisq 2 categories	0.483736	1	Perc of Cluster 1 = '0': 75.1 |Perc of Cluster 1 = '1': 24.9 |Perc of Cluster 2 = '0': 73.2 |Perc of Cluster 2 = '1': 26.8
SmokStopAge	How old were you when you completely stopped smoking? (years old)	Not tested: 988 NA > 90.00%	1	1	not tested
TreatChestIll	Have you been to treated with antibiotics for chest illness	chisq 2 categories	0.840266	1	Perc of Cluster 1 = '1': 19.3 |Perc of Cluster 1 = '0': 80.7 |Perc of Cluster 2 = '1': 19.9 |Perc of Cluster 2 = '0': 80.1
TreatChestTimes	How many times treated with antibiotics for chest illness	Not tested: 2103 NA > 90.00%	1	1	not tested
TreatSteroiTimes	If yes, how many times	Not tested: 2255 NA > 90.00%	1	1	not tested
VA	VA	Not tested: 291 NA > 90.00%	1	1	not tested
VI	VI	Not tested: 291 NA > 90.00%	1	1	not tested
Walk_Course	Course layout	chisq 2 categories	0.868048	1	Perc of Cluster 1 = '1': 97.6 |Perc of Cluster 1 = '2': 2.4 |Perc of Cluster 2 = '1': 97.7 |Perc of Cluster 2 = '2': 2.3
WalkSymp_BackPain	Walk Symptoms: Back Pain	Not tested: 1520 NA > 90.00%	1	1	not tested
WalkSymp_JointPain	Walk Symptoms: Joint Pain	Not tested: 1520 NA > 90.00%	1	1	not tested
WalkSymp_Legs_Fatigue	Walk Symptoms: Leg Discomfort/Fatigue	Not tested: 1520 NA > 90.00%	1	1	not tested
WalkSymp_ShortnessBreath	Walk Symptoms: Shortness of Breath	Not tested: 1520 NA > 90.00%	1	1	not tested
WithCold	When you have a cold	Not tested: 1369 NA > 90.00%	1	1	not tested
YearsSinceQuit	Years since quit smoking	Not tested: 1029 NA > 90.00%	1	1	not tested
YearsSmokedLast5Years	How many years smoked in the last 5 years? (years)	Not tested: 1355 NA > 90.00%	1	1	not tested
YrsEpisodeLast	How many years had at least one episode per year	Not tested: 1961 NA > 90.00%	1	1	not tested

## Sheet: Proteomic
S5 Table: Clinical variables associated with the two subtypes in each -omics data.
Columns include clinical variable, type of statistical test, p-value, FDR and summary statistics (mean/percent) for this clinical variable for each subtype. For more detailed explanation of the clinical variables see Data Dictionary in S3 Table.
Variable Name	Label	Test Used	P-value	FDR	Per Cluster Mean or Percent
KidneyDisease	Kidney Disease	Fisher exact 2 categories	4.77179e-09	9.58377e-07	Perc of Cluster 1 = '0': 98.5 |Perc of Cluster 1 = '1': 1.5 |Perc of Cluster 2 = '0': 85.2 |Perc of Cluster 2 = '1': 14.8
distwalked	Distance walked, ft	numeric (ANOVA)	7.04689e-09	9.58377e-07	Cluster 1 Mean:1357.7 (sd:432.3), Cluster 2 Mean:1091.9 (sd:426.4)
HighBloodPres	High Blood Pressure	chisq 2 categories	9.20654e-07	8.34726e-05	Perc of Cluster 1 = '0': 56.5 |Perc of Cluster 1 = '1': 43.5 |Perc of Cluster 2 = '0': 31.5 |Perc of Cluster 2 = '1': 68.5
Age_Enroll	Age at current visit, DEPRECATED	numeric (ANOVA)	2.26563e-06	0.000154063	Cluster 1 Mean:67.1 (sd:8.5), Cluster 2 Mean:71.2 (sd:8.5)
Duration_Smoking	Duration of smoking, yrs	numeric (ANOVA)	9.79114e-06	0.000532638	Cluster 1 Mean:35.9 (sd:12.0), Cluster 2 Mean:41.2 (sd:9.9)
ATS_PackYears	Pack years, from Resp Questionnaire	numeric (ANOVA)	2.4053e-05	0.0010904	Cluster 1 Mean:43.3 (sd:24.1), Cluster 2 Mean:53.8 (sd:25.5)
CoronaryArtery	Coronary Artery Disease	chisq 2 categories	3.52096e-05	0.00122807	Perc of Cluster 1 = '0': 93.6 |Perc of Cluster 1 = '1': 6.4 |Perc of Cluster 2 = '0': 82.4 |Perc of Cluster 2 = '1': 17.6
SF36_PCS_score	SF-36 Physical Health Aggregate (PCS) Score (normalized)	numeric (ANOVA)	3.61197e-05	0.00122807	Cluster 1 Mean:44.1 (sd:11.3), Cluster 2 Mean:39.3 (sd:11.4)
SF36_PF_score	SF-36 Physical Function (PF) score	numeric (ANOVA)	6.39464e-05	0.00174152	Cluster 1 Mean:65.9 (sd:28.4), Cluster 2 Mean:54.3 (sd:27.5)
SF36_PF_t_score	SF-36 Physical Function (PF) t-score (normalized)	numeric (ANOVA)	6.40264e-05	0.00174152	Cluster 1 Mean:42.7 (sd:11.9), Cluster 2 Mean:37.8 (sd:11.6)
DLco_raw	DLco raw	numeric (ANOVA)	7.62793e-05	0.00188618	Cluster 1 Mean:20.9 (sd:7.9), Cluster 2 Mean:17.6 (sd:6.2)
DLCO_PB_adjusted	DLco measured, adjusted for altitude (PB)	numeric (ANOVA)	0.000109035	0.00229397	Cluster 1 Mean:19.7 (sd:7.4), Cluster 2 Mean:16.7 (sd:6.0)
Walk_Limit	Was your walking limited?	chisq 2 categories	0.000109638	0.00229397	Perc of Cluster 1 = '1': 43.5 |Perc of Cluster 1 = '0': 56.5 |Perc of Cluster 2 = '1': 63.7 |Perc of Cluster 2 = '0': 36.3
DLCOpp	DLco percent predicted	numeric (ANOVA)	0.000221216	0.0042979	Cluster 1 Mean:87.8 (sd:27.8), Cluster 2 Mean:77.0 (sd:22.2)
Angioplasty	Angioplasty or cardiac stents placed	chisq 2 categories	0.000296972	0.0053851	Perc of Cluster 1 = '0': 91.5 |Perc of Cluster 1 = '1': 8.5 |Perc of Cluster 2 = '0': 80.6 |Perc of Cluster 2 = '1': 19.4
SF36_RP_t_score	SF-36 Role Physical (RP) t-score (normalized)	numeric (ANOVA)	0.000406351	0.00650611	Cluster 1 Mean:45.8 (sd:11.6), Cluster 2 Mean:41.6 (sd:11.7)
SF36_RP_score	SF-36 Role Physical (RP) score	numeric (ANOVA)	0.000406632	0.00650611	Cluster 1 Mean:71.9 (sd:29.5), Cluster 2 Mean:61.2 (sd:30.0)
CAT8	CAT8: Energy	Fisher exact 6 categories	0.00082783	0.0125094	Perc of Cluster 1 = '4': 10.4 |Perc of Cluster 1 = '2': 22.8 |Perc of Cluster 1 = '3': 14.6 |Perc of Cluster 1 = '1': 30.0 |Perc of Cluster 1 = '0': 18.0 |Perc of Cluster 1 = '5': 4.2 |Perc of Cluster 2 = '4': 13.9 |Perc of Cluster 2 = '2': 23.1 |Perc of Cluster 2 = '3': 27.8 |Perc of Cluster 2 = '1': 20.4 |Perc of Cluster 2 = '0': 8.3 |Perc of Cluster 2 = '5': 6.5
Diabetes	Diabetes	chisq 2 categories	0.000977816	0.0139982	Perc of Cluster 1 = '0': 88.2 |Perc of Cluster 1 = '1': 11.8 |Perc of Cluster 2 = '0': 76.9 |Perc of Cluster 2 = '1': 23.1
RBC	RBC	numeric (ANOVA)	0.00104392	0.0141973	Cluster 1 Mean:4.7 (sd:0.5), Cluster 2 Mean:4.5 (sd:0.5)
diasBP	Diastolic blood pressure, mmHg	numeric (ANOVA)	0.00184626	0.0239135	Cluster 1 Mean:74.8 (sd:10.4), Cluster 2 Mean:71.5 (sd:9.7)
HR_EndWalk	Heart Rate immediately after walk (beats/min)	numeric (ANOVA)	0.00249785	0.0285239	Cluster 1 Mean:103.0 (sd:17.8), Cluster 2 Mean:97.3 (sd:18.6)
diasBP_2	DiasBP_2	numeric (ANOVA)	0.0025103	0.0285239	Cluster 1 Mean:74.0 (sd:9.9), Cluster 2 Mean:71.0 (sd:9.5)
CAT_score	CAT1_Score	numeric (ANOVA)	0.00251682	0.0285239	Cluster 1 Mean:11.2 (sd:8.1), Cluster 2 Mean:13.8 (sd:8.0)
HighCholest	High Cholesterol	chisq 2 categories	0.00504262	0.0548637	Perc of Cluster 1 = '0': 56.8 |Perc of Cluster 1 = '1': 43.2 |Perc of Cluster 2 = '0': 42.6 |Perc of Cluster 2 = '1': 57.4
SF36_BP_t_score	SF-36 Body Pain (BP) t-score (normalized)	numeric (ANOVA)	0.00579506	0.0584019	Cluster 1 Mean:48.1 (sd:10.3), Cluster 2 Mean:45.1 (sd:11.8)
SF36_BP_score	SF-36 Body Pain (BP) score	numeric (ANOVA)	0.00579725	0.0584019	Cluster 1 Mean:66.8 (sd:24.5), Cluster 2 Mean:59.8 (sd:27.8)
SGRQ_scoreActive	SGRQ score: Active	numeric (ANOVA)	0.00685145	0.066557	Cluster 1 Mean:33.3 (sd:29.4), Cluster 2 Mean:41.4 (sd:27.8)
VI	VI	numeric (ANOVA)	0.00832263	0.0780605	Cluster 1 Mean:3.4 (sd:1.0), Cluster 2 Mean:3.1 (sd:1.0)
MCH	MCH (pg)	numeric (ANOVA)	0.00893789	0.0805801	Cluster 1 Mean:30.6 (sd:2.0), Cluster 2 Mean:31.1 (sd:2.0)
CongestHeartFail	Congestive Heart Failure	Fisher exact 2 categories	0.00918376	0.0805801	Perc of Cluster 1 = '0': 97.6 |Perc of Cluster 1 = '1': 2.4 |Perc of Cluster 2 = '0': 92.6 |Perc of Cluster 2 = '1': 7.4
CAT4	CAT4: Breathless	chisq 6 categories	0.0106934	0.0908942	Perc of Cluster 1 = '1': 20.9 |Perc of Cluster 1 = '2': 14.5 |Perc of Cluster 1 = '5': 15.7 |Perc of Cluster 1 = '4': 14.7 |Perc of Cluster 1 = '0': 20.3 |Perc of Cluster 1 = '3': 13.9 |Perc of Cluster 2 = '1': 9.3 |Perc of Cluster 2 = '2': 18.5 |Perc of Cluster 2 = '5': 22.2 |Perc of Cluster 2 = '4': 15.7 |Perc of Cluster 2 = '0': 13.9 |Perc of Cluster 2 = '3': 20.4
GastroEsophReflx	Gastroesophageal reflux	chisq 2 categories	0.015392	0.126867	Perc of Cluster 1 = '0': 69.0 |Perc of Cluster 1 = '1': 31.0 |Perc of Cluster 2 = '0': 57.4 |Perc of Cluster 2 = '1': 42.6
LtdUphill	Have shortness of breath when hurrying or slight uphill	chisq 2 categories	0.0170137	0.133335	Perc of Cluster 1 = '0': 52.0 |Perc of Cluster 1 = '1': 48.0 |Perc of Cluster 2 = '0': 39.8 |Perc of Cluster 2 = '1': 60.2
MCV	MCV (fL)	numeric (ANOVA)	0.0171571	0.133335	Cluster 1 Mean:92.1 (sd:5.1), Cluster 2 Mean:93.4 (sd:5.6)
CAT6	CAT6: Confidence leaving home	Fisher exact 6 categories	0.01887	0.142574	Perc of Cluster 1 = '0': 76.1 |Perc of Cluster 1 = '2': 3.5 |Perc of Cluster 1 = '1': 10.6 |Perc of Cluster 1 = '4': 2.5 |Perc of Cluster 1 = '3': 4.5 |Perc of Cluster 1 = '5': 2.8 |Perc of Cluster 2 = '0': 69.4 |Perc of Cluster 2 = '2': 0.9 |Perc of Cluster 2 = '1': 14.8 |Perc of Cluster 2 = '4': 1.9 |Perc of Cluster 2 = '3': 3.7 |Perc of Cluster 2 = '5': 9.3
Phlegm3Mo	Usually bring up phlegm on most days for 3 months or more	chisq 2 categories	0.0194245	0.142796	Perc of Cluster 1 = '0': 74.8 |Perc of Cluster 1 = '1': 25.2 |Perc of Cluster 2 = '0': 64.1 |Perc of Cluster 2 = '1': 35.9
osteoarth_slv	Osteoarthritis since last visit	chisq 2 categories	0.0220902	0.158119	Perc of Cluster 1 = '0': 91.2 |Perc of Cluster 1 = '1': 8.8 |Perc of Cluster 2 = '0': 84.3 |Perc of Cluster 2 = '1': 15.7
CAT5	CAT5: Limited	chisq 6 categories	0.0242958	0.169448	Perc of Cluster 1 = '1': 16.9 |Perc of Cluster 1 = '2': 9.9 |Perc of Cluster 1 = '3': 14.3 |Perc of Cluster 1 = '0': 47.1 |Perc of Cluster 1 = '5': 5.4 |Perc of Cluster 1 = '4': 6.5 |Perc of Cluster 2 = '1': 17.6 |Perc of Cluster 2 = '2': 13.9 |Perc of Cluster 2 = '3': 23.1 |Perc of Cluster 2 = '0': 32.4 |Perc of Cluster 2 = '5': 8.3 |Perc of Cluster 2 = '4': 4.6
Cough3Mo	Cough like this most days for 3 consecutive months or more	chisq 2 categories	0.0262176	0.178279	Perc of Cluster 1 = '1': 26.5 |Perc of Cluster 1 = '0': 73.5 |Perc of Cluster 2 = '1': 36.9 |Perc of Cluster 2 = '0': 63.1
VA	VA	numeric (ANOVA)	0.0287102	0.190467	Cluster 1 Mean:5.3 (sd:1.2), Cluster 2 Mean:5.0 (sd:1.1)
SF36_GH_t_score	SF-36 General Health (GH) t-score (normalized)	numeric (ANOVA)	0.033142	0.209658	Cluster 1 Mean:46.7 (sd:10.9), Cluster 2 Mean:44.3 (sd:10.0)
SF36_GH_score	SF-36 General Health (GH) score	numeric (ANOVA)	0.0331445	0.209658	Cluster 1 Mean:63.9 (sd:22.9), Cluster 2 Mean:58.9 (sd:21.0)
PeriphVascular	Peripheral vascular disease	Fisher exact 2 categories	0.0365865	0.223421	Perc of Cluster 1 = '0': 98.0 |Perc of Cluster 1 = '1': 2.0 |Perc of Cluster 2 = '0': 94.4 |Perc of Cluster 2 = '1': 5.6
AWT_seg_Thirona	Airway Wall Thickness, segmental (main 6)	numeric (ANOVA)	0.036963	0.223421	Cluster 1 Mean:1.0 (sd:0.2), Cluster 2 Mean:1.1 (sd:0.2)
COPDExac_UsualMed	Episodes past year: number of times, Increased usual medication	Fisher exact 7 categories	0.0404798	0.239359	Perc of Cluster 1 = '0': 95.8 |Perc of Cluster 1 = '1': 2.5 |Perc of Cluster 1 = '2': 0.9 |Perc of Cluster 1 = '4': 0.1 |Perc of Cluster 1 = '5': 0.2 |Perc of Cluster 1 = '3': 0.4 |Perc of Cluster 1 = '6': 0.1 |Perc of Cluster 2 = '0': 90.7 |Perc of Cluster 2 = '1': 6.5 |Perc of Cluster 2 = '2': 0.9 |Perc of Cluster 2 = '4': 0.0 |Perc of Cluster 2 = '5': 0.0 |Perc of Cluster 2 = '3': 0.0 |Perc of…
O2_Therapy	Does subject use supplemental 02 therapy	chisq 2 categories	0.0418375	0.23945	Perc of Cluster 1 = '1': 24.3 |Perc of Cluster 1 = '0': 75.7 |Perc of Cluster 2 = '1': 33.3 |Perc of Cluster 2 = '0': 66.7
SGRQ_scoreTotal	SGRQ score: Total	numeric (ANOVA)	0.0429169	0.23945	Cluster 1 Mean:21.6 (sd:20.5), Cluster 2 Mean:25.9 (sd:19.4)
congestheartfail_slv	Congestive Heart Failure since last visit	Fisher exact 2 categories	0.0431363	0.23945	Perc of Cluster 1 = '0': 98.5 |Perc of Cluster 1 = '1': 1.5 |Perc of Cluster 2 = '0': 95.4 |Perc of Cluster 2 = '1': 4.6
hematocrit	Hct (%)	numeric (ANOVA)	0.0472285	0.256923	Cluster 1 Mean:43.2 (sd:4.1), Cluster 2 Mean:42.4 (sd:4.6)
periphvascular_slv	Peripheral vascular disease since last visit	Fisher exact 2 categories	0.0492135	0.25793	Perc of Cluster 1 = '0': 98.9 |Perc of Cluster 1 = '1': 1.1 |Perc of Cluster 2 = '0': 96.3 |Perc of Cluster 2 = '1': 3.7
TIA	TIA (transient ischemic attack)	Fisher exact 2 categories	0.0493102	0.25793	Perc of Cluster 1 = '0': 96.0 |Perc of Cluster 1 = '1': 4.0 |Perc of Cluster 2 = '0': 91.7 |Perc of Cluster 2 = '1': 8.3
CAT1	CAT1: Cough	Fisher exact 6 categories	0.0522442	0.268102	Perc of Cluster 1 = '2': 21.1 |Perc of Cluster 1 = '0': 13.0 |Perc of Cluster 1 = '5': 2.7 |Perc of Cluster 1 = '1': 38.1 |Perc of Cluster 1 = '4': 7.4 |Perc of Cluster 1 = '3': 17.7 |Perc of Cluster 2 = '2': 25.0 |Perc of Cluster 2 = '0': 13.9 |Perc of Cluster 2 = '5': 5.6 |Perc of Cluster 2 = '1': 24.1 |Perc of Cluster 2 = '4': 9.3 |Perc of Cluster 2 = '3': 22.2
tia_slv	TIA since last visit	Fisher exact 2 categories	0.0532261	0.268102	Perc of Cluster 1 = '0': 97.8 |Perc of Cluster 1 = '1': 2.2 |Perc of Cluster 2 = '0': 94.4 |Perc of Cluster 2 = '1': 5.6
PhlegmAM	Usually bring up phlegm from chest first thing in morning	chisq 2 categories	0.0553388	0.273675	Perc of Cluster 1 = '0': 76.9 |Perc of Cluster 1 = '1': 23.1 |Perc of Cluster 2 = '0': 68.5 |Perc of Cluster 2 = '1': 31.5
diasBP_3	DiasBP_3	numeric (ANOVA)	0.0595224	0.289109	Cluster 1 Mean:73.5 (sd:9.7), Cluster 2 Mean:71.6 (sd:11.0)
CAT2	CAT2: Phlegm	Fisher exact 6 categories	0.065667	0.313358	Perc of Cluster 1 = '2': 14.3 |Perc of Cluster 1 = '0': 31.8 |Perc of Cluster 1 = '3': 17.5 |Perc of Cluster 1 = '5': 2.0 |Perc of Cluster 1 = '1': 29.1 |Perc of Cluster 1 = '4': 5.3 |Perc of Cluster 2 = '2': 22.2 |Perc of Cluster 2 = '0': 25.0 |Perc of Cluster 2 = '3': 18.5 |Perc of Cluster 2 = '5': 2.8 |Perc of Cluster 2 = '1': 22.2 |Perc of Cluster 2 = '4': 9.3
COPD	Have you ever had COPD	chisq 3 categories	0.0686535	0.321961	Perc of Cluster 1 = '1': 30.7 |Perc of Cluster 1 = '0': 63.1 |Perc of Cluster 1 = '3': 6.2 |Perc of Cluster 2 = '1': 41.7 |Perc of Cluster 2 = '0': 52.8 |Perc of Cluster 2 = '3': 5.6
Change_P1_P2_distwalked	Change P1-P2: Distanced Walked, 6-min	numeric (ANOVA)	0.0698681	0.322104	Cluster 1 Mean:-230.0 (sd:321.0), Cluster 2 Mean:-291.2 (sd:304.6)
CoughRestDay	Do you usually cough during rest of day or night	chisq 2 categories	0.0733714	0.332617	Perc of Cluster 1 = '1': 27.8 |Perc of Cluster 1 = '0': 72.2 |Perc of Cluster 2 = '1': 36.1 |Perc of Cluster 2 = '0': 63.9
Waist_CM	Waist circumference, cm	numeric (ANOVA)	0.0760889	0.339282	Cluster 1 Mean:100.0 (sd:16.0), Cluster 2 Mean:103.0 (sd:16.5)
PhlegmRestDay	Usually bring up phlegm from chest rest of day or at night	chisq 2 categories	0.0774828	0.339925	Perc of Cluster 1 = '0': 79.6 |Perc of Cluster 1 = '1': 20.4 |Perc of Cluster 2 = '0': 72.2 |Perc of Cluster 2 = '1': 27.8
hemoglobin	Hgb (g/dL)	numeric (ANOVA)	0.0865435	0.373648	Cluster 1 Mean:14.3 (sd:1.4), Cluster 2 Mean:14.1 (sd:1.6)
HavePhlegm	Do you usually bring up phlegm from your chest	chisq 2 categories	0.089634	0.374404	Perc of Cluster 1 = '0': 70.0 |Perc of Cluster 1 = '1': 30.0 |Perc of Cluster 2 = '0': 62.0 |Perc of Cluster 2 = '1': 38.0
COPDExac_NewRx_Antib_Ster	Episodes past year: number of times, Doctor, New prescription Antibiotics or Steroids	Fisher exact 7 categories	0.0909545	0.374404	Perc of Cluster 1 = '0': 87.6 |Perc of Cluster 1 = '1': 7.7 |Perc of Cluster 1 = '6': 0.2 |Perc of Cluster 1 = '4': 0.6 |Perc of Cluster 1 = '2': 2.9 |Perc of Cluster 1 = '3': 0.9 |Perc of Cluster 1 = '5': 0.0 |Perc of Cluster 2 = '0': 83.3 |Perc of Cluster 2 = '1': 13.9 |Perc of Cluster 2 = '6': 0.0 |Perc of Cluster 2 = '4': 0.0 |Perc of Cluster 2 = '2': 1.9 |Perc of Cluster 2 = '3': 0.0 |Perc o…
SF36_RE_score	SF-36 Role Emotional (RE) score	numeric (ANOVA)	0.092418	0.374404	Cluster 1 Mean:82.8 (sd:23.8), Cluster 2 Mean:78.7 (sd:25.2)
SF36_RE_t_score	SF-36 Role Emotional (RE) t-score (normalized)	numeric (ANOVA)	0.0924724	0.374404	Cluster 1 Mean:47.9 (sd:11.1), Cluster 2 Mean:45.9 (sd:11.7)
Change_Adj_Density_ctmodel	Change_Adj_Density_Thirona	numeric (ANOVA)	0.0936009	0.374404	Cluster 1 Mean:-1.9 (sd:11.6), Cluster 2 Mean:-4.0 (sd:13.4)
basophl	Basophils (K/uL)	numeric (ANOVA)	0.0959678	0.378308	Cluster 1 Mean:0.0 (sd:0.1), Cluster 2 Mean:0.0 (sd:0.0)
rheumarth_slv	Rheumatoid arthritis since last visit	Fisher exact 2 categories	0.11184	0.434577	Perc of Cluster 1 = '0': 95.8 |Perc of Cluster 1 = '1': 4.2 |Perc of Cluster 2 = '0': 99.1 |Perc of Cluster 2 = '1': 0.9
deltaFVC	Pre/Post-bronch FVC volume change	numeric (ANOVA)	0.116114	0.44483	Cluster 1 Mean:0.1 (sd:0.3), Cluster 2 Mean:0.1 (sd:0.2)
stroke_slv	Stroke since last visit	Fisher exact 2 categories	0.118008	0.445808	Perc of Cluster 1 = '0': 99.1 |Perc of Cluster 1 = '1': 0.9 |Perc of Cluster 2 = '0': 97.2 |Perc of Cluster 2 = '1': 2.8
Change_TLC_Thirona	Change_TLC_Thirona	numeric (ANOVA)	0.119885	0.446695	Cluster 1 Mean:0.0 (sd:0.5), Cluster 2 Mean:-0.0 (sd:0.4)
SGRQ_scoreSymptom	SGRQ score: Symptoms	numeric (ANOVA)	0.12813	0.470965	Cluster 1 Mean:25.6 (sd:24.3), Cluster 2 Mean:29.4 (sd:24.3)
FlareupChestTrb	Had a flare-up of chest troubles in last 12 months	chisq 2 categories	0.138228	0.501305	Perc of Cluster 1 = '0': 80.2 |Perc of Cluster 1 = '1': 19.8 |Perc of Cluster 2 = '0': 74.1 |Perc of Cluster 2 = '1': 25.9
COPDExac_ICU	Episodes past year: number of times, ICU	Fisher exact 3 categories	0.144068	0.515612	Perc of Cluster 1 = '0': 99.2 |Perc of Cluster 1 = '1': 0.8 |Perc of Cluster 1 = '2': 0.0 |Perc of Cluster 2 = '0': 99.1 |Perc of Cluster 2 = '1': 0.0 |Perc of Cluster 2 = '2': 0.9
CoughAM_yn	Do you usually cough first thing in the morning?	chisq 2 categories	0.15039	0.531248	Perc of Cluster 1 = '0': 76.7 |Perc of Cluster 1 = '1': 23.3 |Perc of Cluster 2 = '0': 70.4 |Perc of Cluster 2 = '1': 29.6
Change_Adj_Density_plethy	Change_Adj_Density_Thirona	numeric (ANOVA)	0.170652	0.595094	Cluster 1 Mean:-2.5 (sd:10.3), Cluster 2 Mean:-4.0 (sd:11.6)
FVCpp_utah	FVC % pred, post-Utah	numeric (ANOVA)	0.174539	0.598065	Cluster 1 Mean:87.3 (sd:18.5), Cluster 2 Mean:84.6 (sd:20.8)
Height_CM	Height, cm	numeric (ANOVA)	0.175901	0.598065	Cluster 1 Mean:169.0 (sd:9.7), Cluster 2 Mean:167.7 (sd:10.2)
HR_1_Min_Post	Heart Rate 1-minute post-walk (beats/min)	numeric (ANOVA)	0.178736	0.59972	Cluster 1 Mean:89.8 (sd:16.8), Cluster 2 Mean:87.4 (sd:16.6)
angioplasty_slv	Angioplasty since last visit	chisq 2 categories	0.180798	0.59972	Perc of Cluster 1 = '0': 95.5 |Perc of Cluster 1 = '1': 4.5 |Perc of Cluster 2 = '0': 92.6 |Perc of Cluster 2 = '1': 7.4
Arm_Span_CM	Arm span, cm	numeric (ANOVA)	0.18526	0.607116	Cluster 1 Mean:169.4 (sd:11.1), Cluster 2 Mean:167.8 (sd:11.3)
maculardegen_slv	Macular degeneration since last visit	Fisher exact 2 categories	0.189798	0.609295	Perc of Cluster 1 = '0': 97.6 |Perc of Cluster 1 = '1': 2.4 |Perc of Cluster 2 = '0': 95.4 |Perc of Cluster 2 = '1': 4.6
Exacerbation_Frequency	Exacerbation Frequency	Fisher exact 7 categories	0.190405	0.609295	Perc of Cluster 1 = '0': 84.2 |Perc of Cluster 1 = '1': 9.2 |Perc of Cluster 1 = '6': 0.2 |Perc of Cluster 1 = '4': 0.7 |Perc of Cluster 1 = '2': 3.9 |Perc of Cluster 1 = '3': 1.7 |Perc of Cluster 1 = '5': 0.1 |Perc of Cluster 2 = '0': 79.6 |Perc of Cluster 2 = '1': 14.8 |Perc of Cluster 2 = '6': 0.0 |Perc of Cluster 2 = '4': 0.0 |Perc of Cluster 2 = '2': 4.6 |Perc of Cluster 2 = '3': 0.0 |Perc o…
HaveCough	Do you usually have a cough (Exclude clearing of throat)	chisq 2 categories	0.202368	0.640048	Perc of Cluster 1 = '1': 27.5 |Perc of Cluster 1 = '0': 72.5 |Perc of Cluster 2 = '1': 33.3 |Perc of Cluster 2 = '0': 66.7
AFib	Atrial Fibrillation	chisq 2 categories	0.212637	0.646325	Perc of Cluster 1 = '1': 6.8 |Perc of Cluster 1 = '0': 93.2 |Perc of Cluster 2 = '1': 3.7 |Perc of Cluster 2 = '0': 96.3
finalGold	Final GOLD stage, baseline	Fisher exact 6 categories	0.213857	0.646325	Perc of Cluster 1 = '3': 12.6 |Perc of Cluster 1 = '2': 20.9 |Perc of Cluster 1 = '0': 45.1 |Perc of Cluster 1 = '4': 3.3 |Perc of Cluster 1 = '1': 10.5 |Perc of Cluster 1 = '-1': 7.6 |Perc of Cluster 2 = '3': 15.9 |Perc of Cluster 2 = '2': 24.3 |Perc of Cluster 2 = '0': 33.6 |Perc of Cluster 2 = '4': 1.9 |Perc of Cluster 2 = '1': 14.0 |Perc of Cluster 2 = '-1': 10.3
finalgold_baseline	Final GOLD stage, post-Utah Phase 1	Fisher exact 6 categories	0.213857	0.646325	Perc of Cluster 1 = '3': 12.6 |Perc of Cluster 1 = '2': 20.9 |Perc of Cluster 1 = '0': 45.1 |Perc of Cluster 1 = '4': 3.3 |Perc of Cluster 1 = '1': 10.5 |Perc of Cluster 1 = '-1': 7.6 |Perc of Cluster 2 = '3': 15.9 |Perc of Cluster 2 = '2': 24.3 |Perc of Cluster 2 = '0': 33.6 |Perc of Cluster 2 = '4': 1.9 |Perc of Cluster 2 = '1': 14.0 |Perc of Cluster 2 = '-1': 10.3
FinalGold_Phase1	Final GOLD stage, post-Utah Phase 2	Fisher exact 6 categories	0.213857	0.646325	Perc of Cluster 1 = '3': 12.6 |Perc of Cluster 1 = '2': 20.9 |Perc of Cluster 1 = '0': 45.1 |Perc of Cluster 1 = '4': 3.3 |Perc of Cluster 1 = '1': 10.5 |Perc of Cluster 1 = '-1': 7.6 |Perc of Cluster 2 = '3': 15.9 |Perc of Cluster 2 = '2': 24.3 |Perc of Cluster 2 = '0': 33.6 |Perc of Cluster 2 = '4': 1.9 |Perc of Cluster 2 = '1': 14.0 |Perc of Cluster 2 = '-1': 10.3
CAT7	CAT7: Sleep soundly	Fisher exact 6 categories	0.217304	0.649525	Perc of Cluster 1 = '0': 42.9 |Perc of Cluster 1 = '2': 14.4 |Perc of Cluster 1 = '4': 3.8 |Perc of Cluster 1 = '1': 25.0 |Perc of Cluster 1 = '3': 10.3 |Perc of Cluster 1 = '5': 3.7 |Perc of Cluster 2 = '0': 44.4 |Perc of Cluster 2 = '2': 12.0 |Perc of Cluster 2 = '4': 3.7 |Perc of Cluster 2 = '1': 22.2 |Perc of Cluster 2 = '3': 8.3 |Perc of Cluster 2 = '5': 9.3
SGRQ_scoreImpact	SGRQ score: Impact	numeric (ANOVA)	0.226624	0.670019	Cluster 1 Mean:13.8 (sd:17.2), Cluster 2 Mean:15.9 (sd:16.2)
Emphysema	Emphysema: Have you ever had emphysema	chisq 3 categories	0.232568	0.673579	Perc of Cluster 1 = '0': 72.4 |Perc of Cluster 1 = '3': 5.9 |Perc of Cluster 1 = '1': 21.7 |Perc of Cluster 2 = '0': 64.8 |Perc of Cluster 2 = '3': 6.5 |Perc of Cluster 2 = '1': 28.7
highbloodpres_slv	High Blood Pressure since last visit	chisq 2 categories	0.232781	0.673579	Perc of Cluster 1 = '0': 89.9 |Perc of Cluster 1 = '1': 10.1 |Perc of Cluster 2 = '0': 86.1 |Perc of Cluster 2 = '1': 13.9
finalgold_visit	GOLD stage, visit	chisq 6 categories	0.238795	0.682667	Perc of Cluster 1 = '2': 18.9 |Perc of Cluster 1 = '4': 6.4 |Perc of Cluster 1 = '0': 44.7 |Perc of Cluster 1 = '3': 11.3 |Perc of Cluster 1 = '1': 10.3 |Perc of Cluster 1 = '-1': 8.4 |Perc of Cluster 2 = '2': 23.8 |Perc of Cluster 2 = '4': 3.8 |Perc of Cluster 2 = '0': 36.2 |Perc of Cluster 2 = '3': 13.3 |Perc of Cluster 2 = '1': 9.5 |Perc of Cluster 2 = '-1': 13.3
COPDExac_BreathingTube	Episodes past year: number of times, Breathing tube	Fisher exact 3 categories	0.240941	0.682667	Perc of Cluster 1 = '0': 99.1 |Perc of Cluster 1 = '1': 0.8 |Perc of Cluster 1 = '2': 0.1 |Perc of Cluster 2 = '0': 99.1 |Perc of Cluster 2 = '1': 0.0 |Perc of Cluster 2 = '2': 0.9
TreatSteroids	Been treated with steroid pills or injections	chisq 2 categories	0.243803	0.683655	Perc of Cluster 1 = '0': 83.6 |Perc of Cluster 1 = '1': 16.4 |Perc of Cluster 2 = '0': 88.0 |Perc of Cluster 2 = '1': 12.0
ChronBronch	Chronic bronchitis: Have you ever had chronic bronchitis	chisq 3 categories	0.257984	0.716036	Perc of Cluster 1 = '1': 16.0 |Perc of Cluster 1 = '0': 77.7 |Perc of Cluster 1 = '3': 6.2 |Perc of Cluster 2 = '1': 22.2 |Perc of Cluster 2 = '0': 71.3 |Perc of Cluster 2 = '3': 6.5
lymphcyt	Lymphocytes (K/uL)	numeric (ANOVA)	0.268287	0.737111	Cluster 1 Mean:1.9 (sd:0.7), Cluster 2 Mean:1.8 (sd:0.6)
Change_P1_P2_O2	Change P1-P2: Oxygen use	Fisher exact 3 categories	0.278967	0.758789	Perc of Cluster 1 = '1': 8.6 |Perc of Cluster 1 = '0': 89.4 |Perc of Cluster 1 = '-1': 2.0 |Perc of Cluster 2 = '1': 13.0 |Perc of Cluster 2 = '0': 86.1 |Perc of Cluster 2 = '-1': 0.9
ccenter	clinical center	chisq 2 categories	0.296325	0.798025	Perc of Cluster 1 = 'NJC': 64.4 |Perc of Cluster 1 = 'UIA': 35.6 |Perc of Cluster 2 = 'NJC': 59.3 |Perc of Cluster 2 = 'UIA': 40.7
Stroke	Stroke	Fisher exact 2 categories	0.299935	0.799826	Perc of Cluster 1 = '0': 97.9 |Perc of Cluster 1 = '1': 2.1 |Perc of Cluster 2 = '0': 96.3 |Perc of Cluster 2 = '1': 3.7
O2_suppl_6MW	Supplemental O2 used during 6-min walk, L/min (renamed from "O2" in Phase 1)	numeric (ANOVA)	0.311777	0.811859	Cluster 1 Mean:0.6 (sd:1.6), Cluster 2 Mean:0.4 (sd:1.0)
SF36_VT_t_score	SF-36 Vitality (VT) t-score (normalized)	numeric (ANOVA)	0.313238	0.811859	Cluster 1 Mean:51.2 (sd:10.2), Cluster 2 Mean:50.2 (sd:10.5)
SF36_VT_score	SF-36 Vitality (VT) score	numeric (ANOVA)	0.313401	0.811859	Cluster 1 Mean:60.7 (sd:20.4), Cluster 2 Mean:58.6 (sd:20.9)
Angina	Angina	Fisher exact 2 categories	0.31916	0.815785	Perc of Cluster 1 = '0': 95.8 |Perc of Cluster 1 = '1': 4.2 |Perc of Cluster 2 = '0': 93.5 |Perc of Cluster 2 = '1': 6.5
lymphcyt_pct	Lymphocyte percentage (percent)	numeric (ANOVA)	0.320915	0.815785	Cluster 1 Mean:26.7 (sd:8.3), Cluster 2 Mean:25.9 (sd:8.2)
BDR	Bronchodilator Responsiveness	chisq 2 categories	0.324125	0.816314	Perc of Cluster 1 = '0': 79.4 |Perc of Cluster 1 = '1': 20.6 |Perc of Cluster 2 = '0': 75.2 |Perc of Cluster 2 = '1': 24.8
MCHC	MCHC (g/dL)	numeric (ANOVA)	0.328252	0.819123	Cluster 1 Mean:33.2 (sd:0.9), Cluster 2 Mean:33.3 (sd:0.9)
Change_pctEmph_LUL_Thirona	Change_pctEmph_LUL_Thirona	numeric (ANOVA)	0.33274	0.822775	Cluster 1 Mean:0.8 (sd:4.3), Cluster 2 Mean:1.3 (sd:3.8)
BMI	BMI	numeric (ANOVA)	0.362914	0.889303	Cluster 1 Mean:29.0 (sd:6.4), Cluster 2 Mean:29.6 (sd:6.0)
COPDExac_Hospital	Episodes past year: number of times, Hospital	Fisher exact 4 categories	0.373074	0.905711	Perc of Cluster 1 = '0': 97.1 |Perc of Cluster 1 = '1': 2.7 |Perc of Cluster 1 = '3': 0.1 |Perc of Cluster 1 = '2': 0.1 |Perc of Cluster 2 = '0': 97.2 |Perc of Cluster 2 = '1': 1.9 |Perc of Cluster 2 = '3': 0.0 |Perc of Cluster 2 = '2': 0.9
eosinphl_pct	Eosinophil percentage (percent)	numeric (ANOVA)	0.37627	0.905711	Cluster 1 Mean:2.7 (sd:1.9), Cluster 2 Mean:2.9 (sd:2.3)
SF36_MCS_score	SF-36 Mental Health Aggregate (MCS) Score (normalized)	numeric (ANOVA)	0.401325	0.957546	Cluster 1 Mean:52.2 (sd:10.4), Cluster 2 Mean:53.1 (sd:10.3)
CognitiveDisorder	Cognitive (memory) disorder	Fisher exact 2 categories	0.411655	0.973653	Perc of Cluster 1 = '0': 98.5 |Perc of Cluster 1 = '1': 1.5 |Perc of Cluster 2 = '0': 97.2 |Perc of Cluster 2 = '1': 2.8
COPDExac_NoTrt	Episodes past year: number of times, No speacial treatment	Fisher exact 7 categories	0.436782	1	Perc of Cluster 1 = '0': 94.9 |Perc of Cluster 1 = '6': 0.7 |Perc of Cluster 1 = '1': 2.6 |Perc of Cluster 1 = '5': 0.4 |Perc of Cluster 1 = '2': 0.6 |Perc of Cluster 1 = '4': 0.5 |Perc of Cluster 1 = '3': 0.4 |Perc of Cluster 2 = '0': 93.5 |Perc of Cluster 2 = '6': 0.0 |Perc of Cluster 2 = '1': 3.7 |Perc of Cluster 2 = '5': 0.9 |Perc of Cluster 2 = '2': 1.9 |Perc of Cluster 2 = '4': 0.0 |Perc of…
SmokCigNow	Do you now smoke cigarettes (as of one month ago)?	chisq 2 categories	0.444377	1	Perc of Cluster 1 = '0': 75.4 |Perc of Cluster 1 = '1': 24.6 |Perc of Cluster 2 = '0': 78.7 |Perc of Cluster 2 = '1': 21.3
smoking_status	Smoking Status (3-state)	chisq 2 categories	0.444377	1	Perc of Cluster 1 = '1': 75.4 |Perc of Cluster 1 = '2': 24.6 |Perc of Cluster 2 = '1': 78.7 |Perc of Cluster 2 = '2': 21.3
sysBP_3	SysBP_3	numeric (ANOVA)	0.451226	1	Cluster 1 Mean:126.0 (sd:17.4), Cluster 2 Mean:127.4 (sd:18.9)
EpisodeCghPhlm	Episodes of increased cough/phlegm lasting 1 week or more	chisq 2 categories	0.462247	1	Perc of Cluster 1 = '1': 22.8 |Perc of Cluster 1 = '0': 77.2 |Perc of Cluster 2 = '1': 25.9 |Perc of Cluster 2 = '0': 74.1
pctGasTrap_Thirona	% gas trapping (-856), total lung, Thirona	numeric (ANOVA)	0.462474	1	Cluster 1 Mean:20.4 (sd:20.1), Cluster 2 Mean:22.0 (sd:18.0)
neutrophl_pct	Neutrophil percentage (percent)	numeric (ANOVA)	0.475581	1	Cluster 1 Mean:61.8 (sd:8.9), Cluster 2 Mean:62.5 (sd:8.8)
pctEmph_LowerLobes_Slicer	Slicer pctEmph Lower Lobes (Phase2 only)	numeric (ANOVA)	0.485078	1	Cluster 1 Mean:6.2 (sd:9.9), Cluster 2 Mean:5.5 (sd:7.3)
Change_pctEmph_RUL_Thirona	Change_pctEmph_RUL_Thirona	numeric (ANOVA)	0.50238	1	Cluster 1 Mean:0.9 (sd:4.0), Cluster 2 Mean:1.2 (sd:3.5)
FEV1pp_utah	FEV1 % pred, post-Utah	numeric (ANOVA)	0.502641	1	Cluster 1 Mean:77.9 (sd:26.8), Cluster 2 Mean:76.0 (sd:26.4)
Pi10_Thirona	Pi10 SRWA, Thirona	numeric (ANOVA)	0.51557	1	Cluster 1 Mean:2.2 (sd:0.5), Cluster 2 Mean:2.2 (sd:0.5)
Resting_SaO2	Resting SaO2, %	numeric (ANOVA)	0.515915	1	Cluster 1 Mean:94.4 (sd:3.7), Cluster 2 Mean:94.1 (sd:3.3)
compressfracback_slv	Compression fractures since last visit	Fisher exact 2 categories	0.523979	1	Perc of Cluster 1 = '0': 97.4 |Perc of Cluster 1 = '1': 2.6 |Perc of Cluster 2 = '0': 96.3 |Perc of Cluster 2 = '1': 3.7
Platelets	Platelets	numeric (ANOVA)	0.529186	1	Cluster 1 Mean:241.5 (sd:65.6), Cluster 2 Mean:237.3 (sd:67.6)
Change_pctEmph_Thirona	Change_pctEmph_Thirona	numeric (ANOVA)	0.533403	1	Cluster 1 Mean:1.0 (sd:3.9), Cluster 2 Mean:1.2 (sd:3.6)
pctEmph_LowerThird_Slicer	pctEmph Lower Third Slicer	numeric (ANOVA)	0.551841	1	Cluster 1 Mean:6.4 (sd:9.4), Cluster 2 Mean:5.9 (sd:7.3)
coronaryartery_slv	Coronary Artery Disease since last visit	Fisher exact 2 categories	0.576807	1	Perc of Cluster 1 = '0': 96.6 |Perc of Cluster 1 = '1': 3.4 |Perc of Cluster 2 = '0': 95.4 |Perc of Cluster 2 = '1': 4.6
Change_P1_P2_MMRC	Change P1-P2: MMRC	numeric (ANOVA)	0.609138	1	Cluster 1 Mean:0.1 (sd:1.1), Cluster 2 Mean:0.0 (sd:1.4)
HeartAttack	Heart attack (MI)	chisq 2 categories	0.612124	1	Perc of Cluster 1 = '0': 94.7 |Perc of Cluster 1 = '1': 5.3 |Perc of Cluster 2 = '0': 93.5 |Perc of Cluster 2 = '1': 6.5
basophl_pct	Basophil percentage (percent)	Fisher exact 4 categories	0.614728	1	Perc of Cluster 1 = '1': 60.8 |Perc of Cluster 1 = '0': 37.5 |Perc of Cluster 1 = '2': 1.4 |Perc of Cluster 1 = '3': 0.2 |Perc of Cluster 2 = '1': 59.3 |Perc of Cluster 2 = '0': 40.7 |Perc of Cluster 2 = '2': 0.0 |Perc of Cluster 2 = '3': 0.0
Change_pctEmph_LLL_Thirona	Change_pctEmph_LLL_Thirona	numeric (ANOVA)	0.616162	1	Cluster 1 Mean:1.0 (sd:4.0), Cluster 2 Mean:1.2 (sd:4.2)
Change_pctEmph_RML_Thirona	Change_pctEmph_RML_Thirona	numeric (ANOVA)	0.620941	1	Cluster 1 Mean:0.8 (sd:5.0), Cluster 2 Mean:1.1 (sd:3.8)
Change_P1_P2_Smoking_Status	Change P1-P2: Smoking Status	Fisher exact 4 categories	0.622654	1	Perc of Cluster 1 = 'C->F': 10.0 |Perc of Cluster 1 = 'F': 65.3 |Perc of Cluster 1 = 'C': 22.1 |Perc of Cluster 1 = 'F->C': 2.6 |Perc of Cluster 2 = 'C->F': 11.1 |Perc of Cluster 2 = 'F': 67.6 |Perc of Cluster 2 = 'C': 17.6 |Perc of Cluster 2 = 'F->C': 3.7
pctEmph_UpperThird_Slicer	pctEmph Upper Third Slicer	numeric (ANOVA)	0.63158	1	Cluster 1 Mean:7.3 (sd:12.4), Cluster 2 Mean:8.0 (sd:12.3)
gender	Gender	chisq 2 categories	0.632694	1	Perc of Cluster 1 = '2': 50.6 |Perc of Cluster 1 = '1': 49.4 |Perc of Cluster 2 = '2': 48.1 |Perc of Cluster 2 = '1': 51.9
monocyt	Monocytes (K/uL)	numeric (ANOVA)	0.647345	1	Cluster 1 Mean:0.6 (sd:0.2), Cluster 2 Mean:0.6 (sd:0.2)
CAT3	CAT3: Tightness in chest	Fisher exact 6 categories	0.650982	1	Perc of Cluster 1 = '0': 53.8 |Perc of Cluster 1 = '1': 21.6 |Perc of Cluster 1 = '2': 11.3 |Perc of Cluster 1 = '3': 9.2 |Perc of Cluster 1 = '5': 0.9 |Perc of Cluster 1 = '4': 3.2 |Perc of Cluster 2 = '0': 50.0 |Perc of Cluster 2 = '1': 26.9 |Perc of Cluster 2 = '2': 11.1 |Perc of Cluster 2 = '3': 10.2 |Perc of Cluster 2 = '5': 0.9 |Perc of Cluster 2 = '4': 0.9
Chronic_Bronchitis	Chronic Bronchitis, calc. from Cough/Phlegm ques	chisq 2 categories	0.656045	1	Perc of Cluster 1 = '0': 84.1 |Perc of Cluster 1 = '1': 15.9 |Perc of Cluster 2 = '0': 82.4 |Perc of Cluster 2 = '1': 17.6
eosinphl	Eosinophils (K/uL)	numeric (ANOVA)	0.659876	1	Cluster 1 Mean:0.2 (sd:0.1), Cluster 2 Mean:0.2 (sd:0.2)
SaO2_1_Min_Post	1-min post-walk Sa02 (%)	numeric (ANOVA)	0.666842	1	Cluster 1 Mean:93.7 (sd:6.3), Cluster 2 Mean:93.5 (sd:4.8)
Change_pctEmph_RLL_Thirona	Change_pctEmph_RLL_Thirona	numeric (ANOVA)	0.672548	1	Cluster 1 Mean:1.0 (sd:4.3), Cluster 2 Mean:1.2 (sd:3.7)
osteoporosis_slv	Osteoporosis since last visit	chisq 2 categories	0.690539	1	Perc of Cluster 1 = '0': 94.5 |Perc of Cluster 1 = '1': 5.5 |Perc of Cluster 2 = '0': 93.5 |Perc of Cluster 2 = '1': 6.5
ShrtBrthAttk	Had an attack of wheezing/whistling in chest	chisq 2 categories	0.696181	1	Perc of Cluster 1 = '0': 77.6 |Perc of Cluster 1 = '1': 22.4 |Perc of Cluster 2 = '0': 75.9 |Perc of Cluster 2 = '1': 24.1
SF36_SF_t_score	SF-36 Social Function (SF) t-score (normalized)	numeric (ANOVA)	0.701794	1	Cluster 1 Mean:48.8 (sd:10.2), Cluster 2 Mean:48.4 (sd:10.7)
SF36_SF_score	SF-36 Social Function (SF) score	numeric (ANOVA)	0.70188	1	Cluster 1 Mean:81.6 (sd:23.3), Cluster 2 Mean:80.7 (sd:24.4)
CABG	Coronary artery bypass surgery (CABG)	Fisher exact 2 categories	0.722795	1	Perc of Cluster 1 = '0': 97.9 |Perc of Cluster 1 = '1': 2.1 |Perc of Cluster 2 = '0': 97.2 |Perc of Cluster 2 = '1': 2.8
Chronic_Bronchitis_P1	Chronic Bronchitis, calc. from Cough/Phlegm ques	chisq 2 categories	0.742294	1	Perc of Cluster 1 = '1': 15.4 |Perc of Cluster 1 = '0': 84.6 |Perc of Cluster 2 = '1': 16.7 |Perc of Cluster 2 = '0': 83.3
bloodclots_slv	Blood clots since last visit	Fisher exact 2 categories	0.758717	1	Perc of Cluster 1 = '0': 97.2 |Perc of Cluster 1 = '1': 2.8 |Perc of Cluster 2 = '0': 98.1 |Perc of Cluster 2 = '1': 1.9
highcholest_slv	High Cholesterol since last visit	chisq 2 categories	0.778223	1	Perc of Cluster 1 = '0': 88.9 |Perc of Cluster 1 = '1': 11.1 |Perc of Cluster 2 = '0': 89.8 |Perc of Cluster 2 = '1': 10.2
stomachulcers_slv	Stomach ulcers since last visit	Fisher exact 2 categories	0.781742	1	Perc of Cluster 1 = '0': 96.6 |Perc of Cluster 1 = '1': 3.4 |Perc of Cluster 2 = '0': 96.3 |Perc of Cluster 2 = '1': 3.7
HR	Heart rate (bpm)	numeric (ANOVA)	0.782561	1	Cluster 1 Mean:73.3 (sd:12.3), Cluster 2 Mean:73.0 (sd:12.5)
COPDExac_Antib_Ster_Home	Episodes past year: number of times, Antibiotics or Steroids at home	Fisher exact 7 categories	0.790105	1	Perc of Cluster 1 = '0': 93.9 |Perc of Cluster 1 = '1': 3.4 |Perc of Cluster 1 = '3': 0.6 |Perc of Cluster 1 = '4': 0.2 |Perc of Cluster 1 = '2': 1.7 |Perc of Cluster 1 = '6': 0.1 |Perc of Cluster 1 = '5': 0.1 |Perc of Cluster 2 = '0': 93.5 |Perc of Cluster 2 = '1': 5.6 |Perc of Cluster 2 = '3': 0.0 |Perc of Cluster 2 = '4': 0.0 |Perc of Cluster 2 = '2': 0.9 |Perc of Cluster 2 = '6': 0.0 |Perc of…
SF36_MH_score	SF-36 Mental Health (MH) score	numeric (ANOVA)	0.818026	1	Cluster 1 Mean:77.7 (sd:17.3), Cluster 2 Mean:78.1 (sd:17.3)
SF36_MH_t_score	SF-36 Mental Health (MH) t-score (normalized)	numeric (ANOVA)	0.81828	1	Cluster 1 Mean:51.5 (sd:9.8), Cluster 2 Mean:51.8 (sd:9.7)
BloodClots	Blood clots (in legs or lungs)	chisq 2 categories	0.819852	1	Perc of Cluster 1 = '0': 92.9 |Perc of Cluster 1 = '1': 7.1 |Perc of Cluster 2 = '0': 93.5 |Perc of Cluster 2 = '1': 6.5
ERLungProb	Been to emergency room or hospitalized for lung problems	chisq 2 categories	0.821035	1	Perc of Cluster 1 = '0': 91.4 |Perc of Cluster 1 = '1': 8.6 |Perc of Cluster 2 = '0': 90.7 |Perc of Cluster 2 = '1': 9.3
Severe_Exacerbations	Severe Exacerbations	chisq 2 categories	0.821035	1	Perc of Cluster 1 = '0': 91.4 |Perc of Cluster 1 = '1': 8.6 |Perc of Cluster 2 = '0': 90.7 |Perc of Cluster 2 = '1': 9.3
Change_Perc15_Insp_Thirona	Change_Perc15_Insp_Thirona	numeric (ANOVA)	0.82671	1	Cluster 1 Mean:-3.8 (sd:13.3), Cluster 2 Mean:-4.1 (sd:15.2)
Change_P1_P2_FEV1pp	Change P1-P2: FEV1 % pred.	numeric (ANOVA)	0.827928	1	Cluster 1 Mean:-1.6 (sd:10.1), Cluster 2 Mean:-1.3 (sd:9.1)
gerd_slv	Gastroesophageal reflux since last visit	chisq 2 categories	0.831731	1	Perc of Cluster 1 = '0': 90.1 |Perc of Cluster 1 = '1': 9.9 |Perc of Cluster 2 = '0': 90.7 |Perc of Cluster 2 = '1': 9.3
wbc	WBC (K/uL)	numeric (ANOVA)	0.839984	1	Cluster 1 Mean:7.3 (sd:2.1), Cluster 2 Mean:7.2 (sd:1.8)
ChestWheez12mo	In last 12 months, had wheezing or whistling in chest	chisq 2 categories	0.844834	1	Perc of Cluster 1 = '0': 59.3 |Perc of Cluster 1 = '1': 40.7 |Perc of Cluster 2 = '0': 58.3 |Perc of Cluster 2 = '1': 41.7
pctEmph	pct Emph REDUNDANT for backward compatibility	numeric (ANOVA)	0.853329	1	Cluster 1 Mean:7.1 (sd:10.5), Cluster 2 Mean:6.9 (sd:8.6)
adj_density_plethy	Adjusted Lung density, plethy sponge model	numeric (ANOVA)	0.85527	1	Cluster 1 Mean:73.2 (sd:20.6), Cluster 2 Mean:72.8 (sd:23.0)
race	Race of subject	chisq 2 categories	0.857424	1	Perc of Cluster 1 = '1': 92.1 |Perc of Cluster 1 = '2': 7.9 |Perc of Cluster 2 = '1': 92.6 |Perc of Cluster 2 = '2': 7.4
Anemia	Anemia	chisq 2 categories	0.863328	1	Perc of Cluster 1 = '0': 88.3 |Perc of Cluster 1 = '1': 11.7 |Perc of Cluster 2 = '0': 88.9 |Perc of Cluster 2 = '1': 11.1
monocyt_pct	Monocyte percentage (percent)	numeric (ANOVA)	0.865569	1	Cluster 1 Mean:8.2 (sd:2.2), Cluster 2 Mean:8.2 (sd:2.0)
Change_P1_P2_FEV1_ml_yr	Change_P1_P2: FEV1 Annual rate, ml/yr	numeric (ANOVA)	0.865929	1	Cluster 1 Mean:-37.0 (sd:50.4), Cluster 2 Mean:-37.9 (sd:46.8)
Change_P1_P2_SGRQ_total	Change P1-P2: SGRQ Total score	numeric (ANOVA)	0.866671	1	Cluster 1 Mean:0.9 (sd:12.9), Cluster 2 Mean:1.1 (sd:14.3)
pctEmph_UpperLobes_Slicer	Slicer pctEmph Upper Lobes (Phase2 only)	numeric (ANOVA)	0.870004	1	Cluster 1 Mean:7.2 (sd:10.9), Cluster 2 Mean:7.4 (sd:9.7)
diabetes_slv	Diabetes since last visit	chisq 2 categories	0.871864	1	Perc of Cluster 1 = '0': 94.8 |Perc of Cluster 1 = '1': 5.2 |Perc of Cluster 2 = '0': 94.4 |Perc of Cluster 2 = '1': 5.6
ChstWheezyWhist	Ever had wheezing or whistling in chest	chisq 2 categories	0.881849	1	Perc of Cluster 1 = '0': 59.1 |Perc of Cluster 1 = '1': 40.9 |Perc of Cluster 2 = '0': 58.3 |Perc of Cluster 2 = '1': 41.7
adj_density_ctmodel	Adjusted Lung density, CT model	numeric (ANOVA)	0.882675	1	Cluster 1 Mean:82.2 (sd:23.9), Cluster 2 Mean:82.6 (sd:26.9)
BHT	BHT	numeric (ANOVA)	0.886695	1	Cluster 1 Mean:10.3 (sd:0.5), Cluster 2 Mean:10.2 (sd:0.4)
Change_MeanAtten_Insp_Thirona	Change_MeanAtten_Insp_Thirona	numeric (ANOVA)	0.891442	1	Cluster 1 Mean:-5.1 (sd:18.0), Cluster 2 Mean:-5.4 (sd:19.8)
SaO2_EndWalk	Immed end of walk Sa02 (%)	numeric (ANOVA)	0.905931	1	Cluster 1 Mean:91.1 (sd:7.3), Cluster 2 Mean:91.2 (sd:5.1)
Weight_KG	Weight, kg	numeric (ANOVA)	0.932928	1	Cluster 1 Mean:83.3 (sd:20.6), Cluster 2 Mean:83.4 (sd:19.6)
neutrophl	Neutrophils (K/uL)	numeric (ANOVA)	0.940751	1	Cluster 1 Mean:4.6 (sd:1.8), Cluster 2 Mean:4.6 (sd:1.5)
TreatChestIll	Have you been to treated with antibiotics for chest illness	chisq 2 categories	0.94146	1	Perc of Cluster 1 = '0': 79.0 |Perc of Cluster 1 = '1': 21.0 |Perc of Cluster 2 = '0': 78.7 |Perc of Cluster 2 = '1': 21.3
AwakeByCough	Awakened from sleep by cough, not from colds/chest infection	chisq 2 categories	0.946914	1	Perc of Cluster 1 = '0': 82.7 |Perc of Cluster 1 = '1': 17.3 |Perc of Cluster 2 = '0': 82.4 |Perc of Cluster 2 = '1': 17.6
sysBP_2	SysBP_2	numeric (ANOVA)	0.948863	1	Cluster 1 Mean:127.6 (sd:18.3), Cluster 2 Mean:127.5 (sd:19.0)
deltaFEV1	Pre/Post-bronch FEV1 volume change	numeric (ANOVA)	0.962094	1	Cluster 1 Mean:0.1 (sd:0.2), Cluster 2 Mean:0.1 (sd:0.1)
sysBP	Systolic blood pressure, mmHg	numeric (ANOVA)	0.962126	1	Cluster 1 Mean:129.9 (sd:17.8), Cluster 2 Mean:129.8 (sd:18.9)
Change_P1_P2_FEV1_ml	Change P1-P2: FEV1, ml	numeric (ANOVA)	0.989883	1	Cluster 1 Mean:-208.1 (sd:283.1), Cluster 2 Mean:-208.5 (sd:248.2)
AwakeByShrtBrth	Awakened from sleep by shortness of breath/tightness in Ches	chisq 2 categories	0.99797	1	Perc of Cluster 1 = '0': 87.0 |Perc of Cluster 1 = '1': 13.0 |Perc of Cluster 2 = '0': 87.0 |Perc of Cluster 2 = '1': 13.0
ApartFromCold	Occasionally apart from colds	Not tested: 543 NA > 90.00%	1	1	not tested
cabg_slv	CABG since last visit	Fisher exact 2 categories	1	1	Perc of Cluster 1 = '0': 99.5 |Perc of Cluster 1 = '1': 0.5 |Perc of Cluster 2 = '0': 100.0 |Perc of Cluster 2 = '1': 0.0
Change_FRC_Thirona	Change_FRC_Thirona	Not tested: 118 NA > 90.00%	1	1	not tested
Change_MeanAtten_Exp_Thirona	Change_MeanAtten_Exp_Thirona	Not tested: 118 NA > 90.00%	1	1	not tested
Change_P1_P2_Gold_class	Change P1-P2: GOLD classification	Not tested: 128 NA > 90.00%	1	1	not tested
Change_pctGasTrap_Thirona	Change_pctGasTrap_Thirona	Not tested: 118 NA > 90.00%	1	1	not tested
Change_Perc15_Exp_Thirona	Change_Perc15_Exp_Thirona	Not tested: 118 NA > 90.00%	1	1	not tested
Change_PRM_pct_airtrap_Thirona	Change_PRM_pct_airtrap_Thirona	Not tested: 118 NA > 90.00%	1	1	not tested
Change_PRM_pct_emphysema_Thirona	Change_PRM_pct_emphysema_Thirona	Not tested: 118 NA > 90.00%	1	1	not tested
Change_PRM_pct_normal_Thirona	Change_PRM_pct_normal_Thirona	Not tested: 118 NA > 90.00%	1	1	not tested
Change_PRM_pct_other_Thirona	Change_PRM_pct_other_Thirona	Not tested: 118 NA > 90.00%	1	1	not tested
CigarettesStill	Still smoke regular tobacco cigarettes?	Not tested: 915 NA > 90.00%	1	1	not tested
CigPerDaySmokLast5Years	Average for last 5 years, how many cigarettes smoked per day (cigarettes/day)	Not tested: 630 NA > 90.00%	1	1	not tested
CigPerDaySmokNow	How many cigarettes do you smoke per day now? (cigarettes/day)	Not tested: 692 NA > 90.00%	1	1	not tested
CigSmok24hrs	How many cigarettes have you smoked in the past 24 hours (cigarettes)	Not tested: 692 NA > 90.00%	1	1	not tested
CigSmok2hrs	How many cigarettes have you smoked in the past 2 hours (cigarettes)	Not tested: 692 NA > 90.00%	1	1	not tested
CigSmokHalfHr	How many cigarettes have you smoked in the past half hour (cigarettes)	Not tested: 692 NA > 90.00%	1	1	not tested
Cough4Plus	If yes, usually as much as 4 tims a day, 4+ days per week	Not tested: 666 NA > 90.00%	1	1	not tested
CoughNumYr	How many years have you had this cough	Not tested: 627 NA > 90.00%	1	1	not tested
CT_Visual_Emph_Paraseptal	CT Visual Scoring, Emph Paraseptal	Not tested: 956 NA > 90.00%	1	1	not tested
CT_Visual_Emph_Severity	CT Visual Scoring, Emph Severity	Not tested: 956 NA > 90.00%	1	1	not tested
CT_Visual_Wall_Thickening	CT Visual Scoring, Wall Thickening	Not tested: 956 NA > 90.00%	1	1	not tested
DxAgeAFib	Diagnosis Age, AFib	Not tested: 896 NA > 90.00%	1	1	not tested
DxAgeAnemia	Diagnosis Age, Anemia	Not tested: 850 NA > 90.00%	1	1	not tested
DxAgeAngina	Diagnosis Age, Angina	Not tested: 916 NA > 90.00%	1	1	not tested
DxAgeBloodClots	Diagnosis Age, BloodClots	Not tested: 894 NA > 90.00%	1	1	not tested
DxAgeCAD	Diagnosis Age, CAD	Not tested: 887 NA > 90.00%	1	1	not tested
DxAgeCHF	Diagnosis Age, CHF	Not tested: 929 NA > 90.00%	1	1	not tested
DxAgeCholesterol	Diagnosis Age, Cholesterol	Not tested: 550 NA > 90.00%	1	1	not tested
DxAgeCognitiveDisorder	Diagnosis Age, CognitiveDisorder	Not tested: 943 NA > 90.00%	1	1	not tested
DxAgeDiabetes	Diagnosis Age, Diabetes	Not tested: 836 NA > 90.00%	1	1	not tested
DxAgeGERD	Diagnosis Age, GERD	Not tested: 664 NA > 90.00%	1	1	not tested
DxAgeHighBP	Diagnosis Age, HighBP	Not tested: 537 NA > 90.00%	1	1	not tested
DxAgeKidneyDz	Diagnosis Age, KidneyDz	Not tested: 928 NA > 90.00%	1	1	not tested
DxAgeLiverDz	Diagnosis Age, LiverDz	Not tested: 934 NA > 90.00%	1	1	not tested
DxAgeMI	Diagnosis Age, MI	Not tested: 907 NA > 90.00%	1	1	not tested
DxAgePVD	Diagnosis Age, PVD	Not tested: 936 NA > 90.00%	1	1	not tested
DxAgeStroke	Diagnosis Age, Stroke	Not tested: 935 NA > 90.00%	1	1	not tested
DxAgeTIA	Diagnosis Age, TIA	Not tested: 916 NA > 90.00%	1	1	not tested
eCigaretteEver	Ever used an electronic cigarette or eCigarette?	Not tested: 174 NA > 90.00%	1	1	not tested
eCigarettesFlavor	If Yes, what flavor was it?	Not tested: 922 NA > 90.00%	1	1	not tested
eCigarettesFlavored	Was eCigarette usually flavored?	Not tested: 879 NA > 90.00%	1	1	not tested
eCigaretteStill	Still smoke eCigarettes?	Not tested: 877 NA > 90.00%	1	1	not tested
ERLungProbtimes	How many times	Not tested: 873 NA > 90.00%	1	1	not tested
ethnic	Your ethnic background	Not tested: 1 unique value	1	1	not tested
EverSmokedCig	Have you ever smoked cigarettes?	Not tested: 1 unique value	1	1	not tested
Fagerstrom_Index	Fagerstrom Index	Not tested: 956 NA > 90.00%	1	1	not tested
heartattack_slv	Heart attack (MI) since last visit	Fisher exact 2 categories	1	1	Perc of Cluster 1 = '0': 98.0 |Perc of Cluster 1 = '1': 2.0 |Perc of Cluster 2 = '0': 98.1 |Perc of Cluster 2 = '1': 1.9
hipfracture_slv	Hip fracture since last visit	Fisher exact 2 categories	1	1	Perc of Cluster 1 = '0': 98.7 |Perc of Cluster 1 = '1': 1.3 |Perc of Cluster 2 = '0': 99.1 |Perc of Cluster 2 = '1': 0.9
LiverDisease	Liver Disease	Fisher exact 2 categories	1	1	Perc of Cluster 1 = '0': 97.6 |Perc of Cluster 1 = '1': 2.4 |Perc of Cluster 2 = '0': 98.1 |Perc of Cluster 2 = '1': 1.9
LtdLevelSlow	Have to walk slower than others due to shortness of breath	Not tested: 436 NA > 90.00%	1	1	not tested
LtdLevelStop	Have to stop for breath when walk on the level at own pace	Not tested: 431 NA > 90.00%	1	1	not tested
LtdLvlStop100	Have to stop for breath after 100 yards on level ground	Not tested: 431 NA > 90.00%	1	1	not tested
LtdNotLeaveHm	Too breathless to leave the house on dressing/undressing	Not tested: 431 NA > 90.00%	1	1	not tested
MoreOnceAWeek	More than once a week	Not tested: 544 NA > 90.00%	1	1	not tested
MostDaysNights	Most days and nights	Not tested: 543 NA > 90.00%	1	1	not tested
NumberFlareups	How many flare-ups have you had?	Not tested: 769 NA > 90.00%	1	1	not tested
NumEpisodeLastYr	How many episodes in past 12 months	Not tested: 750 NA > 90.00%	1	1	not tested
O2_Hours_Day	On typical 24-hour day, how many hours supplemental 02 used (hours)	Not tested: 712 NA > 90.00%	1	1	not tested
O2_Years	How long have they used supplemental 02 (years)	Not tested: 711 NA > 90.00%	1	1	not tested
O2use_exercise	Oxygen use: exercise	Not tested: 712 NA > 90.00%	1	1	not tested
O2use_rest	Oxygen use: rest	Not tested: 712 NA > 90.00%	1	1	not tested
O2use_sleep	Oxygen use: sleep	Not tested: 712 NA > 90.00%	1	1	not tested
pctEmph_LowerLobes	pctEmph Lower Lobes Vida	Not tested: 956 NA > 90.00%	1	1	not tested
pctEmph_UL_LL_ratio	Upper Lobe/Lower Lobe ratio Vida	Not tested: 956 NA > 90.00%	1	1	not tested
pctEmph_UL_LL_ratio_Slicer	Slicer UpperLobe/Lower Lobe ratio (Phase2 only)	Not tested: 554 NA > 90.00%	1	1	not tested
pctEmph_UpperLobes	pctEmph Upper Lobes Vida	Not tested: 956 NA > 90.00%	1	1	not tested
PhlegmNumYr	How many years have you had trouble with phlegm	Not tested: 665 NA > 90.00%	1	1	not tested
PhlegmOften	Do you usually bring up phlegm 2 times a day, 4 or more days	Not tested: 615 NA > 90.00%	1	1	not tested
Pi10_SRWA_Vida	Pi10 SRWA	Not tested: 956 NA > 90.00%	1	1	not tested
SmokStopAge	How old were you when you completely stopped smoking? (years old)	Not tested: 257 NA > 90.00%	1	1	not tested
TreatChestTimes	How many times treated with antibiotics for chest illness	Not tested: 757 NA > 90.00%	1	1	not tested
TreatSteroiTimes	If yes, how many times	Not tested: 805 NA > 90.00%	1	1	not tested
Walk_Course	Course layout	Not tested: 1 unique value	1	1	not tested
WalkSymp_BackPain	Walk Symptoms: Back Pain	Not tested: 527 NA > 90.00%	1	1	not tested
WalkSymp_JointPain	Walk Symptoms: Joint Pain	Not tested: 527 NA > 90.00%	1	1	not tested
WalkSymp_Legs_Fatigue	Walk Symptoms: Leg Discomfort/Fatigue	Not tested: 527 NA > 90.00%	1	1	not tested
WalkSymp_ShortnessBreath	Walk Symptoms: Shortness of Breath	Not tested: 527 NA > 90.00%	1	1	not tested
WithCold	When you have a cold	Not tested: 541 NA > 90.00%	1	1	not tested
YearsSinceQuit	Years since quit smoking	Not tested: 271 NA > 90.00%	1	1	not tested
YearsSmokedLast5Years	How many years smoked in the last 5 years? (years)	Not tested: 628 NA > 90.00%	1	1	not tested
YrsEpisodeLast	How many years had at least one episode per year	Not tested: 729 NA > 90.00%	1	1	not tested

## Sheet: Metabolomic
S5 Table: Clinical variables associated with the two subtypes in each -omics data.
Columns include clinical variable, type of statistical test, p-value, FDR and summary statistics (mean/percent) for this clinical variable for each subtype. For more detailed explanation of the clinical variables see Data Dictionary in S3 Table.
Variable Name	Label	Test Used	P-value	FDR	Per Cluster Mean or Percent
Age_Enroll	Age at current visit, DEPRECATED	numeric (ANOVA)	6.38464e-14	1.73662e-11	Cluster 1 Mean:67.0 (sd:8.3), Cluster 2 Mean:72.8 (sd:8.7)
HighBloodPres	High Blood Pressure	chisq 2 categories	1.89936e-10	2.58313e-08	Perc of Cluster 1 = '0': 57.9 |Perc of Cluster 1 = '1': 42.1 |Perc of Cluster 2 = '0': 28.7 |Perc of Cluster 2 = '1': 71.3
distwalked	Distance walked, ft	numeric (ANOVA)	1.26395e-09	1.14598e-07	Cluster 1 Mean:1359.9 (sd:430.8), Cluster 2 Mean:1109.3 (sd:441.5)
CoronaryArtery	Coronary Artery Disease	chisq 2 categories	2.84297e-09	1.93322e-07	Perc of Cluster 1 = '0': 93.7 |Perc of Cluster 1 = '1': 6.3 |Perc of Cluster 2 = '0': 78.7 |Perc of Cluster 2 = '1': 21.3
KidneyDisease	Kidney Disease	Fisher exact 2 categories	3.50544e-07	1.90696e-05	Perc of Cluster 1 = '0': 98.2 |Perc of Cluster 1 = '1': 1.8 |Perc of Cluster 2 = '0': 88.2 |Perc of Cluster 2 = '1': 11.8
SF36_PCS_score	SF-36 Physical Health Aggregate (PCS) Score (normalized)	numeric (ANOVA)	1.62662e-06	5.72273e-05	Cluster 1 Mean:44.2 (sd:11.3), Cluster 2 Mean:39.2 (sd:11.6)
SF36_PF_score	SF-36 Physical Function (PF) score	numeric (ANOVA)	1.6826e-06	5.72273e-05	Cluster 1 Mean:66.2 (sd:28.5), Cluster 2 Mean:53.6 (sd:27.6)
SF36_PF_t_score	SF-36 Physical Function (PF) t-score (normalized)	numeric (ANOVA)	1.68316e-06	5.72273e-05	Cluster 1 Mean:42.8 (sd:12.0), Cluster 2 Mean:37.5 (sd:11.6)
Diabetes	Diabetes	chisq 2 categories	3.00952e-06	9.09545e-05	Perc of Cluster 1 = '0': 87.8 |Perc of Cluster 1 = '1': 12.2 |Perc of Cluster 2 = '0': 72.8 |Perc of Cluster 2 = '1': 27.2
SF36_RP_t_score	SF-36 Role Physical (RP) t-score (normalized)	numeric (ANOVA)	2.36867e-05	0.000586365	Cluster 1 Mean:45.8 (sd:11.5), Cluster 2 Mean:41.3 (sd:12.0)
SF36_RP_score	SF-36 Role Physical (RP) score	numeric (ANOVA)	2.37133e-05	0.000586365	Cluster 1 Mean:71.9 (sd:29.4), Cluster 2 Mean:60.3 (sd:30.7)
HR_EndWalk	Heart Rate immediately after walk (beats/min)	numeric (ANOVA)	3.05841e-05	0.00069324	Cluster 1 Mean:103.0 (sd:18.2), Cluster 2 Mean:95.7 (sd:18.0)
DLCOpp	DLco percent predicted	numeric (ANOVA)	4.70479e-05	0.000984387	Cluster 1 Mean:87.2 (sd:27.6), Cluster 2 Mean:76.6 (sd:24.8)
Angioplasty	Angioplasty or cardiac stents placed	chisq 2 categories	5.17251e-05	0.00100494	Perc of Cluster 1 = '0': 91.4 |Perc of Cluster 1 = '1': 8.6 |Perc of Cluster 2 = '0': 80.1 |Perc of Cluster 2 = '1': 19.9
Platelets	Platelets	numeric (ANOVA)	6.20895e-05	0.00112589	Cluster 1 Mean:244.0 (sd:66.1), Cluster 2 Mean:219.8 (sd:61.0)
DLco_raw	DLco raw	numeric (ANOVA)	6.90638e-05	0.00117408	Cluster 1 Mean:20.8 (sd:7.9), Cluster 2 Mean:17.9 (sd:6.8)
DLCO_PB_adjusted	DLco measured, adjusted for altitude (PB)	numeric (ANOVA)	0.000106811	0.00170897	Cluster 1 Mean:19.6 (sd:7.4), Cluster 2 Mean:16.9 (sd:6.5)
diasBP	Diastolic blood pressure, mmHg	numeric (ANOVA)	0.000142725	0.00215673	Cluster 1 Mean:74.7 (sd:10.2), Cluster 2 Mean:71.1 (sd:10.0)
diasBP_2	DiasBP_2	numeric (ANOVA)	0.000174122	0.00241659	Cluster 1 Mean:73.9 (sd:9.7), Cluster 2 Mean:70.5 (sd:9.3)
AWT_seg_Thirona	Airway Wall Thickness, segmental (main 6)	numeric (ANOVA)	0.000177691	0.00241659	Cluster 1 Mean:1.0 (sd:0.2), Cluster 2 Mean:1.1 (sd:0.2)
CABG	Coronary artery bypass surgery (CABG)	Fisher exact 2 categories	0.000289262	0.00374664	Perc of Cluster 1 = '0': 98.2 |Perc of Cluster 1 = '1': 1.8 |Perc of Cluster 2 = '0': 91.9 |Perc of Cluster 2 = '1': 8.1
SGRQ_scoreActive	SGRQ score: Active	numeric (ANOVA)	0.000306128	0.00378486	Cluster 1 Mean:32.9 (sd:29.7), Cluster 2 Mean:42.6 (sd:26.6)
AFib	Atrial Fibrillation	chisq 2 categories	0.00037048	0.00438133	Perc of Cluster 1 = '0': 94.7 |Perc of Cluster 1 = '1': 5.3 |Perc of Cluster 2 = '0': 86.8 |Perc of Cluster 2 = '1': 13.2
LtdUphill	Have shortness of breath when hurrying or slight uphill	chisq 2 categories	0.000391919	0.00444175	Perc of Cluster 1 = '0': 53.1 |Perc of Cluster 1 = '1': 46.9 |Perc of Cluster 2 = '0': 36.8 |Perc of Cluster 2 = '1': 63.2
HighCholest	High Cholesterol	chisq 2 categories	0.000551199	0.00599705	Perc of Cluster 1 = '0': 57.0 |Perc of Cluster 1 = '1': 43.0 |Perc of Cluster 2 = '0': 41.2 |Perc of Cluster 2 = '1': 58.8
CAT8	CAT8: Energy	chisq 6 categories	0.000606437	0.00634427	Perc of Cluster 1 = '2': 22.7 |Perc of Cluster 1 = '3': 14.8 |Perc of Cluster 1 = '1': 30.2 |Perc of Cluster 1 = '4': 9.3 |Perc of Cluster 1 = '0': 18.4 |Perc of Cluster 1 = '5': 4.6 |Perc of Cluster 2 = '2': 25.7 |Perc of Cluster 2 = '3': 20.6 |Perc of Cluster 2 = '1': 19.9 |Perc of Cluster 2 = '4': 17.6 |Perc of Cluster 2 = '0': 9.6 |Perc of Cluster 2 = '5': 6.6
Waist_CM	Waist circumference, cm	numeric (ANOVA)	0.000786633	0.0079246	Cluster 1 Mean:99.8 (sd:15.8), Cluster 2 Mean:104.7 (sd:16.9)
Walk_Limit	Was your walking limited?	chisq 2 categories	0.000999495	0.00938699	Perc of Cluster 1 = '1': 43.1 |Perc of Cluster 1 = '0': 56.9 |Perc of Cluster 2 = '1': 58.6 |Perc of Cluster 2 = '0': 41.4
CAT4	CAT4: Breathless	chisq 6 categories	0.00100082	0.00938699	Perc of Cluster 1 = '2': 14.3 |Perc of Cluster 1 = '5': 15.6 |Perc of Cluster 1 = '4': 15.0 |Perc of Cluster 1 = '0': 21.8 |Perc of Cluster 1 = '3': 13.0 |Perc of Cluster 1 = '1': 20.3 |Perc of Cluster 2 = '2': 15.4 |Perc of Cluster 2 = '5': 15.4 |Perc of Cluster 2 = '4': 16.2 |Perc of Cluster 2 = '0': 11.8 |Perc of Cluster 2 = '3': 25.7 |Perc of Cluster 2 = '1': 15.4
hemoglobin	Hgb (g/dL)	numeric (ANOVA)	0.00119524	0.0108369	Cluster 1 Mean:14.3 (sd:1.4), Cluster 2 Mean:13.9 (sd:1.9)
RBC	RBC	numeric (ANOVA)	0.00173343	0.0152095	Cluster 1 Mean:4.7 (sd:0.5), Cluster 2 Mean:4.6 (sd:0.7)
HR_1_Min_Post	Heart Rate 1-minute post-walk (beats/min)	numeric (ANOVA)	0.00251687	0.0213934	Cluster 1 Mean:89.7 (sd:17.0), Cluster 2 Mean:84.8 (sd:16.4)
diasBP_3	DiasBP_3	numeric (ANOVA)	0.00279608	0.0226667	Cluster 1 Mean:73.4 (sd:9.4), Cluster 2 Mean:70.8 (sd:10.6)
SF36_GH_score	SF-36 General Health (GH) score	numeric (ANOVA)	0.00291265	0.0226667	Cluster 1 Mean:64.3 (sd:23.0), Cluster 2 Mean:58.0 (sd:20.9)
SF36_GH_t_score	SF-36 General Health (GH) t-score (normalized)	numeric (ANOVA)	0.00291667	0.0226667	Cluster 1 Mean:46.9 (sd:11.0), Cluster 2 Mean:43.9 (sd:10.0)
hematocrit	Hct (%)	numeric (ANOVA)	0.00309476	0.0233826	Cluster 1 Mean:43.2 (sd:4.1), Cluster 2 Mean:42.0 (sd:5.6)
CongestHeartFail	Congestive Heart Failure	Fisher exact 2 categories	0.00357401	0.0253557	Perc of Cluster 1 = '0': 97.3 |Perc of Cluster 1 = '1': 2.7 |Perc of Cluster 2 = '0': 91.9 |Perc of Cluster 2 = '1': 8.1
SF36_VT_score	SF-36 Vitality (VT) score	numeric (ANOVA)	0.00363462	0.0253557	Cluster 1 Mean:61.5 (sd:20.1), Cluster 2 Mean:56.1 (sd:20.5)
SF36_VT_t_score	SF-36 Vitality (VT) t-score (normalized)	numeric (ANOVA)	0.00363556	0.0253557	Cluster 1 Mean:51.6 (sd:10.0), Cluster 2 Mean:48.9 (sd:10.2)
CAT_score	CAT1_Score	numeric (ANOVA)	0.00443047	0.0301272	Cluster 1 Mean:11.2 (sd:8.2), Cluster 2 Mean:13.3 (sd:7.5)
PeriphVascular	Peripheral vascular disease	Fisher exact 2 categories	0.00542542	0.035993	Perc of Cluster 1 = '0': 98.0 |Perc of Cluster 1 = '1': 2.0 |Perc of Cluster 2 = '0': 93.4 |Perc of Cluster 2 = '1': 6.6
Change_P1_P2_distwalked	Change P1-P2: Distanced Walked, 6-min	numeric (ANOVA)	0.00600507	0.03889	Cluster 1 Mean:-226.4 (sd:311.1), Cluster 2 Mean:-309.7 (sd:348.1)
SF36_BP_score	SF-36 Body Pain (BP) score	numeric (ANOVA)	0.00670742	0.0407467	Cluster 1 Mean:67.0 (sd:24.5), Cluster 2 Mean:60.9 (sd:26.6)
SF36_BP_t_score	SF-36 Body Pain (BP) t-score (normalized)	numeric (ANOVA)	0.00671196	0.0407467	Cluster 1 Mean:48.2 (sd:10.3), Cluster 2 Mean:45.6 (sd:11.3)
finalgold_visit	GOLD stage, visit	chisq 6 categories	0.00674118	0.0407467	Perc of Cluster 1 = '2': 19.0 |Perc of Cluster 1 = '4': 6.7 |Perc of Cluster 1 = '0': 44.0 |Perc of Cluster 1 = '3': 10.9 |Perc of Cluster 1 = '1': 10.9 |Perc of Cluster 1 = '-1': 8.4 |Perc of Cluster 2 = '2': 25.9 |Perc of Cluster 2 = '4': 2.2 |Perc of Cluster 2 = '0': 34.1 |Perc of Cluster 2 = '3': 14.1 |Perc of Cluster 2 = '1': 8.9 |Perc of Cluster 2 = '-1': 14.8
Duration_Smoking	Duration of smoking, yrs	numeric (ANOVA)	0.00878954	0.051101	Cluster 1 Mean:36.4 (sd:12.0), Cluster 2 Mean:39.3 (sd:11.4)
VI	VI	numeric (ANOVA)	0.00882996	0.051101	Cluster 1 Mean:3.4 (sd:1.0), Cluster 2 Mean:3.2 (sd:0.9)
gender	Gender	chisq 2 categories	0.0092282	0.0522932	Perc of Cluster 1 = '1': 49.0 |Perc of Cluster 1 = '2': 51.0 |Perc of Cluster 2 = '1': 61.0 |Perc of Cluster 2 = '2': 39.0
ATS_PackYears	Pack years, from Resp Questionnaire	numeric (ANOVA)	0.00988601	0.0546407	Cluster 1 Mean:44.2 (sd:24.4), Cluster 2 Mean:50.0 (sd:26.3)
FVCpp_utah	FVC % pred, post-Utah	numeric (ANOVA)	0.0100442	0.0546407	Cluster 1 Mean:87.5 (sd:18.8), Cluster 2 Mean:83.1 (sd:17.5)
Change_TLC_Thirona	Change_TLC_Thirona	numeric (ANOVA)	0.0109203	0.0582416	Cluster 1 Mean:0.0 (sd:0.5), Cluster 2 Mean:-0.1 (sd:0.5)
MCHC	MCHC (g/dL)	numeric (ANOVA)	0.0124505	0.0651259	Cluster 1 Mean:33.3 (sd:0.9), Cluster 2 Mean:33.0 (sd:1.1)
Resting_SaO2	Resting SaO2, %	numeric (ANOVA)	0.0134252	0.068899	Cluster 1 Mean:94.5 (sd:3.5), Cluster 2 Mean:93.6 (sd:4.0)
basophl_pct	Basophil percentage (percent)	Fisher exact 4 categories	0.0177252	0.0888776	Perc of Cluster 1 = '0': 37.7 |Perc of Cluster 1 = '1': 61.0 |Perc of Cluster 1 = '2': 1.2 |Perc of Cluster 1 = '3': 0.0 |Perc of Cluster 2 = '0': 42.6 |Perc of Cluster 2 = '1': 54.4 |Perc of Cluster 2 = '2': 1.5 |Perc of Cluster 2 = '3': 1.5
Weight_KG	Weight, kg	numeric (ANOVA)	0.0179716	0.0888776	Cluster 1 Mean:82.7 (sd:19.8), Cluster 2 Mean:87.1 (sd:22.1)
Change_P1_P2_FEV1_ml_yr	Change_P1_P2: FEV1 Annual rate, ml/yr	numeric (ANOVA)	0.0183192	0.088979	Cluster 1 Mean:-35.5 (sd:48.8), Cluster 2 Mean:-46.3 (sd:54.9)
SGRQ_scoreTotal	SGRQ score: Total	numeric (ANOVA)	0.021387	0.102057	Cluster 1 Mean:21.4 (sd:20.6), Cluster 2 Mean:25.8 (sd:18.9)
CAT5	CAT5: Limited	chisq 6 categories	0.0242398	0.107315	Perc of Cluster 1 = '2': 10.5 |Perc of Cluster 1 = '3': 13.9 |Perc of Cluster 1 = '1': 16.7 |Perc of Cluster 1 = '0': 47.3 |Perc of Cluster 1 = '5': 5.2 |Perc of Cluster 1 = '4': 6.5 |Perc of Cluster 2 = '2': 14.7 |Perc of Cluster 2 = '3': 20.6 |Perc of Cluster 2 = '1': 17.6 |Perc of Cluster 2 = '0': 32.4 |Perc of Cluster 2 = '5': 5.1 |Perc of Cluster 2 = '4': 9.6
finalGold	Final GOLD stage, baseline	Fisher exact 6 categories	0.0247374	0.107315	Perc of Cluster 1 = '2': 20.2 |Perc of Cluster 1 = '3': 12.7 |Perc of Cluster 1 = '0': 44.8 |Perc of Cluster 1 = '4': 3.6 |Perc of Cluster 1 = '1': 10.8 |Perc of Cluster 1 = '-1': 8.0 |Perc of Cluster 2 = '2': 30.9 |Perc of Cluster 2 = '3': 12.5 |Perc of Cluster 2 = '0': 34.6 |Perc of Cluster 2 = '4': 0.7 |Perc of Cluster 2 = '1': 11.0 |Perc of Cluster 2 = '-1': 10.3
finalgold_baseline	Final GOLD stage, post-Utah Phase 1	Fisher exact 6 categories	0.0247374	0.107315	Perc of Cluster 1 = '2': 20.2 |Perc of Cluster 1 = '3': 12.7 |Perc of Cluster 1 = '0': 44.8 |Perc of Cluster 1 = '4': 3.6 |Perc of Cluster 1 = '1': 10.8 |Perc of Cluster 1 = '-1': 8.0 |Perc of Cluster 2 = '2': 30.9 |Perc of Cluster 2 = '3': 12.5 |Perc of Cluster 2 = '0': 34.6 |Perc of Cluster 2 = '4': 0.7 |Perc of Cluster 2 = '1': 11.0 |Perc of Cluster 2 = '-1': 10.3
FinalGold_Phase1	Final GOLD stage, post-Utah Phase 2	Fisher exact 6 categories	0.0247374	0.107315	Perc of Cluster 1 = '2': 20.2 |Perc of Cluster 1 = '3': 12.7 |Perc of Cluster 1 = '0': 44.8 |Perc of Cluster 1 = '4': 3.6 |Perc of Cluster 1 = '1': 10.8 |Perc of Cluster 1 = '-1': 8.0 |Perc of Cluster 2 = '2': 30.9 |Perc of Cluster 2 = '3': 12.5 |Perc of Cluster 2 = '0': 34.6 |Perc of Cluster 2 = '4': 0.7 |Perc of Cluster 2 = '1': 11.0 |Perc of Cluster 2 = '-1': 10.3
SF36_RE_score	SF-36 Role Emotional (RE) score	numeric (ANOVA)	0.0249351	0.107315	Cluster 1 Mean:82.9 (sd:23.3), Cluster 2 Mean:77.9 (sd:26.5)
SF36_RE_t_score	SF-36 Role Emotional (RE) t-score (normalized)	numeric (ANOVA)	0.0249645	0.107315	Cluster 1 Mean:47.9 (sd:10.9), Cluster 2 Mean:45.6 (sd:12.4)
CoughAM_yn	Do you usually cough first thing in the morning?	chisq 2 categories	0.0252507	0.107315	Perc of Cluster 1 = '0': 77.8 |Perc of Cluster 1 = '1': 22.2 |Perc of Cluster 2 = '0': 69.1 |Perc of Cluster 2 = '1': 30.9
COPD	Have you ever had COPD	chisq 3 categories	0.0293651	0.122882	Perc of Cluster 1 = '0': 63.2 |Perc of Cluster 1 = '1': 30.6 |Perc of Cluster 1 = '3': 6.3 |Perc of Cluster 2 = '0': 52.2 |Perc of Cluster 2 = '1': 41.9 |Perc of Cluster 2 = '3': 5.9
Change_P1_P2_FEV1_ml	Change P1-P2: FEV1, ml	numeric (ANOVA)	0.0323926	0.133497	Cluster 1 Mean:-200.5 (sd:274.7), Cluster 2 Mean:-255.7 (sd:302.8)
Change_Adj_Density_ctmodel	Change_Adj_Density_Thirona	numeric (ANOVA)	0.0354102	0.142423	Cluster 1 Mean:-1.9 (sd:11.8), Cluster 2 Mean:-4.3 (sd:12.3)
BloodClots	Blood clots (in legs or lungs)	chisq 2 categories	0.0356058	0.142423	Perc of Cluster 1 = '0': 93.8 |Perc of Cluster 1 = '1': 6.2 |Perc of Cluster 2 = '0': 89.0 |Perc of Cluster 2 = '1': 11.0
Stroke	Stroke	Fisher exact 2 categories	0.0369114	0.14509	Perc of Cluster 1 = '0': 98.0 |Perc of Cluster 1 = '1': 2.0 |Perc of Cluster 2 = '0': 94.9 |Perc of Cluster 2 = '1': 5.1
periphvascular_slv	Peripheral vascular disease since last visit	Fisher exact 2 categories	0.0373393	0.14509	Perc of Cluster 1 = '0': 98.9 |Perc of Cluster 1 = '1': 1.1 |Perc of Cluster 2 = '0': 96.3 |Perc of Cluster 2 = '1': 3.7
coronaryartery_slv	Coronary Artery Disease since last visit	chisq 2 categories	0.0384815	0.147422	Perc of Cluster 1 = '0': 96.4 |Perc of Cluster 1 = '1': 3.6 |Perc of Cluster 2 = '0': 92.6 |Perc of Cluster 2 = '1': 7.4
TreatSteroids	Been treated with steroid pills or injections	chisq 2 categories	0.0412474	0.155824	Perc of Cluster 1 = '0': 83.7 |Perc of Cluster 1 = '1': 16.3 |Perc of Cluster 2 = '0': 90.4 |Perc of Cluster 2 = '1': 9.6
CAT1	CAT1: Cough	Fisher exact 6 categories	0.0627375	0.233588	Perc of Cluster 1 = '0': 12.7 |Perc of Cluster 1 = '2': 20.6 |Perc of Cluster 1 = '5': 2.4 |Perc of Cluster 1 = '1': 39.2 |Perc of Cluster 1 = '4': 7.3 |Perc of Cluster 1 = '3': 17.9 |Perc of Cluster 2 = '0': 14.7 |Perc of Cluster 2 = '2': 25.0 |Perc of Cluster 2 = '5': 4.4 |Perc of Cluster 2 = '1': 26.5 |Perc of Cluster 2 = '4': 9.6 |Perc of Cluster 2 = '3': 19.9
CAT6	CAT6: Confidence leaving home	Fisher exact 6 categories	0.0635496	0.233588	Perc of Cluster 1 = '2': 3.6 |Perc of Cluster 1 = '1': 10.5 |Perc of Cluster 1 = '0': 76.4 |Perc of Cluster 1 = '4': 2.5 |Perc of Cluster 1 = '3': 4.5 |Perc of Cluster 1 = '5': 2.6 |Perc of Cluster 2 = '2': 4.4 |Perc of Cluster 2 = '1': 16.9 |Perc of Cluster 2 = '0': 66.2 |Perc of Cluster 2 = '4': 2.2 |Perc of Cluster 2 = '3': 4.4 |Perc of Cluster 2 = '5': 5.9
Change_Adj_Density_plethy	Change_Adj_Density_Thirona	numeric (ANOVA)	0.0767204	0.278239	Cluster 1 Mean:-2.5 (sd:10.4), Cluster 2 Mean:-4.3 (sd:10.7)
Cough3Mo	Cough like this most days for 3 consecutive months or more	chisq 2 categories	0.0798223	0.28568	Perc of Cluster 1 = '0': 74.0 |Perc of Cluster 1 = '1': 26.0 |Perc of Cluster 2 = '0': 66.7 |Perc of Cluster 2 = '1': 33.3
compressfracback_slv	Compression fractures since last visit	Fisher exact 2 categories	0.0825816	0.291116	Perc of Cluster 1 = '0': 97.6 |Perc of Cluster 1 = '1': 2.4 |Perc of Cluster 2 = '0': 94.9 |Perc of Cluster 2 = '1': 5.1
HeartAttack	Heart attack (MI)	chisq 2 categories	0.0834819	0.291116	Perc of Cluster 1 = '0': 94.3 |Perc of Cluster 1 = '1': 5.7 |Perc of Cluster 2 = '0': 90.4 |Perc of Cluster 2 = '1': 9.6
AwakeByCough	Awakened from sleep by cough, not from colds/chest infection	chisq 2 categories	0.0857503	0.293715	Perc of Cluster 1 = '0': 82.3 |Perc of Cluster 1 = '1': 17.7 |Perc of Cluster 2 = '0': 88.2 |Perc of Cluster 2 = '1': 11.8
Height_CM	Height, cm	numeric (ANOVA)	0.0863868	0.293715	Cluster 1 Mean:168.9 (sd:9.6), Cluster 2 Mean:170.5 (sd:10.4)
CoughRestDay	Do you usually cough during rest of day or night	chisq 2 categories	0.091447	0.307081	Perc of Cluster 1 = '0': 72.5 |Perc of Cluster 1 = '1': 27.5 |Perc of Cluster 2 = '0': 65.4 |Perc of Cluster 2 = '1': 34.6
BMI	BMI	numeric (ANOVA)	0.0928854	0.308108	Cluster 1 Mean:28.9 (sd:6.2), Cluster 2 Mean:29.8 (sd:6.7)
Angina	Angina	chisq 2 categories	0.0948941	0.310978	Perc of Cluster 1 = '0': 95.9 |Perc of Cluster 1 = '1': 4.1 |Perc of Cluster 2 = '0': 92.6 |Perc of Cluster 2 = '1': 7.4
SF36_SF_score	SF-36 Social Function (SF) score	numeric (ANOVA)	0.0981629	0.314198	Cluster 1 Mean:82.1 (sd:23.3), Cluster 2 Mean:78.5 (sd:24.3)
SF36_SF_t_score	SF-36 Social Function (SF) t-score (normalized)	numeric (ANOVA)	0.0981868	0.314198	Cluster 1 Mean:49.0 (sd:10.2), Cluster 2 Mean:47.5 (sd:10.6)
diabetes_slv	Diabetes since last visit	chisq 2 categories	0.110803	0.350446	Perc of Cluster 1 = '0': 95.2 |Perc of Cluster 1 = '1': 4.8 |Perc of Cluster 2 = '0': 91.9 |Perc of Cluster 2 = '1': 8.1
COPDExac_UsualMed	Episodes past year: number of times, Increased usual medication	Fisher exact 7 categories	0.129935	0.406234	Perc of Cluster 1 = '0': 95.7 |Perc of Cluster 1 = '1': 2.6 |Perc of Cluster 1 = '2': 0.9 |Perc of Cluster 1 = '4': 0.1 |Perc of Cluster 1 = '5': 0.2 |Perc of Cluster 1 = '3': 0.3 |Perc of Cluster 1 = '6': 0.1 |Perc of Cluster 2 = '0': 92.6 |Perc of Cluster 2 = '1': 5.1 |Perc of Cluster 2 = '2': 0.7 |Perc of Cluster 2 = '4': 0.0 |Perc of Cluster 2 = '5': 0.0 |Perc of Cluster 2 = '3': 0.0 |Perc of…
cabg_slv	CABG since last visit	Fisher exact 2 categories	0.132525	0.409624	Perc of Cluster 1 = '0': 99.7 |Perc of Cluster 1 = '1': 0.3 |Perc of Cluster 2 = '0': 98.5 |Perc of Cluster 2 = '1': 1.5
SGRQ_scoreSymptom	SGRQ score: Symptoms	numeric (ANOVA)	0.143937	0.439898	Cluster 1 Mean:25.4 (sd:24.3), Cluster 2 Mean:28.7 (sd:24.1)
Arm_Span_CM	Arm span, cm	numeric (ANOVA)	0.152014	0.459421	Cluster 1 Mean:169.2 (sd:11.0), Cluster 2 Mean:170.7 (sd:11.4)
highbloodpres_slv	High Blood Pressure since last visit	chisq 2 categories	0.155811	0.46572	Perc of Cluster 1 = '0': 90.0 |Perc of Cluster 1 = '1': 10.0 |Perc of Cluster 2 = '0': 86.0 |Perc of Cluster 2 = '1': 14.0
Emphysema	Emphysema: Have you ever had emphysema	chisq 3 categories	0.159504	0.471577	Perc of Cluster 1 = '0': 71.6 |Perc of Cluster 1 = '3': 6.2 |Perc of Cluster 1 = '1': 22.3 |Perc of Cluster 2 = '0': 66.2 |Perc of Cluster 2 = '3': 4.4 |Perc of Cluster 2 = '1': 29.4
CAT2	CAT2: Phlegm	Fisher exact 6 categories	0.166747	0.486928	Perc of Cluster 1 = '0': 31.1 |Perc of Cluster 1 = '3': 17.1 |Perc of Cluster 1 = '5': 2.4 |Perc of Cluster 1 = '2': 15.7 |Perc of Cluster 1 = '1': 28.9 |Perc of Cluster 1 = '4': 4.8 |Perc of Cluster 2 = '0': 30.1 |Perc of Cluster 2 = '3': 14.7 |Perc of Cluster 2 = '5': 1.5 |Perc of Cluster 2 = '2': 14.7 |Perc of Cluster 2 = '1': 27.9 |Perc of Cluster 2 = '4': 11.0
stroke_slv	Stroke since last visit	Fisher exact 2 categories	0.168277	0.486928	Perc of Cluster 1 = '0': 99.1 |Perc of Cluster 1 = '1': 0.9 |Perc of Cluster 2 = '0': 97.8 |Perc of Cluster 2 = '1': 2.2
eosinphl_pct	Eosinophil percentage (percent)	numeric (ANOVA)	0.170941	0.489431	Cluster 1 Mean:2.7 (sd:1.9), Cluster 2 Mean:3.0 (sd:2.3)
FEV1pp_utah	FEV1 % pred, post-Utah	numeric (ANOVA)	0.182009	0.511126	Cluster 1 Mean:78.0 (sd:26.9), Cluster 2 Mean:74.7 (sd:23.6)
Pi10_Thirona	Pi10 SRWA, Thirona	numeric (ANOVA)	0.182277	0.511126	Cluster 1 Mean:2.2 (sd:0.5), Cluster 2 Mean:2.2 (sd:0.5)
congestheartfail_slv	Congestive Heart Failure since last visit	Fisher exact 2 categories	0.196712	0.544225	Perc of Cluster 1 = '0': 98.1 |Perc of Cluster 1 = '1': 1.9 |Perc of Cluster 2 = '0': 96.3 |Perc of Cluster 2 = '1': 3.7
HR	Heart rate (bpm)	numeric (ANOVA)	0.198082	0.544225	Cluster 1 Mean:73.2 (sd:12.3), Cluster 2 Mean:71.7 (sd:13.0)
PhlegmAM	Usually bring up phlegm from chest first thing in morning	chisq 2 categories	0.20346	0.550355	Perc of Cluster 1 = '0': 77.7 |Perc of Cluster 1 = '1': 22.3 |Perc of Cluster 2 = '0': 72.8 |Perc of Cluster 2 = '1': 27.2
osteoarth_slv	Osteoarthritis since last visit	chisq 2 categories	0.20436	0.550355	Perc of Cluster 1 = '0': 90.9 |Perc of Cluster 1 = '1': 9.1 |Perc of Cluster 2 = '0': 87.5 |Perc of Cluster 2 = '1': 12.5
lymphcyt	Lymphocytes (K/uL)	numeric (ANOVA)	0.240208	0.636109	Cluster 1 Mean:1.9 (sd:1.7), Cluster 2 Mean:2.1 (sd:2.4)
COPDExac_NewRx_Antib_Ster	Episodes past year: number of times, Doctor, New prescription Antibiotics or Steroids	Fisher exact 7 categories	0.24088	0.636109	Perc of Cluster 1 = '0': 87.5 |Perc of Cluster 1 = '1': 7.8 |Perc of Cluster 1 = '6': 0.2 |Perc of Cluster 1 = '4': 0.6 |Perc of Cluster 1 = '2': 3.0 |Perc of Cluster 1 = '3': 0.9 |Perc of Cluster 1 = '5': 0.0 |Perc of Cluster 2 = '0': 88.2 |Perc of Cluster 2 = '1': 9.6 |Perc of Cluster 2 = '6': 0.0 |Perc of Cluster 2 = '4': 0.0 |Perc of Cluster 2 = '2': 0.7 |Perc of Cluster 2 = '3': 0.7 |Perc of…
CAT3	CAT3: Tightness in chest	Fisher exact 6 categories	0.251176	0.656687	Perc of Cluster 1 = '0': 54.3 |Perc of Cluster 1 = '1': 21.1 |Perc of Cluster 1 = '2': 11.4 |Perc of Cluster 1 = '3': 9.2 |Perc of Cluster 1 = '5': 0.9 |Perc of Cluster 1 = '4': 3.1 |Perc of Cluster 2 = '0': 49.3 |Perc of Cluster 2 = '1': 30.1 |Perc of Cluster 2 = '2': 8.8 |Perc of Cluster 2 = '3': 8.1 |Perc of Cluster 2 = '5': 1.5 |Perc of Cluster 2 = '4': 2.2
pctEmph_LowerLobes_Slicer	Slicer pctEmph Lower Lobes (Phase2 only)	numeric (ANOVA)	0.253501	0.656687	Cluster 1 Mean:6.2 (sd:9.9), Cluster 2 Mean:5.2 (sd:7.1)
CAT7	CAT7: Sleep soundly	chisq 6 categories	0.262699	0.674095	Perc of Cluster 1 = '0': 43.2 |Perc of Cluster 1 = '2': 14.1 |Perc of Cluster 1 = '4': 3.9 |Perc of Cluster 1 = '1': 24.6 |Perc of Cluster 1 = '3': 10.4 |Perc of Cluster 1 = '5': 3.7 |Perc of Cluster 2 = '0': 41.2 |Perc of Cluster 2 = '2': 12.5 |Perc of Cluster 2 = '4': 6.6 |Perc of Cluster 2 = '1': 23.5 |Perc of Cluster 2 = '3': 8.8 |Perc of Cluster 2 = '5': 7.4
MCV	MCV (fL)	numeric (ANOVA)	0.273468	0.695172	Cluster 1 Mean:92.1 (sd:5.1), Cluster 2 Mean:92.7 (sd:7.1)
CognitiveDisorder	Cognitive (memory) disorder	Fisher exact 2 categories	0.281747	0.709585	Perc of Cluster 1 = '0': 98.4 |Perc of Cluster 1 = '1': 1.6 |Perc of Cluster 2 = '0': 97.1 |Perc of Cluster 2 = '1': 2.9
AwakeByShrtBrth	Awakened from sleep by shortness of breath/tightness in Ches	chisq 2 categories	0.289468	0.722342	Perc of Cluster 1 = '0': 87.2 |Perc of Cluster 1 = '1': 12.8 |Perc of Cluster 2 = '0': 90.4 |Perc of Cluster 2 = '1': 9.6
Change_P1_P2_SGRQ_total	Change P1-P2: SGRQ Total score	numeric (ANOVA)	0.305128	0.754499	Cluster 1 Mean:0.8 (sd:12.5), Cluster 2 Mean:2.1 (sd:14.7)
HavePhlegm	Do you usually bring up phlegm from your chest	chisq 2 categories	0.313083	0.767195	Perc of Cluster 1 = '0': 70.4 |Perc of Cluster 1 = '1': 29.6 |Perc of Cluster 2 = '0': 66.2 |Perc of Cluster 2 = '1': 33.8
eosinphl	Eosinophils (K/uL)	numeric (ANOVA)	0.318165	0.769755	Cluster 1 Mean:0.2 (sd:0.1), Cluster 2 Mean:0.2 (sd:0.2)
TIA	TIA (transient ischemic attack)	chisq 2 categories	0.320247	0.769755	Perc of Cluster 1 = '0': 96.0 |Perc of Cluster 1 = '1': 4.0 |Perc of Cluster 2 = '0': 94.1 |Perc of Cluster 2 = '1': 5.9
BDR	Bronchodilator Responsiveness	chisq 2 categories	0.322618	0.769755	Perc of Cluster 1 = '0': 79.1 |Perc of Cluster 1 = '1': 20.9 |Perc of Cluster 2 = '0': 75.4 |Perc of Cluster 2 = '1': 24.6
ChstWheezyWhist	Ever had wheezing or whistling in chest	chisq 2 categories	0.329304	0.776082	Perc of Cluster 1 = '0': 59.6 |Perc of Cluster 1 = '1': 40.4 |Perc of Cluster 2 = '0': 64.0 |Perc of Cluster 2 = '1': 36.0
GastroEsophReflx	Gastroesophageal reflux	chisq 2 categories	0.330976	0.776082	Perc of Cluster 1 = '0': 68.9 |Perc of Cluster 1 = '1': 31.1 |Perc of Cluster 2 = '0': 64.7 |Perc of Cluster 2 = '1': 35.3
angioplasty_slv	Angioplasty since last visit	chisq 2 categories	0.337934	0.785625	Perc of Cluster 1 = '0': 95.3 |Perc of Cluster 1 = '1': 4.7 |Perc of Cluster 2 = '0': 93.4 |Perc of Cluster 2 = '1': 6.6
HaveCough	Do you usually have a cough (Exclude clearing of throat)	chisq 2 categories	0.343349	0.791448	Perc of Cluster 1 = '0': 73.0 |Perc of Cluster 1 = '1': 27.0 |Perc of Cluster 2 = '0': 69.1 |Perc of Cluster 2 = '1': 30.9
SGRQ_scoreImpact	SGRQ score: Impact	numeric (ANOVA)	0.349629	0.799152	Cluster 1 Mean:13.7 (sd:17.1), Cluster 2 Mean:15.2 (sd:16.2)
monocyt_pct	Monocyte percentage (percent)	numeric (ANOVA)	0.359104	0.807143	Cluster 1 Mean:8.2 (sd:2.2), Cluster 2 Mean:8.0 (sd:2.5)
pctEmph_LowerThird_Slicer	pctEmph Lower Third Slicer	numeric (ANOVA)	0.364327	0.807143	Cluster 1 Mean:6.5 (sd:9.5), Cluster 2 Mean:5.7 (sd:7.1)
O2_suppl_6MW	Supplemental O2 used during 6-min walk, L/min (renamed from "O2" in Phase 1)	numeric (ANOVA)	0.368594	0.807143	Cluster 1 Mean:0.6 (sd:1.6), Cluster 2 Mean:0.5 (sd:1.3)
Change_P1_P2_FEV1pp	Change P1-P2: FEV1 % pred.	numeric (ANOVA)	0.372294	0.807143	Cluster 1 Mean:-1.4 (sd:9.9), Cluster 2 Mean:-2.2 (sd:10.3)
SmokCigNow	Do you now smoke cigarettes (as of one month ago)?	chisq 2 categories	0.372295	0.807143	Perc of Cluster 1 = '0': 75.9 |Perc of Cluster 1 = '1': 24.1 |Perc of Cluster 2 = '0': 79.4 |Perc of Cluster 2 = '1': 20.6
smoking_status	Smoking Status (3-state)	chisq 2 categories	0.372295	0.807143	Perc of Cluster 1 = '1': 75.9 |Perc of Cluster 1 = '2': 24.1 |Perc of Cluster 2 = '1': 79.4 |Perc of Cluster 2 = '2': 20.6
tia_slv	TIA since last visit	Fisher exact 2 categories	0.373897	0.807143	Perc of Cluster 1 = '0': 97.6 |Perc of Cluster 1 = '1': 2.4 |Perc of Cluster 2 = '0': 96.3 |Perc of Cluster 2 = '1': 3.7
wbc	WBC (K/uL)	numeric (ANOVA)	0.37759	0.808696	Cluster 1 Mean:7.3 (sd:2.7), Cluster 2 Mean:7.6 (sd:3.4)
adj_density_plethy	Adjusted Lung density, plethy sponge model	numeric (ANOVA)	0.381811	0.811348	Cluster 1 Mean:73.2 (sd:20.9), Cluster 2 Mean:71.4 (sd:21.3)
maculardegen_slv	Macular degeneration since last visit	Fisher exact 2 categories	0.387701	0.81435	Perc of Cluster 1 = '0': 97.5 |Perc of Cluster 1 = '1': 2.5 |Perc of Cluster 2 = '0': 96.3 |Perc of Cluster 2 = '1': 3.7
ccenter	clinical center	chisq 2 categories	0.389976	0.81435	Perc of Cluster 1 = 'NJC': 63.4 |Perc of Cluster 1 = 'UIA': 36.6 |Perc of Cluster 2 = 'NJC': 59.6 |Perc of Cluster 2 = 'UIA': 40.4
pctGasTrap_Thirona	% gas trapping (-856), total lung, Thirona	numeric (ANOVA)	0.392205	0.81435	Cluster 1 Mean:20.4 (sd:20.0), Cluster 2 Mean:22.0 (sd:17.0)
Change_pctEmph_RML_Thirona	Change_pctEmph_RML_Thirona	numeric (ANOVA)	0.404478	0.833469	Cluster 1 Mean:0.8 (sd:5.0), Cluster 2 Mean:1.2 (sd:3.4)
COPDExac_Hospital	Episodes past year: number of times, Hospital	Fisher exact 4 categories	0.411652	0.840372	Perc of Cluster 1 = '0': 96.9 |Perc of Cluster 1 = '1': 2.8 |Perc of Cluster 1 = '2': 0.2 |Perc of Cluster 1 = '3': 0.1 |Perc of Cluster 2 = '0': 96.3 |Perc of Cluster 2 = '1': 2.9 |Perc of Cluster 2 = '2': 0.0 |Perc of Cluster 2 = '3': 0.7
Change_pctEmph_RUL_Thirona	Change_pctEmph_RUL_Thirona	numeric (ANOVA)	0.417077	0.840372	Cluster 1 Mean:0.9 (sd:4.0), Cluster 2 Mean:1.2 (sd:3.2)
PhlegmRestDay	Usually bring up phlegm from chest rest of day or at night	chisq 2 categories	0.417096	0.840372	Perc of Cluster 1 = '0': 79.5 |Perc of Cluster 1 = '1': 20.5 |Perc of Cluster 2 = '0': 76.5 |Perc of Cluster 2 = '1': 23.5
VA	VA	numeric (ANOVA)	0.422211	0.842009	Cluster 1 Mean:5.3 (sd:1.3), Cluster 2 Mean:5.2 (sd:1.1)
O2_Therapy	Does subject use supplemental 02 therapy	chisq 2 categories	0.4241	0.842009	Perc of Cluster 1 = '1': 24.7 |Perc of Cluster 1 = '0': 75.3 |Perc of Cluster 2 = '1': 27.9 |Perc of Cluster 2 = '0': 72.1
SaO2_1_Min_Post	1-min post-walk Sa02 (%)	numeric (ANOVA)	0.441378	0.865103	Cluster 1 Mean:93.8 (sd:6.2), Cluster 2 Mean:93.4 (sd:4.8)
Change_pctEmph_LUL_Thirona	Change_pctEmph_LUL_Thirona	numeric (ANOVA)	0.442093	0.865103	Cluster 1 Mean:0.8 (sd:4.4), Cluster 2 Mean:1.1 (sd:3.1)
ChestWheez12mo	In last 12 months, had wheezing or whistling in chest	chisq 2 categories	0.445481	0.865507	Perc of Cluster 1 = '0': 59.8 |Perc of Cluster 1 = '1': 40.2 |Perc of Cluster 2 = '0': 63.2 |Perc of Cluster 2 = '1': 36.8
Anemia	Anemia	chisq 2 categories	0.462056	0.891341	Perc of Cluster 1 = '0': 88.9 |Perc of Cluster 1 = '1': 11.1 |Perc of Cluster 2 = '0': 86.8 |Perc of Cluster 2 = '1': 13.2
Change_P1_P2_MMRC	Change P1-P2: MMRC	numeric (ANOVA)	0.465551	0.891759	Cluster 1 Mean:0.1 (sd:1.1), Cluster 2 Mean:0.2 (sd:1.4)
COPDExac_Antib_Ster_Home	Episodes past year: number of times, Antibiotics or Steroids at home	Fisher exact 7 categories	0.474263	0.902094	Perc of Cluster 1 = '0': 94.0 |Perc of Cluster 1 = '2': 1.7 |Perc of Cluster 1 = '1': 3.2 |Perc of Cluster 1 = '3': 0.6 |Perc of Cluster 1 = '4': 0.3 |Perc of Cluster 1 = '6': 0.1 |Perc of Cluster 1 = '5': 0.1 |Perc of Cluster 2 = '0': 92.6 |Perc of Cluster 2 = '2': 0.7 |Perc of Cluster 2 = '1': 6.6 |Perc of Cluster 2 = '3': 0.0 |Perc of Cluster 2 = '4': 0.0 |Perc of Cluster 2 = '6': 0.0 |Perc of…
neutrophl_pct	Neutrophil percentage (percent)	numeric (ANOVA)	0.491583	0.925064	Cluster 1 Mean:61.9 (sd:9.0), Cluster 2 Mean:61.3 (sd:11.0)
lymphcyt_pct	Lymphocyte percentage (percent)	numeric (ANOVA)	0.493141	0.925064	Cluster 1 Mean:26.7 (sd:8.4), Cluster 2 Mean:27.2 (sd:10.8)
Chronic_Bronchitis_P1	Chronic Bronchitis, calc. from Cough/Phlegm ques	chisq 2 categories	0.501612	0.93451	Perc of Cluster 1 = '1': 15.5 |Perc of Cluster 1 = '0': 84.5 |Perc of Cluster 2 = '1': 13.2 |Perc of Cluster 2 = '0': 86.8
Change_MeanAtten_Insp_Thirona	Change_MeanAtten_Insp_Thirona	numeric (ANOVA)	0.52508	0.971577	Cluster 1 Mean:-5.1 (sd:17.3), Cluster 2 Mean:-4.0 (sd:21.8)
Exacerbation_Frequency	Exacerbation Frequency	Fisher exact 7 categories	0.541229	0.994692	Perc of Cluster 1 = '0': 83.9 |Perc of Cluster 1 = '1': 9.3 |Perc of Cluster 1 = '6': 0.3 |Perc of Cluster 1 = '4': 0.8 |Perc of Cluster 1 = '2': 4.1 |Perc of Cluster 1 = '3': 1.5 |Perc of Cluster 1 = '5': 0.1 |Perc of Cluster 2 = '0': 84.6 |Perc of Cluster 2 = '1': 11.0 |Perc of Cluster 2 = '6': 0.0 |Perc of Cluster 2 = '4': 0.0 |Perc of Cluster 2 = '2': 2.2 |Perc of Cluster 2 = '3': 1.5 |Perc o…
Change_pctEmph_LLL_Thirona	Change_pctEmph_LLL_Thirona	numeric (ANOVA)	0.546017	0.996755	Cluster 1 Mean:0.9 (sd:4.1), Cluster 2 Mean:1.2 (sd:3.2)
BHT	BHT	numeric (ANOVA)	0.582094	1	Cluster 1 Mean:10.3 (sd:0.5), Cluster 2 Mean:10.2 (sd:0.4)
SaO2_EndWalk	Immed end of walk Sa02 (%)	numeric (ANOVA)	0.605493	1	Cluster 1 Mean:91.2 (sd:7.1), Cluster 2 Mean:90.9 (sd:5.9)
rheumarth_slv	Rheumatoid arthritis since last visit	Fisher exact 2 categories	0.613768	1	Perc of Cluster 1 = '0': 96.3 |Perc of Cluster 1 = '1': 3.7 |Perc of Cluster 2 = '0': 97.8 |Perc of Cluster 2 = '1': 2.2
pctEmph	pct Emph REDUNDANT for backward compatibility	numeric (ANOVA)	0.625842	1	Cluster 1 Mean:7.2 (sd:10.4), Cluster 2 Mean:6.7 (sd:8.9)
stomachulcers_slv	Stomach ulcers since last visit	chisq 2 categories	0.633234	1	Perc of Cluster 1 = '0': 96.4 |Perc of Cluster 1 = '1': 3.6 |Perc of Cluster 2 = '0': 95.6 |Perc of Cluster 2 = '1': 4.4
Change_pctEmph_Thirona	Change_pctEmph_Thirona	numeric (ANOVA)	0.640417	1	Cluster 1 Mean:1.0 (sd:4.0), Cluster 2 Mean:1.1 (sd:2.8)
Change_P1_P2_Smoking_Status	Change P1-P2: Smoking Status	Fisher exact 4 categories	0.644078	1	Perc of Cluster 1 = 'C->F': 10.5 |Perc of Cluster 1 = 'F': 65.4 |Perc of Cluster 1 = 'C': 21.4 |Perc of Cluster 1 = 'F->C': 2.7 |Perc of Cluster 2 = 'C->F': 8.1 |Perc of Cluster 2 = 'F': 71.3 |Perc of Cluster 2 = 'C': 18.4 |Perc of Cluster 2 = 'F->C': 2.2
highcholest_slv	High Cholesterol since last visit	chisq 2 categories	0.663259	1	Perc of Cluster 1 = '0': 89.5 |Perc of Cluster 1 = '1': 10.5 |Perc of Cluster 2 = '0': 88.2 |Perc of Cluster 2 = '1': 11.8
COPDExac_BreathingTube	Episodes past year: number of times, Breathing tube	Fisher exact 3 categories	0.703772	1	Perc of Cluster 1 = '0': 98.9 |Perc of Cluster 1 = '2': 0.2 |Perc of Cluster 1 = '1': 0.9 |Perc of Cluster 2 = '0': 100.0 |Perc of Cluster 2 = '2': 0.0 |Perc of Cluster 2 = '1': 0.0
COPDExac_ICU	Episodes past year: number of times, ICU	Fisher exact 4 categories	0.703772	1	Perc of Cluster 1 = '0': 98.9 |Perc of Cluster 1 = '2': 0.1 |Perc of Cluster 1 = '1': 0.9 |Perc of Cluster 1 = '3': 0.1 |Perc of Cluster 2 = '0': 100.0 |Perc of Cluster 2 = '2': 0.0 |Perc of Cluster 2 = '1': 0.0 |Perc of Cluster 2 = '3': 0.0
Change_P1_P2_O2	Change P1-P2: Oxygen use	Fisher exact 3 categories	0.71777	1	Perc of Cluster 1 = '1': 8.4 |Perc of Cluster 1 = '0': 89.9 |Perc of Cluster 1 = '-1': 1.7 |Perc of Cluster 2 = '1': 10.3 |Perc of Cluster 2 = '0': 88.2 |Perc of Cluster 2 = '-1': 1.5
deltaFEV1	Pre/Post-bronch FEV1 volume change	numeric (ANOVA)	0.736349	1	Cluster 1 Mean:0.1 (sd:0.2), Cluster 2 Mean:0.1 (sd:0.1)
ShrtBrthAttk	Had an attack of wheezing/whistling in chest	chisq 2 categories	0.742044	1	Perc of Cluster 1 = '0': 78.2 |Perc of Cluster 1 = '1': 21.8 |Perc of Cluster 2 = '0': 79.4 |Perc of Cluster 2 = '1': 20.6
ChronBronch	Chronic bronchitis: Have you ever had chronic bronchitis	chisq 3 categories	0.772548	1	Perc of Cluster 1 = '0': 77.2 |Perc of Cluster 1 = '1': 16.2 |Perc of Cluster 1 = '3': 6.6 |Perc of Cluster 2 = '0': 79.4 |Perc of Cluster 2 = '1': 15.4 |Perc of Cluster 2 = '3': 5.1
monocyt	Monocytes (K/uL)	numeric (ANOVA)	0.781805	1	Cluster 1 Mean:0.6 (sd:0.2), Cluster 2 Mean:0.6 (sd:0.2)
ERLungProb	Been to emergency room or hospitalized for lung problems	chisq 2 categories	0.786249	1	Perc of Cluster 1 = '0': 91.2 |Perc of Cluster 1 = '1': 8.8 |Perc of Cluster 2 = '0': 90.4 |Perc of Cluster 2 = '1': 9.6
Severe_Exacerbations	Severe Exacerbations	chisq 2 categories	0.786249	1	Perc of Cluster 1 = '0': 91.2 |Perc of Cluster 1 = '1': 8.8 |Perc of Cluster 2 = '0': 90.4 |Perc of Cluster 2 = '1': 9.6
osteoporosis_slv	Osteoporosis since last visit	chisq 2 categories	0.790476	1	Perc of Cluster 1 = '0': 94.3 |Perc of Cluster 1 = '1': 5.7 |Perc of Cluster 2 = '0': 94.9 |Perc of Cluster 2 = '1': 5.1
COPDExac_NoTrt	Episodes past year: number of times, No speacial treatment	Fisher exact 7 categories	0.792104	1	Perc of Cluster 1 = '0': 95.1 |Perc of Cluster 1 = '6': 0.6 |Perc of Cluster 1 = '1': 2.6 |Perc of Cluster 1 = '5': 0.4 |Perc of Cluster 1 = '2': 0.8 |Perc of Cluster 1 = '4': 0.3 |Perc of Cluster 1 = '3': 0.2 |Perc of Cluster 2 = '0': 94.9 |Perc of Cluster 2 = '6': 0.0 |Perc of Cluster 2 = '1': 3.7 |Perc of Cluster 2 = '5': 0.0 |Perc of Cluster 2 = '2': 0.7 |Perc of Cluster 2 = '4': 0.7 |Perc of…
pctEmph_UpperThird_Slicer	pctEmph Upper Third Slicer	numeric (ANOVA)	0.797992	1	Cluster 1 Mean:7.4 (sd:12.4), Cluster 2 Mean:7.7 (sd:12.6)
Phlegm3Mo	Usually bring up phlegm on most days for 3 months or more	chisq 2 categories	0.802583	1	Perc of Cluster 1 = '0': 74.4 |Perc of Cluster 1 = '1': 25.6 |Perc of Cluster 2 = '0': 75.4 |Perc of Cluster 2 = '1': 24.6
Change_Perc15_Insp_Thirona	Change_Perc15_Insp_Thirona	numeric (ANOVA)	0.80828	1	Cluster 1 Mean:-3.7 (sd:13.0), Cluster 2 Mean:-4.0 (sd:15.2)
adj_density_ctmodel	Adjusted Lung density, CT model	numeric (ANOVA)	0.819002	1	Cluster 1 Mean:82.0 (sd:24.1), Cluster 2 Mean:81.5 (sd:25.2)
Change_pctEmph_RLL_Thirona	Change_pctEmph_RLL_Thirona	numeric (ANOVA)	0.830447	1	Cluster 1 Mean:1.0 (sd:4.4), Cluster 2 Mean:0.9 (sd:3.1)
sysBP	Systolic blood pressure, mmHg	numeric (ANOVA)	0.834363	1	Cluster 1 Mean:129.9 (sd:18.0), Cluster 2 Mean:129.5 (sd:18.4)
sysBP_2	SysBP_2	numeric (ANOVA)	0.8537	1	Cluster 1 Mean:127.5 (sd:18.3), Cluster 2 Mean:127.2 (sd:18.4)
Chronic_Bronchitis	Chronic Bronchitis, calc. from Cough/Phlegm ques	chisq 2 categories	0.855032	1	Perc of Cluster 1 = '0': 84.4 |Perc of Cluster 1 = '1': 15.6 |Perc of Cluster 2 = '0': 83.8 |Perc of Cluster 2 = '1': 16.2
FlareupChestTrb	Had a flare-up of chest troubles in last 12 months	chisq 2 categories	0.858764	1	Perc of Cluster 1 = '0': 80.1 |Perc of Cluster 1 = '1': 19.9 |Perc of Cluster 2 = '0': 79.4 |Perc of Cluster 2 = '1': 20.6
MCH	MCH (pg)	numeric (ANOVA)	0.876769	1	Cluster 1 Mean:30.6 (sd:1.9), Cluster 2 Mean:30.7 (sd:2.7)
EpisodeCghPhlm	Episodes of increased cough/phlegm lasting 1 week or more	chisq 2 categories	0.898022	1	Perc of Cluster 1 = '0': 76.7 |Perc of Cluster 1 = '1': 23.3 |Perc of Cluster 2 = '0': 77.2 |Perc of Cluster 2 = '1': 22.8
race	Race of subject	chisq 2 categories	0.914413	1	Perc of Cluster 1 = '1': 92.4 |Perc of Cluster 1 = '2': 7.6 |Perc of Cluster 2 = '1': 92.6 |Perc of Cluster 2 = '2': 7.4
sysBP_3	SysBP_3	numeric (ANOVA)	0.91781	1	Cluster 1 Mean:126.0 (sd:17.4), Cluster 2 Mean:125.8 (sd:17.1)
SF36_MH_t_score	SF-36 Mental Health (MH) t-score (normalized)	numeric (ANOVA)	0.931616	1	Cluster 1 Mean:51.7 (sd:9.5), Cluster 2 Mean:51.7 (sd:9.2)
SF36_MH_score	SF-36 Mental Health (MH) score	numeric (ANOVA)	0.931833	1	Cluster 1 Mean:78.1 (sd:16.9), Cluster 2 Mean:77.9 (sd:16.3)
gerd_slv	Gastroesophageal reflux since last visit	chisq 2 categories	0.946307	1	Perc of Cluster 1 = '0': 90.3 |Perc of Cluster 1 = '1': 9.7 |Perc of Cluster 2 = '0': 90.4 |Perc of Cluster 2 = '1': 9.6
TreatChestIll	Have you been to treated with antibiotics for chest illness	chisq 2 categories	0.948684	1	Perc of Cluster 1 = '0': 79.2 |Perc of Cluster 1 = '1': 20.8 |Perc of Cluster 2 = '0': 79.4 |Perc of Cluster 2 = '1': 20.6
basophl	Basophils (K/uL)	numeric (ANOVA)	0.954433	1	Cluster 1 Mean:0.0 (sd:0.0), Cluster 2 Mean:0.0 (sd:0.1)
deltaFVC	Pre/Post-bronch FVC volume change	numeric (ANOVA)	0.980556	1	Cluster 1 Mean:0.1 (sd:0.3), Cluster 2 Mean:0.1 (sd:0.3)
pctEmph_UpperLobes_Slicer	Slicer pctEmph Upper Lobes (Phase2 only)	numeric (ANOVA)	0.988181	1	Cluster 1 Mean:7.3 (sd:10.9), Cluster 2 Mean:7.3 (sd:10.2)
neutrophl	Neutrophils (K/uL)	numeric (ANOVA)	0.989935	1	Cluster 1 Mean:4.6 (sd:1.7), Cluster 2 Mean:4.6 (sd:2.1)
SF36_MCS_score	SF-36 Mental Health Aggregate (MCS) Score (normalized)	numeric (ANOVA)	0.992845	1	Cluster 1 Mean:52.4 (sd:10.0), Cluster 2 Mean:52.4 (sd:10.9)
ApartFromCold	Occasionally apart from colds	Not tested: 598 NA > 90.00%	1	1	not tested
bloodclots_slv	Blood clots since last visit	Fisher exact 2 categories	1	1	Perc of Cluster 1 = '0': 97.4 |Perc of Cluster 1 = '1': 2.6 |Perc of Cluster 2 = '0': 97.8 |Perc of Cluster 2 = '1': 2.2
Change_FRC_Thirona	Change_FRC_Thirona	Not tested: 128 NA > 90.00%	1	1	not tested
Change_MeanAtten_Exp_Thirona	Change_MeanAtten_Exp_Thirona	Not tested: 128 NA > 90.00%	1	1	not tested
Change_P1_P2_Gold_class	Change P1-P2: GOLD classification	Not tested: 146 NA > 90.00%	1	1	not tested
Change_pctGasTrap_Thirona	Change_pctGasTrap_Thirona	Not tested: 128 NA > 90.00%	1	1	not tested
Change_Perc15_Exp_Thirona	Change_Perc15_Exp_Thirona	Not tested: 128 NA > 90.00%	1	1	not tested
Change_PRM_pct_airtrap_Thirona	Change_PRM_pct_airtrap_Thirona	Not tested: 128 NA > 90.00%	1	1	not tested
Change_PRM_pct_emphysema_Thirona	Change_PRM_pct_emphysema_Thirona	Not tested: 128 NA > 90.00%	1	1	not tested
Change_PRM_pct_normal_Thirona	Change_PRM_pct_normal_Thirona	Not tested: 128 NA > 90.00%	1	1	not tested
Change_PRM_pct_other_Thirona	Change_PRM_pct_other_Thirona	Not tested: 128 NA > 90.00%	1	1	not tested
CigarettesStill	Still smoke regular tobacco cigarettes?	Not tested: 981 NA > 90.00%	1	1	not tested
CigPerDaySmokLast5Years	Average for last 5 years, how many cigarettes smoked per day (cigarettes/day)	Not tested: 680 NA > 90.00%	1	1	not tested
CigPerDaySmokNow	How many cigarettes do you smoke per day now? (cigarettes/day)	Not tested: 753 NA > 90.00%	1	1	not tested
CigSmok24hrs	How many cigarettes have you smoked in the past 24 hours (cigarettes)	Not tested: 753 NA > 90.00%	1	1	not tested
CigSmok2hrs	How many cigarettes have you smoked in the past 2 hours (cigarettes)	Not tested: 753 NA > 90.00%	1	1	not tested
CigSmokHalfHr	How many cigarettes have you smoked in the past half hour (cigarettes)	Not tested: 753 NA > 90.00%	1	1	not tested
Cough4Plus	If yes, usually as much as 4 tims a day, 4+ days per week	Not tested: 721 NA > 90.00%	1	1	not tested
CoughNumYr	How many years have you had this cough	Not tested: 680 NA > 90.00%	1	1	not tested
CT_Visual_Emph_Paraseptal	CT Visual Scoring, Emph Paraseptal	Not tested: 1029 NA > 90.00%	1	1	not tested
CT_Visual_Emph_Severity	CT Visual Scoring, Emph Severity	Not tested: 1029 NA > 90.00%	1	1	not tested
CT_Visual_Wall_Thickening	CT Visual Scoring, Wall Thickening	Not tested: 1029 NA > 90.00%	1	1	not tested
DxAgeAFib	Diagnosis Age, AFib	Not tested: 966 NA > 90.00%	1	1	not tested
DxAgeAnemia	Diagnosis Age, Anemia	Not tested: 919 NA > 90.00%	1	1	not tested
DxAgeAngina	Diagnosis Age, Angina	Not tested: 985 NA > 90.00%	1	1	not tested
DxAgeBloodClots	Diagnosis Age, BloodClots	Not tested: 964 NA > 90.00%	1	1	not tested
DxAgeCAD	Diagnosis Age, CAD	Not tested: 948 NA > 90.00%	1	1	not tested
DxAgeCHF	Diagnosis Age, CHF	Not tested: 996 NA > 90.00%	1	1	not tested
DxAgeCholesterol	Diagnosis Age, Cholesterol	Not tested: 589 NA > 90.00%	1	1	not tested
DxAgeCognitiveDisorder	Diagnosis Age, CognitiveDisorder	Not tested: 1014 NA > 90.00%	1	1	not tested
DxAgeDiabetes	Diagnosis Age, Diabetes	Not tested: 890 NA > 90.00%	1	1	not tested
DxAgeGERD	Diagnosis Age, GERD	Not tested: 723 NA > 90.00%	1	1	not tested
DxAgeHighBP	Diagnosis Age, HighBP	Not tested: 583 NA > 90.00%	1	1	not tested
DxAgeKidneyDz	Diagnosis Age, KidneyDz	Not tested: 998 NA > 90.00%	1	1	not tested
DxAgeLiverDz	Diagnosis Age, LiverDz	Not tested: 1005 NA > 90.00%	1	1	not tested
DxAgeMI	Diagnosis Age, MI	Not tested: 968 NA > 90.00%	1	1	not tested
DxAgePVD	Diagnosis Age, PVD	Not tested: 1005 NA > 90.00%	1	1	not tested
DxAgeStroke	Diagnosis Age, Stroke	Not tested: 1005 NA > 90.00%	1	1	not tested
DxAgeTIA	Diagnosis Age, TIA	Not tested: 988 NA > 90.00%	1	1	not tested
eCigaretteEver	Ever used an electronic cigarette or eCigarette?	Not tested: 179 NA > 90.00%	1	1	not tested
eCigarettesFlavor	If Yes, what flavor was it?	Not tested: 990 NA > 90.00%	1	1	not tested
eCigarettesFlavored	Was eCigarette usually flavored?	Not tested: 942 NA > 90.00%	1	1	not tested
eCigaretteStill	Still smoke eCigarettes?	Not tested: 941 NA > 90.00%	1	1	not tested
ERLungProbtimes	How many times	Not tested: 937 NA > 90.00%	1	1	not tested
ethnic	Your ethnic background	Not tested: 1 unique value	1	1	not tested
EverSmokedCig	Have you ever smoked cigarettes?	Not tested: 1 unique value	1	1	not tested
Fagerstrom_Index	Fagerstrom Index	Not tested: 1029 NA > 90.00%	1	1	not tested
heartattack_slv	Heart attack (MI) since last visit	Fisher exact 2 categories	1	1	Perc of Cluster 1 = '0': 97.9 |Perc of Cluster 1 = '1': 2.1 |Perc of Cluster 2 = '0': 98.5 |Perc of Cluster 2 = '1': 1.5
hipfracture_slv	Hip fracture since last visit	Fisher exact 2 categories	1	1	Perc of Cluster 1 = '0': 98.7 |Perc of Cluster 1 = '1': 1.3 |Perc of Cluster 2 = '0': 99.3 |Perc of Cluster 2 = '1': 0.7
LiverDisease	Liver Disease	Fisher exact 2 categories	1	1	Perc of Cluster 1 = '0': 97.5 |Perc of Cluster 1 = '1': 2.5 |Perc of Cluster 2 = '0': 97.8 |Perc of Cluster 2 = '1': 2.2
LtdLevelSlow	Have to walk slower than others due to shortness of breath	Not tested: 476 NA > 90.00%	1	1	not tested
LtdLevelStop	Have to stop for breath when walk on the level at own pace	Not tested: 470 NA > 90.00%	1	1	not tested
LtdLvlStop100	Have to stop for breath after 100 yards on level ground	Not tested: 470 NA > 90.00%	1	1	not tested
LtdNotLeaveHm	Too breathless to leave the house on dressing/undressing	Not tested: 470 NA > 90.00%	1	1	not tested
MoreOnceAWeek	More than once a week	Not tested: 599 NA > 90.00%	1	1	not tested
MostDaysNights	Most days and nights	Not tested: 598 NA > 90.00%	1	1	not tested
NumberFlareups	How many flare-ups have you had?	Not tested: 831 NA > 90.00%	1	1	not tested
NumEpisodeLastYr	How many episodes in past 12 months	Not tested: 804 NA > 90.00%	1	1	not tested
O2_Hours_Day	On typical 24-hour day, how many hours supplemental 02 used (hours)	Not tested: 768 NA > 90.00%	1	1	not tested
O2_Years	How long have they used supplemental 02 (years)	Not tested: 767 NA > 90.00%	1	1	not tested
O2use_exercise	Oxygen use: exercise	Not tested: 768 NA > 90.00%	1	1	not tested
O2use_rest	Oxygen use: rest	Not tested: 768 NA > 90.00%	1	1	not tested
O2use_sleep	Oxygen use: sleep	Not tested: 768 NA > 90.00%	1	1	not tested
pctEmph_LowerLobes	pctEmph Lower Lobes Vida	Not tested: 1029 NA > 90.00%	1	1	not tested
pctEmph_UL_LL_ratio	Upper Lobe/Lower Lobe ratio Vida	Not tested: 1029 NA > 90.00%	1	1	not tested
pctEmph_UL_LL_ratio_Slicer	Slicer UpperLobe/Lower Lobe ratio (Phase2 only)	Not tested: 590 NA > 90.00%	1	1	not tested
pctEmph_UpperLobes	pctEmph Upper Lobes Vida	Not tested: 1029 NA > 90.00%	1	1	not tested
PhlegmNumYr	How many years have you had trouble with phlegm	Not tested: 728 NA > 90.00%	1	1	not tested
PhlegmOften	Do you usually bring up phlegm 2 times a day, 4 or more days	Not tested: 667 NA > 90.00%	1	1	not tested
Pi10_SRWA_Vida	Pi10 SRWA	Not tested: 1029 NA > 90.00%	1	1	not tested
SmokStopAge	How old were you when you completely stopped smoking? (years old)	Not tested: 270 NA > 90.00%	1	1	not tested
TreatChestTimes	How many times treated with antibiotics for chest illness	Not tested: 817 NA > 90.00%	1	1	not tested
TreatSteroiTimes	If yes, how many times	Not tested: 871 NA > 90.00%	1	1	not tested
Walk_Course	Course layout	Not tested: 1 unique value	1	1	not tested
WalkSymp_BackPain	Walk Symptoms: Back Pain	Not tested: 574 NA > 90.00%	1	1	not tested
WalkSymp_JointPain	Walk Symptoms: Joint Pain	Not tested: 574 NA > 90.00%	1	1	not tested
WalkSymp_Legs_Fatigue	Walk Symptoms: Leg Discomfort/Fatigue	Not tested: 574 NA > 90.00%	1	1	not tested
WalkSymp_ShortnessBreath	Walk Symptoms: Shortness of Breath	Not tested: 574 NA > 90.00%	1	1	not tested
WithCold	When you have a cold	Not tested: 596 NA > 90.00%	1	1	not tested
YearsSinceQuit	Years since quit smoking	Not tested: 285 NA > 90.00%	1	1	not tested
YearsSmokedLast5Years	How many years smoked in the last 5 years? (years)	Not tested: 678 NA > 90.00%	1	1	not tested
YrsEpisodeLast	How many years had at least one episode per year	Not tested: 784 NA > 90.00%	1	1	not tested
