# Supplementary material for: Multi-omics subtyping pipeline for chronic obstructive pulmonary disease
Source: PLoS One. 2021 Aug 25;16(8):e0255337. doi: 10.1371/journal.pone.0255337 (PMC8386883; doi:10.1371/journal.pone.0255337)
Supplement: S6 Table — (XLSX) [file pone.0255337.s006.xlsx]

## Sheet: Transcriptomics
S6 Table: Ranks for all features as determined by recursive feature elimination using SVM (SVMRFE).
Ensembl ID	Gene Symbol	coef^2_Class1	ranks	support	cumulative score
ENSG00000173930	SLCO4C1	0.00290334	1	TRUE	0.918131
ENSG00000120889	TNFRSF10B	0.00118292	1	TRUE	0.922343
ENSG00000114520	SNX4	0.00126338	1	TRUE	0.918133
ENSG00000117000	RLF	0.0022758	1	TRUE	0.918517
ENSG00000178980	SELENOW	0.00389956	1	TRUE	0.916217
ENSG00000101150	TPD52L2	0.00310983	1	TRUE	0.927698
ENSG00000231737	PPP1R10	0.0065976	1	TRUE	0.914687
ENSG00000121594	CD80	0.00572981	1	TRUE	0.921577
ENSG00000125870	SNRPB2	0.000537209	1	TRUE	0.922723
ENSG00000137876	RSL24D1	0.0026061	1	TRUE	0.920428
ENSG00000037241	RPL26L1	0.000852042	1	TRUE	0.951031
ENSG00000185088	RPS27L	0.0037593	1	TRUE	0.916983
ENSG00000165457	FOLR2	0.00332661	1	TRUE	0.918133
ENSG00000123349	PFDN5	0.0023871	2	FALSE	0.922725
ENSG00000115541	HSPE1	0.000993737	3	FALSE	0.92043
ENSG00000137942	FNBP1L	0.00170253	4	FALSE	0.921193
ENSG00000113328	CCNG1	0.000710762	5	FALSE	0.919281
ENSG00000140612	SEC11A	0.000496442	6	FALSE	0.92081
ENSG00000092841	MYL6	0.00405918	7	FALSE	0.925784
ENSG00000198155	ZNF876P	0.00200648	8	FALSE	0.916218
ENSG00000111796	KLRB1	0.002108	9	FALSE	0.918517
ENSG00000165506	DNAAF2	0.00117142	10	FALSE	0.917368
ENSG00000130985	UBA1	0.00082157	11	FALSE	0.916605
ENSG00000071967	CYBRD1	0.00178723	12	FALSE	0.938026
ENSG00000137364	TPMT	0.00151174	13	FALSE	0.923491
ENSG00000065911	MTHFD2	0.00186694	14	FALSE	0.937263
ENSG00000177570	SAMD12	0.000806165	15	FALSE	0.915453
ENSG00000183648	NDUFB1	0.00297758	16	FALSE	0.916601
ENSG00000137714	FDX1	0.00114826	17	FALSE	0.921194
ENSG00000197448	GSTK1	0.00107745	18	FALSE	0.916601
ENSG00000116667	C1orf21	0.0010915	19	FALSE	0.920048
ENSG00000160218	TRAPPC10	0.00395609	20	FALSE	0.922342
ENSG00000282297	TRBV30	0.00584737	21	FALSE	0.913157
ENSG00000119986	AVPI1	0.0057247	22	FALSE	0.919664
ENSG00000177889	UBE2N	0.00228114	23	FALSE	0.916218
ENSG00000100473	COCH	0.00159368	24	FALSE	0.925403
ENSG00000170006	TMEM154	0.00306976	25	FALSE	0.917368
ENSG00000156467	UQCRB	0.00257356	26	FALSE	0.921576
ENSG00000110777	POU2AF1	0.00264377	27	FALSE	0.921196
ENSG00000197860	SGTB	0.00297816	28	FALSE	0.916982
ENSG00000101843	PSMD10	0.000486809	29	FALSE	0.925021
ENSG00000176731	RBIS	0.00218904	30	FALSE	0.917749
ENSG00000233057	EEF1A1P14	0.00127505	31	FALSE	0.91507
ENSG00000060069	CTDP1	0.000654749	32	FALSE	0.947209
ENSG00000114738	MAPKAPK3	0.000594122	33	FALSE	0.918133
ENSG00000196419	XRCC6	0.0033282	34	FALSE	0.915835
ENSG00000197535	MYO5A	0.00581319	35	FALSE	0.915835
ENSG00000157557	ETS2	0.000644193	36	FALSE	0.92234
ENSG00000167680	SEMA6B	0.00198197	37	FALSE	0.918515
ENSG00000166441	RPL27A	0.00250143	38	FALSE	0.919282
ENSG00000170456	DENND5B	0.00113236	39	FALSE	0.917368
ENSG00000152601	MBNL1	0.00149373	40	FALSE	0.919664
ENSG00000106462	EZH2	0.000530709	41	FALSE	0.919667
ENSG00000106066	CPVL	0.0045808	42	FALSE	0.920815
ENSG00000232216	IGHV3-43	0.00195523	43	FALSE	0.914688
ENSG00000063438	AHRR	0.0021953	44	FALSE	0.936116
ENSG00000154957	ZNF18	0.000846059	45	FALSE	0.923106
ENSG00000166275	BORCS7	0.00271382	46	FALSE	0.918133
ENSG00000151292	CSNK1G3	0.00187921	47	FALSE	0.921959
ENSG00000251149	MTND5P5	0.000346338	48	FALSE	0.914305
ENSG00000165185	KIAA1958	0.000903845	49	FALSE	0.918517
ENSG00000253981	ALG1L13P	0.00210073	50	FALSE	0.913157
ENSG00000152127	MGAT5	0.00158036	51	FALSE	0.922724
ENSG00000144824	PHLDB2	0.000514712	52	FALSE	0.918898
ENSG00000158156	XKR8	0.000907833	53	FALSE	0.923871
ENSG00000164631	ZNF12	0.000924152	54	FALSE	0.919281
ENSG00000176749	CDK5R1	0.000704374	55	FALSE	0.916984
ENSG00000179841	AKAP5	0.000595816	56	FALSE	0.917748
ENSG00000091164	TXNL1	0.000184588	57	FALSE	0.926932
ENSG00000132906	CASP9	0.000614493	58	FALSE	0.920811
ENSG00000179934	CCR8	0.00146561	59	FALSE	0.917365
ENSG00000184588	PDE4B	0.00307455	60	FALSE	0.9166
ENSG00000226555	AGKP1	0.000881091	61	FALSE	0.914305
ENSG00000234969	AARSD1P1	0.00134931	62	FALSE	0.91507
ENSG00000112242	E2F3	0.00423831	63	FALSE	0.919664
ENSG00000231340	ACTG1P10	0.000866893	64	FALSE	0.91507
ENSG00000169252	ADRB2	0.00643664	65	FALSE	0.917751
ENSG00000173915	ATP5MK	0.00151058	66	FALSE	0.919278
ENSG00000223350	IGLV9-49	0.000313429	67	FALSE	0.914687
ENSG00000114942	EEF1B2	0.000710283	68	FALSE	0.919663
ENSG00000179119	SPTY2D1	0.00122203	69	FALSE	0.91813
ENSG00000275464		0.00227797	70	FALSE	0.913157
ENSG00000132341	RAN	0.00151821	71	FALSE	0.921576
ENSG00000253159	PCDHGA12	0.00110769	72	FALSE	0.913157
ENSG00000132964	CDK8	0.000867381	73	FALSE	0.918899
ENSG00000196411	EPHB4	0.000352892	74	FALSE	0.915452
ENSG00000226278	PSPHP1	0.00131798	75	FALSE	0.914687
ENSG00000163568	AIM2	0.00148333	76	FALSE	0.919282
ENSG00000074966	TXK	0.000278145	77	FALSE	0.936877
ENSG00000113643	RARS1	0.00101002	78	FALSE	0.917751
ENSG00000278119	GOLGA8J	0.00119003	79	FALSE	0.913157
ENSG00000052802	MSMO1	0.00179743	80	FALSE	0.944914
ENSG00000160588	MPZL3	0.000686999	81	FALSE	0.923489
ENSG00000091490	SEL1L3	0.00345007	82	FALSE	0.928081
ENSG00000111252	SH2B3	0.000568181	83	FALSE	0.919282
ENSG00000130703	OSBPL2	0.00100256	84	FALSE	0.916986
ENSG00000211938	IGHV3-7	0.000777519	85	FALSE	0.915452
ENSG00000132670	PTPRA	0.00142636	86	FALSE	0.919281
ENSG00000154589	LY96	0.00118773	87	FALSE	0.922341
ENSG00000123684	LPGAT1	0.00191759	88	FALSE	0.923109
ENSG00000136897	MRPL50	0.0007666	89	FALSE	0.924638
ENSG00000188290	HES4	0.000541508	90	FALSE	0.914687
ENSG00000175820	CCDC168	0.000690029	91	FALSE	0.917366
ENSG00000159339	PADI4	0.00200604	92	FALSE	0.922724
ENSG00000213976		0.0044218	93	FALSE	0.915452
ENSG00000090432	MUL1	0.000847779	94	FALSE	0.927315
ENSG00000238241	CCR12P	0.000816512	95	FALSE	0.91507
ENSG00000227671	ZNF731P	0.000236113	96	FALSE	0.91507
ENSG00000166012	TAF1D	0.0018255	97	FALSE	0.919663
ENSG00000198814	GK	0.00202181	98	FALSE	0.913923
ENSG00000145990	GFOD1	0.000809501	99	FALSE	0.920045
ENSG00000197780	TAF13	0.00192001	100	FALSE	0.915835
ENSG00000146007	ZMAT2	0.00135321	101	FALSE	0.920428
ENSG00000280433		0.000470656	102	FALSE	0.913157
ENSG00000160336	ZNF761	0.000645893	103	FALSE	0.922724
ENSG00000183604	SMG1P5	0.00092884	104	FALSE	0.9166
ENSG00000136868	SLC31A1	0.00124544	105	FALSE	0.92349
ENSG00000120279	MYCT1	0.000862336	106	FALSE	0.919281
ENSG00000134313	KIDINS220	0.00300938	107	FALSE	0.921194
ENSG00000211895	IGHA1	0.00233024	108	FALSE	0.915835
ENSG00000179021	C3orf38	0.000392489	109	FALSE	0.917364
ENSG00000183624	HMCES	0.00133131	110	FALSE	0.916983
ENSG00000007944	MYLIP	0.00130066	111	FALSE	0.965951
ENSG00000073331	ALPK1	0.00439725	112	FALSE	0.936495
ENSG00000134294	SLC38A2	0.000801477	113	FALSE	0.920429
ENSG00000177954	RPS27	0.000795951	114	FALSE	0.915835
ENSG00000121858	TNFSF10	0.000640374	115	FALSE	0.924254
ENSG00000163947	ARHGEF3	0.000335246	116	FALSE	0.917368
ENSG00000241839	PLEKHO2	0.00288376	117	FALSE	0.914687
ENSG00000104689	TNFRSF10A	0.00140846	118	FALSE	0.920432
ENSG00000118418	HMGN3	0.00217986	119	FALSE	0.921195
ENSG00000232587	EEF1A1P3	0.000827228	120	FALSE	0.91507
ENSG00000135363	LMO2	0.00227494	121	FALSE	0.919665
ENSG00000137265	IRF4	0.00140381	122	FALSE	0.923492
ENSG00000168275	COA6	0.00228916	123	FALSE	0.918897
ENSG00000211632	IGKV3D-11	0.00193956	124	FALSE	0.913922
ENSG00000154767	XPC	0.00217538	125	FALSE	0.922341
ENSG00000156110	ADK	0.000613271	126	FALSE	0.921576
ENSG00000117133	RPF1	0.000136181	127	FALSE	0.918134
ENSG00000140995	DEF8	0.00320187	128	FALSE	0.920427
ENSG00000138738	PRDM5	0.00065025	129	FALSE	0.92234
ENSG00000211825	TRDJ1	0.0014435	130	FALSE	0.914688
ENSG00000064225	ST3GAL6	0.00165081	131	FALSE	0.93994
ENSG00000211664	IGLV2-18	0.00187234	132	FALSE	0.914305
ENSG00000115841	RMDN2	0.00181328	133	FALSE	0.920429
ENSG00000111490	TBC1D30	0.000613249	134	FALSE	0.919282
ENSG00000282399	IGHV1-69D	0.00141334	135	FALSE	0.913157
ENSG00000075234	TTC38	0.00353818	136	FALSE	0.935729
ENSG00000006576	PHTF2	0.000280394	137	FALSE	0.967099
ENSG00000167676	PLIN4	0.00100352	138	FALSE	0.918897
ENSG00000134001	EIF2S1	0.00227303	139	FALSE	0.921194
ENSG00000173171	MTX1	0.000754755	140	FALSE	0.918133
ENSG00000179820	MYADM	0.00297794	141	FALSE	0.917747
ENSG00000140575	IQGAP1	0.00241948	142	FALSE	0.921192
ENSG00000133742	CA1	0.000809593	143	FALSE	0.919663
ENSG00000184182	UBE2F	0.000582218	144	FALSE	0.916983
ENSG00000274641	H2BC17	0.00128792	145	FALSE	0.913157
ENSG00000233614	DDX11L10	0.00122779	146	FALSE	0.91507
ENSG00000164305	CASP3	0.00157523	147	FALSE	0.918898
ENSG00000211666	IGLV2-14	0.000333821	148	FALSE	0.914688
ENSG00000068831	RASGRP2	0.00249697	149	FALSE	0.936116
ENSG00000147044	CASK	0.00117932	150	FALSE	0.920811
ENSG00000148926	ADM	0.00338357	151	FALSE	0.919281
ENSG00000128609	NDUFA5	0.00134059	152	FALSE	0.920811
ENSG00000213793	ZNF888	0.000619077	153	FALSE	0.91507
ENSG00000122547	EEPD1	0.00270195	154	FALSE	0.921576
ENSG00000150045	KLRF1	0.00259088	155	FALSE	0.921959
ENSG00000124557	BTN1A1	0.0011665	156	FALSE	0.92196
ENSG00000131469	RPL27	0.00100735	157	FALSE	0.920047
ENSG00000165246	NLGN4Y	0.000827394	158	FALSE	0.918517
ENSG00000163219	ARHGAP25	0.000596778	159	FALSE	0.920427
ENSG00000170270	GON7	0.00175728	160	FALSE	0.916986
ENSG00000215223	CYP51A1P3	0.000322369	161	FALSE	0.915453
ENSG00000138642	HERC6	0.000999664	162	FALSE	0.921958
ENSG00000152558	TMEM123	0.00051623	163	FALSE	0.919281
ENSG00000103569	AQP9	0.000427549	164	FALSE	0.923493
ENSG00000164483	SAMD3	0.00132491	165	FALSE	0.919281
ENSG00000232036		0.000605032	166	FALSE	0.91507
ENSG00000176896	TCEANC	0.00068984	167	FALSE	0.917749
ENSG00000124334	IL9R	0.000822559	168	FALSE	0.923108
ENSG00000070010	UFD1	0.00078085	169	FALSE	0.936497
ENSG00000168214	RBPJ	0.000256294	170	FALSE	0.91928
ENSG00000167106	FAM102A	0.000792002	171	FALSE	0.918133
ENSG00000141736	ERBB2	4.88121e-05	172	FALSE	0.920812
ENSG00000181610	MRPS23	0.00194505	173	FALSE	0.9166
ENSG00000152492	CCDC50	0.00110291	174	FALSE	0.920046
ENSG00000102575	ACP5	0.00342036	175	FALSE	0.925019
ENSG00000163297	ANTXR2	0.000219606	176	FALSE	0.92081
ENSG00000198918	RPL39	0.000512257	177	FALSE	0.91354
ENSG00000141446	ESCO1	0.00308689	178	FALSE	0.921193
ENSG00000172543	CTSW	0.00141712	179	FALSE	0.917368
ENSG00000137757	CASP5	0.00239136	180	FALSE	0.919664
ENSG00000138413	IDH1	0.00299492	181	FALSE	0.921194
ENSG00000152689	RASGRP3	0.000706709	182	FALSE	0.919664
ENSG00000163492	CCDC141	0.00118394	183	FALSE	0.919664
ENSG00000143198	MGST3	0.000559127	184	FALSE	0.919281
ENSG00000211679	IGLC3	0.000750763	185	FALSE	0.914306
ENSG00000274736	CCL23	0.000136346	186	FALSE	0.913157
ENSG00000100027	YPEL1	0.00262168	187	FALSE	0.928463
ENSG00000121716	PILRB	0.00201906	188	FALSE	0.921195
ENSG00000181061	HIGD1A	0.00149561	189	FALSE	0.9166
ENSG00000186529	CYP4F3	0.000756706	190	FALSE	0.91507
ENSG00000206376	EHMT2	0.00201124	191	FALSE	0.914687
ENSG00000004779	NDUFAB1	0.000588019	192	FALSE	0.969009
ENSG00000178935	ZNF552	0.00131523	193	FALSE	0.915835
ENSG00000285417		0.000961901	194	FALSE	0.913157
ENSG00000109436	TBC1D9	0.00155648	195	FALSE	0.921579
ENSG00000112118	MCM3	0.00259537	196	FALSE	0.917751
ENSG00000135960	EDAR	0.000520838	197	FALSE	0.919664
ENSG00000103150	MLYCD	0.00173294	198	FALSE	0.924254
ENSG00000136783	NIPSNAP3A	0.00106008	199	FALSE	0.923489
ENSG00000165487	MICU2	0.000726449	200	FALSE	0.918516
ENSG00000114166	KAT2B	0.00154756	201	FALSE	0.919282
ENSG00000106052	TAX1BP1	0.000291981	202	FALSE	0.92005
ENSG00000168876	ANKRD49	0.00118691	203	FALSE	0.919663
ENSG00000041353	RAB27B	0.000511784	204	FALSE	0.950648
ENSG00000061918	GUCY1B1	0.00155765	205	FALSE	0.939558
ENSG00000138411	HECW2	0.000226322	206	FALSE	0.920811
ENSG00000072501	SMC1A	0.00281647	207	FALSE	0.937642
ENSG00000211663	IGLV3-19	0.00107676	208	FALSE	0.914688
ENSG00000110318	CEP126	0.000486383	209	FALSE	0.920049
ENSG00000006555	TTC22	0.00230129	210	FALSE	0.969012
ENSG00000150625	GPM6A	0.000763699	211	FALSE	0.921193
ENSG00000134419	RPS15A	0.00044254	212	FALSE	0.919663
ENSG00000182022	CHST15	0.00128332	213	FALSE	0.9166
ENSG00000137672	TRPC6	0.000502689	214	FALSE	0.920047
ENSG00000173757	STAT5B	0.000403204	215	FALSE	0.919279
ENSG00000004468	CD38	0.00100514	216	FALSE	0.969011
ENSG00000136522	MRPL47	0.000572269	217	FALSE	0.920811
ENSG00000211660	IGLV2-23	0.00101683	218	FALSE	0.91507
ENSG00000155307	SAMSN1	0.00159313	219	FALSE	0.922341
ENSG00000116701	NCF2	0.000782744	220	FALSE	0.92043
ENSG00000067840	PDZD4	0.00303482	221	FALSE	0.935733
ENSG00000100368	CSF2RB	0.000419062	222	FALSE	0.928081
ENSG00000132963	POMP	0.00187967	223	FALSE	0.921576
ENSG00000224373	IGHV4-59	0.000550552	224	FALSE	0.91507
ENSG00000276879	IFI27L2	0.00078432	225	FALSE	0.913157
ENSG00000234424		0.00017682	226	FALSE	0.915452
ENSG00000054611	TBC1D22A	0.0013708	227	FALSE	0.945679
ENSG00000165801	ARHGEF40	0.00159241	228	FALSE	0.918898
ENSG00000141428	C18orf21	0.00157386	229	FALSE	0.920046
ENSG00000076043	REXO2	0.000782297	230	FALSE	0.931903
ENSG00000107317	PTGDS	0.000464471	231	FALSE	0.92005
ENSG00000205323	SARNP	0.000557867	232	FALSE	0.913922
ENSG00000183762	KREMEN1	0.00066017	233	FALSE	0.916982
ENSG00000134851	TMEM165	0.00147323	234	FALSE	0.919665
ENSG00000185722	ANKFY1	0.00117597	235	FALSE	0.916218
ENSG00000211964	IGHV3-48	0.00252702	236	FALSE	0.91354
ENSG00000115944	COX7A2L	0.00176416	237	FALSE	0.92196
ENSG00000122986	HVCN1	0.00119839	238	FALSE	0.922724
ENSG00000134686	PHC2	0.000901214	239	FALSE	0.920046
ENSG00000133639	BTG1	0.000662378	240	FALSE	0.922725
ENSG00000185947	ZNF267	0.000762657	241	FALSE	0.915836
ENSG00000276547	PCDHGB5	0.000283916	242	FALSE	0.913157
ENSG00000205544	TMEM256	0.000835622	243	FALSE	0.91507
ENSG00000181104	F2R	0.00113969	244	FALSE	0.916983
ENSG00000138378	STAT4	0.00191073	245	FALSE	0.920429
ENSG00000119707	RBM25	0.00165147	246	FALSE	0.920812
ENSG00000138670	RASGEF1B	0.00131438	247	FALSE	0.921958
ENSG00000213949	ITGA1	0.00130566	248	FALSE	0.915452
ENSG00000181826	RELL1	0.000694263	249	FALSE	0.9166
ENSG00000162398	LEXM	0.00179808	250	FALSE	0.921958
ENSG00000089009	RPL6	0.00033333	251	FALSE	0.928845
ENSG00000283809		0.00112014	252	FALSE	0.913157
ENSG00000149534	MS4A2	0.00195383	253	FALSE	0.920429
ENSG00000113387	SUB1	0.000486578	254	FALSE	0.918898
ENSG00000103381	CPPED1	0.0016236	255	FALSE	0.923493
ENSG00000166598	HSP90B1	0.000733935	256	FALSE	0.919282
ENSG00000140287	HDC	0.00119076	257	FALSE	0.922341
ENSG00000137547	MRPL15	0.00249743	258	FALSE	0.924255
ENSG00000119682	AREL1	0.000984039	259	FALSE	0.921577
ENSG00000163590	PPM1L	0.0011139	260	FALSE	0.9189
ENSG00000177105	RHOG	0.00203294	261	FALSE	0.918131
ENSG00000249992	TMEM158	0.003201	262	FALSE	0.914305
ENSG00000151150	ANK3	0.00044298	263	FALSE	0.920046
ENSG00000005889	ZFX	0.00226396	264	FALSE	0.969394
ENSG00000088325	TPX2	0.00167855	265	FALSE	0.929994
ENSG00000259151	CAP2P1	0.000869826	266	FALSE	0.913157
ENSG00000163513	TGFBR2	0.00103586	267	FALSE	0.920046
ENSG00000238222	MKRN4P	0.000476837	268	FALSE	0.91507
ENSG00000196417	ZNF765	0.000230381	269	FALSE	0.915835
ENSG00000146826	TRAPPC14	0.000579725	270	FALSE	0.919281
ENSG00000100744	GSKIP	0.000711438	271	FALSE	0.929994
ENSG00000196628	TCF4	0.0014314	272	FALSE	0.915453
ENSG00000080839	RBL1	0.000401796	273	FALSE	0.933054
ENSG00000088766	CRLS1	0.00113357	274	FALSE	0.931525
ENSG00000131355	ADGRE3	0.00076675	275	FALSE	0.918518
ENSG00000118680	MYL12B	0.00060223	276	FALSE	0.921195
ENSG00000136938	ANP32B	0.00241469	277	FALSE	0.925021
ENSG00000171530	TBCA	0.00207921	278	FALSE	0.916603
ENSG00000008988	RPS20	0.000432025	279	FALSE	0.964039
ENSG00000110871	COQ5	0.00116146	280	FALSE	0.91737
ENSG00000163788	SNRK	0.00282266	281	FALSE	0.918133
ENSG00000163374	YY1AP1	0.00100674	282	FALSE	0.920046
ENSG00000115318	LOXL3	0.000371853	283	FALSE	0.919281
ENSG00000121766	ZCCHC17	0.00127447	284	FALSE	0.923108
ENSG00000171488	LRRC8C	0.00152222	285	FALSE	0.916221
ENSG00000117090	SLAMF1	0.00078474	286	FALSE	0.919664
ENSG00000225079	FTH1P22	0.000343682	287	FALSE	0.91507
ENSG00000132465	JCHAIN	0.00219062	288	FALSE	0.921576
ENSG00000101474	APMAP	0.000554332	289	FALSE	0.923874
ENSG00000275153	TBC1D3K	0.000603706	290	FALSE	0.913157
ENSG00000188175	HEPACAM2	0.000377201	291	FALSE	0.915835
ENSG00000211625	IGKV3D-20	0.00213664	292	FALSE	0.913923
ENSG00000204160	ZDHHC18	0.000118621	293	FALSE	0.913541
ENSG00000104324	CPQ	0.000913518	294	FALSE	0.92311
ENSG00000147996	CBWD5	0.000374054	295	FALSE	0.919663
ENSG00000184985	SORCS2	0.00051796	296	FALSE	0.917365
ENSG00000174720	LARP7	0.000520685	297	FALSE	0.915453
ENSG00000124882	EREG	0.000394902	298	FALSE	0.925019
ENSG00000058091	CDK14	0.000506118	299	FALSE	0.945297
ENSG00000099219	ERMP1	0.0014931	300	FALSE	0.92655
ENSG00000137486	ARRB1	0.000631276	301	FALSE	0.923873
ENSG00000253250	C8orf88	0.0022625	302	FALSE	0.91354
ENSG00000008952	SEC62	0.00171739	303	FALSE	0.964421
ENSG00000215580	BCORP1	0.000563202	304	FALSE	0.915452
ENSG00000143367	TUFT1	0.000689039	305	FALSE	0.920429
ENSG00000087074	PPP1R15A	0.00156823	306	FALSE	0.932671
ENSG00000058866	DGKG	0.000269197	307	FALSE	0.94568
ENSG00000242616	GNG10	0.00273092	308	FALSE	0.91507
ENSG00000177272	KCNA3	0.000529812	309	FALSE	0.916984
ENSG00000146476	ARMT1	0.0012752	310	FALSE	0.920428
ENSG00000132849	PATJ	0.000121033	311	FALSE	0.920811
ENSG00000143869	GDF7	0.00156386	312	FALSE	0.919281
ENSG00000198805	PNP	0.000142889	313	FALSE	0.914305
ENSG00000138326	RPS24	0.000745221	314	FALSE	0.920811
ENSG00000107551	RASSF4	0.000490151	315	FALSE	0.918519
ENSG00000166046	TCP11L2	0.00249985	316	FALSE	0.918516
ENSG00000135373	EHF	0.00134288	317	FALSE	0.921195
ENSG00000170540	ARL6IP1	0.00120981	318	FALSE	0.917751
ENSG00000148444	COMMD3	0.000178313	319	FALSE	0.920429
ENSG00000171631	P2RY6	0.00112872	320	FALSE	0.916984
ENSG00000085117	CD82	0.00237868	321	FALSE	0.933437
ENSG00000263528	IKBKE	0.00113764	322	FALSE	0.913157
ENSG00000197498	RPF2	0.000446218	323	FALSE	0.915836
ENSG00000275302	CCL4	0.000654463	324	FALSE	0.913157
ENSG00000106153	CHCHD2	0.000941371	325	FALSE	0.917754
ENSG00000139289	PHLDA1	0.000989772	326	FALSE	0.921958
ENSG00000155380	SLC16A1	0.000666265	327	FALSE	0.920811
ENSG00000075426	FOSL2	8.64449e-05	328	FALSE	0.934581
ENSG00000123685	BATF3	0.000704514	329	FALSE	0.923873
ENSG00000006652	IFRD1	0.00172036	330	FALSE	0.970159
ENSG00000100614	PPM1A	0.000571056	331	FALSE	0.929611
ENSG00000118217	ATF6	0.00124016	332	FALSE	0.921195
ENSG00000168653	NDUFS5	0.000946887	333	FALSE	0.919281
ENSG00000153064	BANK1	0.00193752	334	FALSE	0.920428
ENSG00000188822	CNR2	0.000391496	335	FALSE	0.915452
ENSG00000114316	USP4	0.000312015	336	FALSE	0.91928
ENSG00000182149	IST1	0.00131714	337	FALSE	0.9166
ENSG00000107281	NPDC1	0.000365009	338	FALSE	0.918138
ENSG00000123240	OPTN	0.0010065	339	FALSE	0.922725
ENSG00000254999	BRK1	0.00111029	340	FALSE	0.91354
ENSG00000165806	CASP7	0.00202687	341	FALSE	0.918133
ENSG00000111537	IFNG	0.0023022	342	FALSE	0.919666
ENSG00000159189	C1QC	0.00063076	343	FALSE	0.923489
ENSG00000275949		0.00137221	344	FALSE	0.913157
ENSG00000256581	NLRP9P1	0.00114164	345	FALSE	0.913157
ENSG00000166710	B2M	0.00120841	346	FALSE	0.918899
ENSG00000101888	NXT2	0.000526936	347	FALSE	0.923873
ENSG00000070214	SLC44A1	0.00139645	348	FALSE	0.936115
ENSG00000154889	MPPE1	0.000564128	349	FALSE	0.922341
ENSG00000198034	RPS4X	0.00167736	350	FALSE	0.915835
ENSG00000130775	THEMIS2	0.000426004	351	FALSE	0.917752
ENSG00000198258	UBL5	0.000802534	352	FALSE	0.9166
ENSG00000164611	PTTG1	0.000868572	353	FALSE	0.919664
ENSG00000215021	PHB2	0.00114229	354	FALSE	0.915835
ENSG00000123091	RNF11	0.000133726	355	FALSE	0.919663
ENSG00000101132	PFDN4	0.000850847	356	FALSE	0.928464
ENSG00000150687	PRSS23	0.000619083	357	FALSE	0.921958
ENSG00000071537	SEL1L	0.000166476	358	FALSE	0.937644
ENSG00000173917	HOXB2	0.00160047	359	FALSE	0.918897
ENSG00000211456	SACM1L	0.00112121	360	FALSE	0.91507
ENSG00000111885	MAN1A1	0.00202537	361	FALSE	0.918134
ENSG00000131669	NINJ1	0.000565956	362	FALSE	0.920812
ENSG00000276368	H2AC14	0.000828888	363	FALSE	0.913157
ENSG00000115306	SPTBN1	0.00166187	364	FALSE	0.920429
ENSG00000149483	TMEM138	0.000650308	365	FALSE	0.920811
ENSG00000229754	CXCR2P1	0.00194248	366	FALSE	0.91507
ENSG00000180626	ZNF594	0.000444268	367	FALSE	0.916983
ENSG00000124942	AHNAK	0.00110499	368	FALSE	0.925019
ENSG00000041357	PSMA4	0.000662729	369	FALSE	0.948353
ENSG00000026508	CD44	0.000872593	370	FALSE	0.9583
ENSG00000105011	ASF1B	0.00201194	371	FALSE	0.920816
ENSG00000198482	ZNF808	0.00131227	372	FALSE	0.914688
ENSG00000233719	GOT2P3	0.000359779	373	FALSE	0.91507
ENSG00000110958	PTGES3	0.000900815	374	FALSE	0.918518
ENSG00000123096	SSPN	0.00132548	375	FALSE	0.922725
ENSG00000147324	MFHAS1	0.00219797	376	FALSE	0.918899
ENSG00000100784	RPS6KA5	0.0031182	377	FALSE	0.927699
ENSG00000142534	RPS11	0.000679013	378	FALSE	0.919663
ENSG00000183784	DOCK8-AS1	7.40281e-05	379	FALSE	0.916982
ENSG00000169967	MAP3K2	0.000185079	380	FALSE	0.91775
ENSG00000007402	CACNA2D2	0.00161586	381	FALSE	0.967097
ENSG00000109790	KLHL5	0.000764479	382	FALSE	0.92158
ENSG00000152422	XRCC4	0.000489625	383	FALSE	0.919663
ENSG00000274229	SOCS7	0.000350206	384	FALSE	0.913157
ENSG00000120837	NFYB	0.0016758	385	FALSE	0.923107
ENSG00000102445	RUBCNL	0.000630891	386	FALSE	0.924636
ENSG00000139193	CD27	0.000813946	387	FALSE	0.921577
ENSG00000176928	GCNT4	0.00143181	388	FALSE	0.918131
ENSG00000160789	LMNA	0.000763775	389	FALSE	0.921958
ENSG00000196182	STK40	0.00190819	390	FALSE	0.91507
ENSG00000154734	ADAMTS1	0.000593917	391	FALSE	0.923106
ENSG00000171611	PTCRA	0.000248029	392	FALSE	0.91622
ENSG00000091436	MAP3K20	0.00116973	393	FALSE	0.928846
ENSG00000183010	PYCR1	0.00101202	394	FALSE	0.916601
ENSG00000136279	DBNL	0.00151863	395	FALSE	0.920811
ENSG00000278196	IGLV2-8	0.000309993	396	FALSE	0.913157
ENSG00000185112	FAM43A	0.0001778	397	FALSE	0.916983
ENSG00000055917	PUM2	0.00204942	398	FALSE	0.946828
ENSG00000110700	RPS13	0.000880919	399	FALSE	0.920049
ENSG00000219926	OR7E104P	0.00129767	400	FALSE	0.91507
ENSG00000282730	TRBV24-1	0.000873864	401	FALSE	0.913157
ENSG00000273611	ZNHIT3	0.000927278	402	FALSE	0.913157
ENSG00000150054	MPP7	0.000866253	403	FALSE	0.922724
ENSG00000254087	LYN	0.000767387	404	FALSE	0.913157
ENSG00000125354	SEPTIN6	0.000586026	405	FALSE	0.922725
ENSG00000006756	ARSD	0.000632175	406	FALSE	0.969394
ENSG00000100385	IL2RB	0.000945629	407	FALSE	0.928081
ENSG00000225921	NOL7	0.000781244	408	FALSE	0.91507
ENSG00000163625	WDFY3	0.000490257	409	FALSE	0.917752
ENSG00000012660	ELOVL5	0.00116045	410	FALSE	0.959832
ENSG00000082293	COL19A1	0.000534137	411	FALSE	0.933054
ENSG00000282417	HERC2P9	0.00187191	412	FALSE	0.913157
ENSG00000249850	KRT18P31	0.00112881	413	FALSE	0.914305
ENSG00000189190	ZNF600	0.00130452	414	FALSE	0.91507
ENSG00000217555	CKLF	0.000473445	415	FALSE	0.914688
ENSG00000155868	MED7	0.00225476	416	FALSE	0.922341
ENSG00000134317	GRHL1	0.000359617	417	FALSE	0.921959
ENSG00000211673	IGLV3-1	0.00102937	418	FALSE	0.914306
ENSG00000183718	TRIM52	0.000264568	419	FALSE	0.916982
ENSG00000005893	LAMP2	0.00112368	420	FALSE	0.971307
ENSG00000237674	GSTA7P	0.00132245	421	FALSE	0.91507
ENSG00000100095	SEZ6L	0.00052571	422	FALSE	0.927697
ENSG00000134830	C5AR2	0.000118084	423	FALSE	0.919665
ENSG00000137210	TMEM14B	0.000835645	424	FALSE	0.923874
ENSG00000116984	MTR	0.000455772	425	FALSE	0.919282
ENSG00000116106	EPHA4	0.000762391	426	FALSE	0.92043
ENSG00000104522	GFUS	0.00024438	427	FALSE	0.920815
ENSG00000275063		0.00035807	428	FALSE	0.913157
ENSG00000143420	ENSA	0.000457995	429	FALSE	0.918516
ENSG00000103313	MEFV	0.00045412	430	FALSE	0.924256
ENSG00000152484	USP12	0.000430726	431	FALSE	0.920811
ENSG00000143167	GPA33	0.00112007	432	FALSE	0.920046
ENSG00000259781	HMGB1P6	0.000387094	433	FALSE	0.913157
ENSG00000135116	HRK	0.000864693	434	FALSE	0.919282
ENSG00000213903	LTB4R	0.00108864	435	FALSE	0.915452
ENSG00000110321	EIF4G2	0.000222605	436	FALSE	0.919284
ENSG00000225972	MTND1P23	0.00114583	437	FALSE	0.91507
ENSG00000091129	NRCAM	0.000289314	438	FALSE	0.926932
ENSG00000173535	TNFRSF10C	0.000560989	439	FALSE	0.918897
ENSG00000169621	APLF	0.000898546	440	FALSE	0.918133
ENSG00000118402	ELOVL4	0.000556021	441	FALSE	0.919281
ENSG00000143771	CNIH4	0.00135626	442	FALSE	0.918899
ENSG00000134905	CARS2	0.000819288	443	FALSE	0.918899
ENSG00000153187	HNRNPU	0.00116163	444	FALSE	0.920428
ENSG00000118276	B4GALT6	0.00023512	445	FALSE	0.919664
ENSG00000166927	MS4A7	0.0013358	446	FALSE	0.91622
ENSG00000241399	CD302	0.0015005	447	FALSE	0.913922
ENSG00000211642	IGLV10-54	0.000771261	448	FALSE	0.914305
ENSG00000160219	GAB3	0.000509956	449	FALSE	0.921959
ENSG00000197345	MRPL21	0.00224904	450	FALSE	0.916983
ENSG00000142657	PGD	0.000238452	451	FALSE	0.920429
ENSG00000124207	CSE1L	0.000289177	452	FALSE	0.92349
ENSG00000004799	PDK4	0.000369024	453	FALSE	0.971304
ENSG00000173369	C1QB	0.000887641	454	FALSE	0.920044
ENSG00000185885	IFITM1	0.000152	455	FALSE	0.917366
ENSG00000173269	MMRN2	0.000215691	456	FALSE	0.918897
ENSG00000243264	IGKV2D-29	0.000459156	457	FALSE	0.91507
ENSG00000276566	IGKV1D-13	0.00145583	458	FALSE	0.913157
ENSG00000066336	SPI1	0.000385587	459	FALSE	0.939942
ENSG00000125743	SNRPD2	0.000446443	460	FALSE	0.923107
ENSG00000048462	TNFRSF17	0.000456514	461	FALSE	0.947207
ENSG00000110330	BIRC2	0.000589866	462	FALSE	0.918901
ENSG00000198176	TFDP1	0.00258227	463	FALSE	0.916218
ENSG00000103126	AXIN1	0.000845483	464	FALSE	0.924255
ENSG00000162368	CMPK1	0.00105157	465	FALSE	0.922723
ENSG00000168685	IL7R	0.000293174	466	FALSE	0.919663
ENSG00000182287	AP1S2	0.000551072	467	FALSE	0.917365
ENSG00000143162	CREG1	0.000860822	468	FALSE	0.920046
ENSG00000064666	CNN2	0.000883989	469	FALSE	0.940324
ENSG00000231494	RPL21P35	0.000440463	470	FALSE	0.914687
ENSG00000183734	ASCL2	0.00251727	471	FALSE	0.9166
ENSG00000171130	ATP6V0E2	0.00187857	472	FALSE	0.917368
ENSG00000197841	ZNF181	0.000621867	473	FALSE	0.9166
ENSG00000197442	MAP3K5	0.000919868	474	FALSE	0.916984
ENSG00000197852	INKA2	0.000293821	475	FALSE	0.916982
ENSG00000163545	NUAK2	0.00021201	476	FALSE	0.919281
ENSG00000164398	ACSL6	0.000672888	477	FALSE	0.920046
ENSG00000116199	FAM20B	0.00186806	478	FALSE	0.920047
ENSG00000111906	HDDC2	0.000276399	479	FALSE	0.918133
ENSG00000132669	RIN2	0.000777491	480	FALSE	0.921194
ENSG00000188158	NHS	0.000562508	481	FALSE	0.915452
ENSG00000184602	SNN	0.000371884	482	FALSE	0.9166
ENSG00000182872	RBM10	0.000633533	483	FALSE	0.9166
ENSG00000148019	CEP78	0.00108739	484	FALSE	0.920428
ENSG00000123080	CDKN2C	0.000326251	485	FALSE	0.922342
ENSG00000158473	CD1D	0.00134353	486	FALSE	0.923105
ENSG00000145425	RPS3A	0.000704354	487	FALSE	0.918516
ENSG00000122420	PTGFR	0.000657891	488	FALSE	0.922342
ENSG00000172530	BANP	0.00019981	489	FALSE	0.916985
ENSG00000107290	SETX	0.000288123	490	FALSE	0.919285
ENSG00000211638	IGLV8-61	0.00036682	491	FALSE	0.913922
ENSG00000120832	MTERF2	0.000382794	492	FALSE	0.923873
ENSG00000174238	PITPNA	0.000440097	493	FALSE	0.916219
ENSG00000103202	NME4	0.000651077	494	FALSE	0.923109
ENSG00000064763	FAR2	0.000376939	495	FALSE	0.938794
ENSG00000196683	TOMM7	0.00141062	496	FALSE	0.9166
ENSG00000106341	PPP1R17	0.000238893	497	FALSE	0.919284
ENSG00000135916	ITM2C	0.00043331	498	FALSE	0.920047
ENSG00000133789	SWAP70	0.0013774	499	FALSE	0.921576
ENSG00000160271	RALGDS	0.00021835	500	FALSE	0.921576
ENSG00000145685	LHFPL2	0.000394955	501	FALSE	0.918898
ENSG00000211890	IGHA2	0.000227645	502	FALSE	0.91507
ENSG00000068305	MEF2A	0.000335986	503	FALSE	0.934202
ENSG00000171992	SYNPO	0.000350789	504	FALSE	0.916603
ENSG00000276545	PCDHGB9P	0.000420901	505	FALSE	0.913157
ENSG00000105499	PLA2G4C	0.000205372	506	FALSE	0.920432
ENSG00000255163	HSPE1P18	0.000916932	507	FALSE	0.91354
ENSG00000155111	CDK19	0.000647666	508	FALSE	0.92234
ENSG00000143942	CHAC2	0.00016904	509	FALSE	0.919281
ENSG00000134717	BTF3L4	0.000739435	510	FALSE	0.920429
ENSG00000143947	RPS27A	0.000186172	511	FALSE	0.918133
ENSG00000110046	ATG2A	0.000466299	512	FALSE	0.920049
ENSG00000143977	SNRPG	0.000343982	513	FALSE	0.919664
ENSG00000109270	LAMTOR3	0.000598175	514	FALSE	0.921579
ENSG00000011198	ABHD5	0.00145687	515	FALSE	0.962126
ENSG00000263309	KRT23	0.00045229	516	FALSE	0.913157
ENSG00000067646	ZFY	0.000544501	517	FALSE	0.937263
ENSG00000145819	ARHGAP26	0.00144352	518	FALSE	0.919281
ENSG00000146963	LUC7L2	0.00130487	519	FALSE	0.918899
ENSG00000164615	CAMLG	0.000132752	520	FALSE	0.919664
ENSG00000005302	MSL3	0.000452049	521	FALSE	0.971305
ENSG00000128272	ATF4	0.00109166	522	FALSE	0.920427
ENSG00000211675	IGLC1	0.000804798	523	FALSE	0.914305
ENSG00000090263	MRPS33	0.000478841	524	FALSE	0.929228
ENSG00000163346	PBXIP1	0.000932612	525	FALSE	0.920811
ENSG00000100991	TRPC4AP	0.00078362	526	FALSE	0.928463
ENSG00000211450	SELENOH	0.00139062	527	FALSE	0.915453
ENSG00000101773	RBBP8	0.000383691	528	FALSE	0.92502
ENSG00000241859	ANOS2P	0.000972497	529	FALSE	0.914688
ENSG00000114126	TFDP2	0.000539409	530	FALSE	0.918898
ENSG00000010319	SEMA3G	0.000596668	531	FALSE	0.964422
ENSG00000164597	COG5	0.000926755	532	FALSE	0.919282
ENSG00000086666	ZFAND6	0.000313104	533	FALSE	0.932671
ENSG00000243238	IGKV2-30	0.000550829	534	FALSE	0.91507
ENSG00000162444	RBP7	0.00159178	535	FALSE	0.922723
ENSG00000213281	NRAS	0.000873489	536	FALSE	0.914305
ENSG00000123131	PRDX4	0.00102569	537	FALSE	0.922343
ENSG00000168461	RAB31	0.00121872	538	FALSE	0.918515
ENSG00000196981	WDR5B	0.00201917	539	FALSE	0.915453
ENSG00000140319	SRP14	0.000969803	540	FALSE	0.922724
ENSG00000146834	MEPCE	0.0025263	541	FALSE	0.919282
ENSG00000112531	QKI	0.000596531	542	FALSE	0.918898
ENSG00000143365	RORC	0.000442323	543	FALSE	0.918133
ENSG00000154165	GPR15	0.000779424	544	FALSE	0.92234
ENSG00000241244	IGKV1D-16	0.000469151	545	FALSE	0.91507
ENSG00000145592	RPL37	0.000292086	546	FALSE	0.918898
ENSG00000162804	SNED1	0.000584079	547	FALSE	0.921957
ENSG00000169599	NFU1	0.000649926	548	FALSE	0.917751
ENSG00000029153	ARNTL2	7.69458e-05	549	FALSE	0.956769
ENSG00000101846	STS	0.00130265	550	FALSE	0.925021
ENSG00000239855	IGKV1-6	0.000253414	551	FALSE	0.915453
ENSG00000170345	FOS	0.000474607	552	FALSE	0.917368
ENSG00000135776	ABCB10	0.00091084	553	FALSE	0.920047
ENSG00000072110	ACTN1	0.00116678	554	FALSE	0.938791
ENSG00000162496	DHRS3	0.00182806	555	FALSE	0.921193
ENSG00000240505	TNFRSF13B	0.00142234	556	FALSE	0.91507
ENSG00000173040	EVC2	0.000926746	557	FALSE	0.916985
ENSG00000106799	TGFBR1	0.000644587	558	FALSE	0.919668
ENSG00000178199	ZC3H12D	0.00133277	559	FALSE	0.915835
ENSG00000153898	MCOLN2	0.000742498	560	FALSE	0.921194
ENSG00000233913	RPL10P9	0.000341754	561	FALSE	0.91507
ENSG00000101412	E2F1	0.000721446	562	FALSE	0.925787
ENSG00000170425	ADORA2B	0.000457859	563	FALSE	0.91775
ENSG00000163993	S100P	0.000862812	564	FALSE	0.917368
ENSG00000211751	TRBC1	0.000573672	565	FALSE	0.913923
ENSG00000232112	TMA7	0.00109899	566	FALSE	0.915452
ENSG00000163462	TRIM46	0.00091583	567	FALSE	0.920428
ENSG00000152240	HAUS1	0.0015763	568	FALSE	0.921577
ENSG00000274497	IGHG2	0.00132731	569	FALSE	0.913157
ENSG00000180917	CMTR2	0.00167906	570	FALSE	0.915835
ENSG00000110934	BIN2	0.000812176	571	FALSE	0.917752
ENSG00000177954.1	N/A	0.000795951	572	FALSE	0.9166
ENSG00000153879	CEBPG	0.00144782	573	FALSE	0.919281
ENSG00000120217	CD274	0.00128501	574	FALSE	0.921194
ENSG00000119314	PTBP3	0.000383	575	FALSE	0.922725
ENSG00000241755	IGKV1-9	0.000461427	576	FALSE	0.914305
ENSG00000164144	ARFIP1	0.000239399	577	FALSE	0.918133
ENSG00000186407	CD300E	0.00127597	578	FALSE	0.915835
ENSG00000117091	CD48	0.000283821	579	FALSE	0.918899
ENSG00000169031	COL4A3	0.000361761	580	FALSE	0.918516
ENSG00000148834	GSTO1	0.000822468	581	FALSE	0.919663
ENSG00000253276	CCDC71L	0.00191947	582	FALSE	0.91354
ENSG00000073150	PANX2	0.00164715	583	FALSE	0.939172
ENSG00000101216	GMEB2	0.000486994	584	FALSE	0.928464
ENSG00000134247	PTGFRN	0.000128293	585	FALSE	0.921194
ENSG00000165071	TMEM71	0.000952414	586	FALSE	0.917752
ENSG00000198382	UVRAG	0.00058616	587	FALSE	0.914688
ENSG00000128268	MGAT3	0.00115291	588	FALSE	0.920809
ENSG00000111843	TMEM14C	0.000281896	589	FALSE	0.918517
ENSG00000198856	OSTC	0.00118119	590	FALSE	0.914305
ENSG00000165617	DACT1	0.000526631	591	FALSE	0.917368
ENSG00000249661	TNRC18P1	0.000763022	592	FALSE	0.914305
ENSG00000182173	TSEN54	0.000310118	593	FALSE	0.9166
ENSG00000183283	DAZAP2	0.000211603	594	FALSE	0.916983
ENSG00000142875	PRKACB	0.00183659	595	FALSE	0.920429
ENSG00000142676	RPL11	0.000288684	596	FALSE	0.920429
ENSG00000099889	ARVCF	0.00154973	597	FALSE	0.926934
ENSG00000163191	S100A11	0.00143095	598	FALSE	0.92081
ENSG00000197405	C5AR1	0.000635168	599	FALSE	0.917366
ENSG00000231259	ANAPC1P2	0.000218143	600	FALSE	0.91507
ENSG00000101493	ZNF516	0.000968965	601	FALSE	0.925021
ENSG00000163421	PROK2	0.00167533	602	FALSE	0.920428
ENSG00000168209	DDIT4	8.30422e-05	603	FALSE	0.918897
ENSG00000124762	CDKN1A	0.000589335	604	FALSE	0.923872
ENSG00000061794	MRPS35	0.000185987	605	FALSE	0.94262
ENSG00000124772	CPNE5	0.000518793	606	FALSE	0.925019
ENSG00000164919	COX6C	0.000427181	607	FALSE	0.918134
ENSG00000157985	AGAP1	0.000379386	608	FALSE	0.922724
ENSG00000136709	WDR33	0.00130947	609	FALSE	0.921576
ENSG00000135046	ANXA1	0.000292568	610	FALSE	0.919282
ENSG00000124126	PREX1	0.000200918	611	FALSE	0.925019
ENSG00000164543	STK17A	0.000877064	612	FALSE	0.920046
ENSG00000111729	CLEC4A	0.00133663	613	FALSE	0.918899
ENSG00000132405	TBC1D14	0.000235151	614	FALSE	0.922724
ENSG00000012232	EXTL3	0.000476204	615	FALSE	0.961362
ENSG00000084110	HAL	0.000210841	616	FALSE	0.933819
ENSG00000154655	L3MBTL4	0.000771672	617	FALSE	0.922724
ENSG00000113597	TRAPPC13	0.000164967	618	FALSE	0.919281
ENSG00000000938	FGR	0.000216272	619	FALSE	0.957921
ENSG00000249485	RBBP4P1	0.0012736	620	FALSE	0.914305
ENSG00000123636	BAZ2B	0.000325934	621	FALSE	0.924256
ENSG00000140030	GPR65	0.00111629	622	FALSE	0.922723
ENSG00000140396	NCOA2	0.000438373	623	FALSE	0.921957
ENSG00000239951	IGKV3-20	0.000458471	624	FALSE	0.91507
ENSG00000108946	PRKAR1A	0.000380128	625	FALSE	0.921197
ENSG00000136040	PLXNC1	0.00168789	626	FALSE	0.92196
ENSG00000186469	GNG2	0.00017577	627	FALSE	0.91507
ENSG00000026751	SLAMF7	0.000279095	628	FALSE	0.95562
ENSG00000114125	RNF7	0.000350161	629	FALSE	0.918517
ENSG00000168116	KIAA1586	0.000382399	630	FALSE	0.918897
ENSG00000163659	TIPARP	0.000687144	631	FALSE	0.918133
ENSG00000285816		0.000850085	632	FALSE	0.913157
ENSG00000160683	CXCR5	0.00081871	633	FALSE	0.922724
ENSG00000184076	UQCR10	0.000331631	634	FALSE	0.917748
ENSG00000048028	USP28	0.000378263	635	FALSE	0.949501
ENSG00000133983	COX16	0.00153876	636	FALSE	0.921577
ENSG00000156127	BATF	0.000117636	637	FALSE	0.921193
ENSG00000256043	CTSO	0.000769632	638	FALSE	0.913922
ENSG00000169740	ZNF32	0.000919098	639	FALSE	0.918516
ENSG00000119013	NDUFB3	0.000323142	640	FALSE	0.924255
ENSG00000167080	B4GALNT2	0.000378429	641	FALSE	0.917368
ENSG00000131242	RAB11FIP4	0.000582982	642	FALSE	0.920048
ENSG00000167286	CD3D	0.000324213	643	FALSE	0.91928
ENSG00000250312	ZNF718	0.000327171	644	FALSE	0.914305
ENSG00000177294	FBXO39	0.000259879	645	FALSE	0.917366
ENSG00000111790	FGFR1OP2	0.000528909	646	FALSE	0.921196
ENSG00000074201	CLNS1A	0.000111656	647	FALSE	0.936112
ENSG00000211893	IGHG2	0.00022885	648	FALSE	0.915452
ENSG00000079739	PGM1	0.00068423	649	FALSE	0.934582
ENSG00000172785	CBWD1	0.000590303	650	FALSE	0.91622
ENSG00000181444	ZNF467	0.000366104	651	FALSE	0.9166
ENSG00000174500	GCSAM	0.000596076	652	FALSE	0.915453
ENSG00000163808	KIF15	0.000345158	653	FALSE	0.916986
ENSG00000180644	PRF1	0.00116374	654	FALSE	0.916983
ENSG00000118900	UBN1	0.000271349	655	FALSE	0.922725
ENSG00000172578	KLHL6	0.000832173	656	FALSE	0.915838
ENSG00000143669	LYST	0.000609852	657	FALSE	0.918516
ENSG00000138138	ATAD1	0.0007656	658	FALSE	0.920811
ENSG00000168995	SIGLEC7	0.00169456	659	FALSE	0.918898
ENSG00000099622	CIRBP	0.000489766	660	FALSE	0.925785
ENSG00000064995	TAF11	0.0010126	661	FALSE	0.9365
ENSG00000131127	ZNF141	9.71761e-05	662	FALSE	0.918133
ENSG00000116030	SUMO1	0.00172758	663	FALSE	0.92196
ENSG00000218596		0.000738227	664	FALSE	0.914687
ENSG00000282642	IGHV3-33	0.00072434	665	FALSE	0.913157
ENSG00000139370	SLC15A4	0.000659199	666	FALSE	0.921957
ENSG00000276461	TCF20	0.00120687	667	FALSE	0.913157
ENSG00000227642	AGPAT1	0.000583871	668	FALSE	0.91507
ENSG00000129538	RNASE1	0.000576213	669	FALSE	0.920428
ENSG00000147669	POLR2K	0.000186845	670	FALSE	0.920046
ENSG00000004700	RECQL	0.000430942	671	FALSE	0.968245
ENSG00000077063	CTTNBP2	0.00120151	672	FALSE	0.935729
ENSG00000026025	VIM	0.000508599	673	FALSE	0.957535
ENSG00000138663	COPS4	0.000417014	674	FALSE	0.922723
ENSG00000152904	GGPS1	0.000318485	675	FALSE	0.920429
ENSG00000117560	FASLG	0.000752297	676	FALSE	0.920811
ENSG00000169902	TPST1	0.000484148	677	FALSE	0.917368
ENSG00000107736	CDH23	0.000302743	678	FALSE	0.920432
ENSG00000156256	USP16	0.000774125	679	FALSE	0.920428
ENSG00000141384	TAF4B	0.00013653	680	FALSE	0.91928
ENSG00000197061	H4C3	0.000408239	681	FALSE	0.915835
ENSG00000253998	IGKV2-29	0.000951542	682	FALSE	0.91354
ENSG00000211898	IGHD	0.00121387	683	FALSE	0.914688
ENSG00000235193	N/A	0.000536598	684	FALSE	0.91507
ENSG00000106603	COA1	0.000148288	685	FALSE	0.919285
ENSG00000067082	KLF6	0.00080294	686	FALSE	0.937264
ENSG00000237550		0.000390072	687	FALSE	0.91507
ENSG00000069943	PIGB	0.00135696	688	FALSE	0.934585
ENSG00000180190	TDRP	0.000282852	689	FALSE	0.918131
ENSG00000132965	ALOX5AP	0.000772338	690	FALSE	0.921576
ENSG00000114529	C3orf52	0.000759919	691	FALSE	0.918898
ENSG00000158006	PAFAH2	7.10116e-05	692	FALSE	0.923107
ENSG00000189067	LITAF	0.000170291	693	FALSE	0.915453
ENSG00000228168	HNRNPA1P21	0.000787029	694	FALSE	0.915452
ENSG00000120265	PCMT1	0.00013163	695	FALSE	0.922342
ENSG00000285343	PPP1R3B	0.000351902	696	FALSE	0.913157
ENSG00000041353.1	N/A	0.000511784	697	FALSE	0.947587
ENSG00000163737	PF4	0.000553014	698	FALSE	0.918515
ENSG00000182004	SNRPE	0.000454281	699	FALSE	0.916983
ENSG00000211644	IGLV1-51	0.000305882	700	FALSE	0.914688
ENSG00000002586	CD99	0.000439399	701	FALSE	0.969012
ENSG00000182885	ADGRG3	0.000749429	702	FALSE	0.917366
ENSG00000087338	GMCL1	0.000681223	703	FALSE	0.929993
ENSG00000127311	HELB	0.000401129	704	FALSE	0.923105
ENSG00000106789	CORO2A	0.000404073	705	FALSE	0.919285
ENSG00000137642	SORL1	0.00023311	706	FALSE	0.922342
ENSG00000256537	SMIM10L1	0.00106699	707	FALSE	0.913157
ENSG00000229808		0.000501888	708	FALSE	0.914305
ENSG00000164715	LMTK2	0.000402989	709	FALSE	0.918134
ENSG00000088833	NSFL1C	0.000578654	710	FALSE	0.930375
ENSG00000174173	TRMT10C	0.000697486	711	FALSE	0.915454
ENSG00000134539	KLRD1	0.000494661	712	FALSE	0.919281
ENSG00000215421	ZNF407	0.000280491	713	FALSE	0.91507
ENSG00000131016	AKAP12	0.000236287	714	FALSE	0.919282
ENSG00000198756	COLGALT2	0.000599453	715	FALSE	0.914688
ENSG00000182774	RPS17	0.000442613	716	FALSE	0.917748
ENSG00000100058	CRYBB2P1	0.000361093	717	FALSE	0.928081
ENSG00000175066	GK5	0.0011953	718	FALSE	0.916601
ENSG00000180353	HCLS1	0.000394724	719	FALSE	0.917748
ENSG00000095585	BLNK	0.000473534	720	FALSE	0.926933
ENSG00000168564	CDKN2AIP	0.000603182	721	FALSE	0.919663
ENSG00000225314		0.000544683	722	FALSE	0.91507
ENSG00000093144	ECHDC1	0.000155234	723	FALSE	0.927314
ENSG00000281766		0.000490313	724	FALSE	0.913157
ENSG00000140006	WDR89	0.00071417	725	FALSE	0.922723
ENSG00000160961	ZNF333	0.000806054	726	FALSE	0.921959
ENSG00000172086	KRCC1	0.00022074	727	FALSE	0.917367
ENSG00000198178	CLEC4C	0.00014653	728	FALSE	0.916218
ENSG00000267793		0.000493239	729	FALSE	0.913157
ENSG00000153786	ZDHHC7	0.00053262	730	FALSE	0.920046
ENSG00000081154	PCNP	0.0017021	731	FALSE	0.933819
ENSG00000170855	TRIAP1	0.000439904	732	FALSE	0.917368
ENSG00000196663	TECPR2	0.000412384	733	FALSE	0.9166
ENSG00000012822	CALCOCO1	0.000449146	734	FALSE	0.959067
ENSG00000172239	PAIP1	0.000362188	735	FALSE	0.916603
ENSG00000173207	CKS1B	0.000229058	736	FALSE	0.917368
ENSG00000105355	PLIN3	0.000455495	737	FALSE	0.92005
ENSG00000110076	NRXN2	0.000318175	738	FALSE	0.918136
ENSG00000164587	RPS14	0.000178416	739	FALSE	0.918899
ENSG00000117450	PRDX1	0.000202822	740	FALSE	0.919664
ENSG00000136867	SLC31A2	0.000356633	741	FALSE	0.923872
ENSG00000196787	H2AC11	0.00118082	742	FALSE	0.916218
ENSG00000168610	STAT3	0.000207244	743	FALSE	0.919663
ENSG00000065413	ANKRD44	5.43667e-05	744	FALSE	0.93803
ENSG00000102882	MAPK3	0.000102167	745	FALSE	0.923872
ENSG00000172995	ARPP21	0.000320021	746	FALSE	0.916985
ENSG00000150540	HNMT	0.000269724	747	FALSE	0.922341
ENSG00000163464	CXCR1	0.000145564	748	FALSE	0.920428
ENSG00000120526	NUDCD1	0.000637688	749	FALSE	0.920812
ENSG00000225873	C3orf86	0.000721895	750	FALSE	0.914687
ENSG00000145050	MANF	0.000707177	751	FALSE	0.918515
ENSG00000196968	FUT11	0.000233401	752	FALSE	0.914688
ENSG00000136305	CIDEB	0.000331186	753	FALSE	0.920812
ENSG00000129450	SIGLEC9	0.000900577	754	FALSE	0.918515
ENSG00000066557	LRRC40	0.000792906	755	FALSE	0.939941
ENSG00000101265	RASSF2	0.000332423	756	FALSE	0.9277
ENSG00000008018	PSMB1	0.000390177	757	FALSE	0.965568
ENSG00000137812	KNL1	0.000196382	758	FALSE	0.920429
ENSG00000120709	FAM53C	0.000499976	759	FALSE	0.92349
ENSG00000197353	LYPD2	0.000781986	760	FALSE	0.917365
ENSG00000068028	RASSF1	0.000593177	761	FALSE	0.936499
ENSG00000165417	GTF2A1	0.000493349	762	FALSE	0.918517
ENSG00000211592	IGKC	0.000205789	763	FALSE	0.914687
ENSG00000182010	RTKN2	7.31672e-05	764	FALSE	0.916218
ENSG00000276953	TRBV12-4	0.000179238	765	FALSE	0.913157
ENSG00000135898	GPR55	7.832e-05	766	FALSE	0.92043
ENSG00000198898	CAPZA2	0.000219055	767	FALSE	0.914305
ENSG00000241468	ATP5MF	0.000663985	768	FALSE	0.914305
ENSG00000179163	FUCA1	0.000241185	769	FALSE	0.91813
ENSG00000151208	DLG5	0.00124957	770	FALSE	0.920811
ENSG00000198912	C1orf174	0.000513385	771	FALSE	0.914305
ENSG00000143344	RGL1	0.000386212	772	FALSE	0.919663
ENSG00000175538	KCNE3	0.000870583	773	FALSE	0.917366
ENSG00000174695	TMEM167A	9.72445e-05	774	FALSE	0.915835
ENSG00000080854	IGSF9B	0.000625445	775	FALSE	0.934201
ENSG00000154025	SLC5A10	0.000181194	776	FALSE	0.920811
ENSG00000100580	TMED8	0.000101651	777	FALSE	0.929994
ENSG00000175215	CTDSP2	0.000231873	778	FALSE	0.917749
ENSG00000162413	KLHL21	0.000477106	779	FALSE	0.921193
ENSG00000109475	RPL34	0.000357032	780	FALSE	0.921961
ENSG00000183092	BEGAIN	0.000300597	781	FALSE	0.916983
ENSG00000168329	CX3CR1	0.000214184	782	FALSE	0.918897
ENSG00000089041	P2RX7	0.000441193	783	FALSE	0.92808
ENSG00000164509	IL31RA	0.000304283	784	FALSE	0.919281
ENSG00000085491	SLC25A24	0.00119792	785	FALSE	0.932671
ENSG00000005379	TSPOAP1	0.000127637	786	FALSE	0.971306
ENSG00000178996	SNX18	0.000328294	787	FALSE	0.916982
ENSG00000173933	RBM4	0.00014331	788	FALSE	0.916219
ENSG00000163655	GMPS	0.000763963	789	FALSE	0.918133
ENSG00000077238	IL4R	0.000257723	790	FALSE	0.934199
ENSG00000186312	CA5BP1	0.000202947	791	FALSE	0.915453
ENSG00000142303	ADAMTS10	0.000704034	792	FALSE	0.919282
ENSG00000013561	RNF14	0.000514798	793	FALSE	0.959065
ENSG00000057657	PRDM1	0.000203604	794	FALSE	0.944532
ENSG00000165949	IFI27	0.000617459	795	FALSE	0.918898
ENSG00000197958	RPL12	0.000570716	796	FALSE	0.915835
ENSG00000150337	FCGR1A	0.000270781	797	FALSE	0.922724
ENSG00000169019	COMMD8	0.00057818	798	FALSE	0.918516
ENSG00000087077	TRIP6	8.63531e-05	799	FALSE	0.931906
ENSG00000161533	ACOX1	0.000352477	800	FALSE	0.921958
ENSG00000139679	LPAR6	0.000581996	801	FALSE	0.921575
ENSG00000284578	N/A	0.000350733	802	FALSE	0.913157
ENSG00000101665	SMAD7	0.000229584	803	FALSE	0.926551
ENSG00000111666	CHPT1	0.000224958	804	FALSE	0.919665
ENSG00000147065	MSN	0.00016974	805	FALSE	0.918899
ENSG00000178445	GLDC	0.000555013	806	FALSE	0.916983
ENSG00000134061	CD180	0.000654413	807	FALSE	0.923489
ENSG00000053371	AKR7A2	8.23234e-05	808	FALSE	0.946061
ENSG00000135218	CD36	7.813e-05	809	FALSE	0.918899
ENSG00000218809		0.000863082	810	FALSE	0.914687
ENSG00000169567	HINT1	0.000238401	811	FALSE	0.918133
ENSG00000185127	C6orf120	0.000241104	812	FALSE	0.916218
ENSG00000115128	SF3B6	0.000549061	813	FALSE	0.920045
ENSG00000125249	RAP2A	0.000155831	814	FALSE	0.926168
ENSG00000111615	KRR1	0.000640429	815	FALSE	0.920049
ENSG00000149591	TAGLN	0.000243678	816	FALSE	0.920811
ENSG00000090266	NDUFB2	0.000195332	817	FALSE	0.929228
ENSG00000105514	RAB3D	0.00100878	818	FALSE	0.92005
ENSG00000021762	OSBPL5	8.8066e-05	819	FALSE	0.959065
ENSG00000116679	IVNS1ABP	0.000645188	820	FALSE	0.919282
ENSG00000128534	LSM8	0.000487427	821	FALSE	0.921192
ENSG00000056558	TRAF1	0.000661956	822	FALSE	0.945297
ENSG00000280680	HHAT	0.000566792	823	FALSE	0.913157
ENSG00000274575	IGLV1-40	0.000254684	824	FALSE	0.913157
ENSG00000129295	LRRC6	0.000155842	825	FALSE	0.920045
ENSG00000197006	METTL9	0.000812859	826	FALSE	0.916218
ENSG00000136888	ATP6V1G1	0.000214688	827	FALSE	0.925403
ENSG00000282534	IMPDH1P5	0.000427656	828	FALSE	0.913157
ENSG00000165169	DYNLT3	0.000160841	829	FALSE	0.918517
ENSG00000165025	SYK	0.000158752	830	FALSE	0.919282
ENSG00000144034	TPRKB	0.000529631	831	FALSE	0.918517
ENSG00000078596	ITM2A	0.000395484	832	FALSE	0.936495
ENSG00000104783	KCNN4	0.000597848	833	FALSE	0.92158
ENSG00000197629	MPEG1	0.000142042	834	FALSE	0.916218
ENSG00000224041	IGKV3D-15	0.000201914	835	FALSE	0.914687
ENSG00000124107	SLPI	0.000446422	836	FALSE	0.925402
ENSG00000152133	GPATCH11	5.64096e-05	837	FALSE	0.922725
ENSG00000109320	NFKB1	0.000200118	838	FALSE	0.921579
ENSG00000093000	NUP50	0.000305311	839	FALSE	0.927697
ENSG00000105993	DNAJB6	0.000190242	840	FALSE	0.918903
ENSG00000038219	BOD1L1	0.000151215	841	FALSE	0.950649
ENSG00000180776	ZDHHC20	0.000742228	842	FALSE	0.916982
ENSG00000114573	ATP6V1A	0.000301003	843	FALSE	0.918133
ENSG00000256594		0.000211393	844	FALSE	0.913157
ENSG00000133067	LGR6	0.000461428	845	FALSE	0.921194
ENSG00000149294	NCAM1	0.000475483	846	FALSE	0.92234
ENSG00000110315	RNF141	0.000460581	847	FALSE	0.918519
ENSG00000177485	ZBTB33	0.000271951	848	FALSE	0.915835
ENSG00000139946	PELI2	0.000340015	849	FALSE	0.922723
ENSG00000096654	ZNF184	0.000338409	850	FALSE	0.927316
ENSG00000126698	DNAJC8	0.000495926	851	FALSE	0.922725
ENSG00000280787	HERC2P2	0.000140683	852	FALSE	0.913157
ENSG00000197153	H3C12	0.000160477	853	FALSE	0.9166
ENSG00000253846	PCDHGA10	0.000316899	854	FALSE	0.91354
ENSG00000070476	ZXDC	0.000611227	855	FALSE	0.937262
ENSG00000164463	CREBRF	0.000245029	856	FALSE	0.919663
ENSG00000100442	FKBP3	0.000596938	857	FALSE	0.926934
ENSG00000153823	PID1	8.76327e-05	858	FALSE	0.920429
ENSG00000151948	GLT1D1	0.000451819	859	FALSE	0.922724
ENSG00000261371	PECAM1	7.31901e-05	860	FALSE	0.913157
ENSG00000166913	YWHAB	0.0002526	861	FALSE	0.917751
ENSG00000100266	PACSIN2	0.000444113	862	FALSE	0.927316
ENSG00000135070	ISCA1	0.000613193	863	FALSE	0.918517
ENSG00000122359	ANXA11	0.000630156	864	FALSE	0.924637
ENSG00000172183	ISG20	0.000619137	865	FALSE	0.91622
ENSG00000177119	ANO6	0.000294723	866	FALSE	0.918896
ENSG00000104267	CA2	0.000486644	867	FALSE	0.924257
ENSG00000115540	MOB4	0.000308594	868	FALSE	0.921576
ENSG00000266094	RASSF5	0.00044939	869	FALSE	0.913157
ENSG00000176485	PLAAT3	0.000384241	870	FALSE	0.917748
ENSG00000127951	FGL2	0.000300826	871	FALSE	0.921192
ENSG00000137441	FGFBP2	0.000278455	872	FALSE	0.922726
ENSG00000167094	TTC16	0.000287785	873	FALSE	0.916985
ENSG00000100567	PSMA3	0.000508244	874	FALSE	0.928846
ENSG00000189319	FAM53B	4.8327e-05	875	FALSE	0.915835
ENSG00000110852	CLEC2B	0.000709195	876	FALSE	0.918517
ENSG00000135722	FBXL8	0.000429193	877	FALSE	0.919664
ENSG00000276903	H2AC16	0.000464284	878	FALSE	0.913157
ENSG00000189159	JPT1	6.78832e-05	879	FALSE	0.91507
ENSG00000134333	LDHA	0.000379108	880	FALSE	0.920428
ENSG00000136810	TXN	0.000683718	881	FALSE	0.923873
ENSG00000140526	ABHD2	5.7585e-05	882	FALSE	0.922722
ENSG00000114391	RPL24	0.00025359	883	FALSE	0.920428
ENSG00000035862	TIMP2	0.00018195	884	FALSE	0.952943
ENSG00000273802	H2BC8	0.000172629	885	FALSE	0.913157
ENSG00000173166	RAPH1	0.000265199	886	FALSE	0.918133
ENSG00000171101	SIGLEC17P	0.000379276	887	FALSE	0.916603
ENSG00000196205	EEF1A1P5	0.000182092	888	FALSE	0.91507
ENSG00000125810	CD93	0.000755404	889	FALSE	0.922725
ENSG00000198873	GRK5	0.000635164	890	FALSE	0.914305
ENSG00000184730	APOBR	0.000757291	891	FALSE	0.916982
ENSG00000128708	HAT1	0.00114694	892	FALSE	0.921192
ENSG00000141404	GNAL	0.000537186	893	FALSE	0.919662
ENSG00000211949	IGHV3-23	0.000682902	894	FALSE	0.913922
ENSG00000275126	H4C13	0.000215579	895	FALSE	0.913157
ENSG00000265681	RPL17	0.000252448	896	FALSE	0.913157
ENSG00000163393	SLC22A15	0.000558234	897	FALSE	0.920428
ENSG00000065548	ZC3H15	0.000284343	898	FALSE	0.936881
ENSG00000171863	RPS7	0.000140981	899	FALSE	0.916985
ENSG00000198821	CD247	0.00116904	900	FALSE	0.914306
ENSG00000082438	COBLL1	0.000127635	901	FALSE	0.933437
ENSG00000183688	RFLNB	4.48005e-05	902	FALSE	0.916983
ENSG00000116489	CAPZA1	0.000425662	903	FALSE	0.919666
ENSG00000141682	PMAIP1	0.000152267	904	FALSE	0.92196
ENSG00000211941	IGHV3-11	0.000318939	905	FALSE	0.91507
ENSG00000145741	BTF3	0.000405883	906	FALSE	0.918516
ENSG00000106560	GIMAP2	0.00010268	907	FALSE	0.920049
ENSG00000123975	CKS2	0.000230347	908	FALSE	0.925785
ENSG00000172349	IL16	0.000476501	909	FALSE	0.916985
ENSG00000138160	KIF11	0.000581041	910	FALSE	0.920811
ENSG00000137501	SYTL2	0.000105874	911	FALSE	0.924638
ENSG00000243678	NME2	0.000283993	912	FALSE	0.914688
ENSG00000214367	HAUS3	0.000201583	913	FALSE	0.91507
ENSG00000182220	ATP6AP2	0.00168982	914	FALSE	0.916983
ENSG00000155959	VBP1	0.000348419	915	FALSE	0.922341
ENSG00000189350	TOGARAM2	8.84865e-05	916	FALSE	0.915835
ENSG00000182899	RPL35A	0.000487467	917	FALSE	0.916983
ENSG00000114209	PDCD10	0.00018279	918	FALSE	0.919663
ENSG00000145354	CISD2	0.000370631	919	FALSE	0.916603
ENSG00000176788	BASP1	0.000394387	920	FALSE	0.917749
ENSG00000129657	SEC14L1	0.000102602	921	FALSE	0.919664
ENSG00000215114	UBXN2B	0.000271768	922	FALSE	0.915452
ENSG00000175324	LSM1	0.000424802	923	FALSE	0.916984
ENSG00000265354	TIMM23	0.000376565	924	FALSE	0.913157
ENSG00000233369	GTF2IP4	0.000780554	925	FALSE	0.91507
ENSG00000072840	EVC	0.000127308	926	FALSE	0.937259
ENSG00000185880	TRIM69	0.000509434	927	FALSE	0.916984
ENSG00000136573	BLK	0.000265916	928	FALSE	0.922342
ENSG00000070501	POLB	0.000774403	929	FALSE	0.939175
ENSG00000165029	ABCA1	0.000479659	930	FALSE	0.917752
ENSG00000165516	KLHDC2	0.000258925	931	FALSE	0.916986
ENSG00000059728	MXD1	0.000293607	932	FALSE	0.94759
ENSG00000149798	CDC42EP2	3.65667e-05	933	FALSE	0.921576
ENSG00000068912	ERLEC1	0.000265418	934	FALSE	0.936116
ENSG00000063978	RNF4	0.000379222	935	FALSE	0.938028
ENSG00000274588	DGKK	0.000299286	936	FALSE	0.913157
ENSG00000179562	GCC1	0.000458175	937	FALSE	0.91813
ENSG00000188186	LAMTOR4	9.81569e-05	938	FALSE	0.914687
ENSG00000083457	ITGAE	0.000274948	939	FALSE	0.934585
ENSG00000100453	GZMB	0.000902422	940	FALSE	0.926551
ENSG00000154027	AK5	5.40765e-05	941	FALSE	0.920811
ENSG00000198948	MFAP3L	6.53294e-05	942	FALSE	0.913923
ENSG00000111261	MANSC1	0.000137446	943	FALSE	0.918517
ENSG00000162434	JAK1	0.000391274	944	FALSE	0.921575
ENSG00000164125	GASK1B	0.000222126	945	FALSE	0.919281
ENSG00000137094	DNAJB5	0.000151053	946	FALSE	0.923873
ENSG00000278828	H3C10	0.000257175	947	FALSE	0.913157
ENSG00000213186	TRIM59	0.000135438	948	FALSE	0.914687
ENSG00000147604	RPL7	0.000183945	949	FALSE	0.919663
ENSG00000113811	SELENOK	0.000342089	950	FALSE	0.916603
ENSG00000180425	C11orf71	0.000111431	951	FALSE	0.917365
ENSG00000204397	CARD16	0.000663381	952	FALSE	0.914305
ENSG00000169239	CA5B	0.000649798	953	FALSE	0.918516
ENSG00000089157	RPLP0	0.000399091	954	FALSE	0.927698
ENSG00000106591	MRPL32	0.000570435	955	FALSE	0.920049
ENSG00000100985	MMP9	0.000465896	956	FALSE	0.928081
ENSG00000165476	REEP3	0.000562088	957	FALSE	0.918134
ENSG00000008130	NADK	0.000214918	958	FALSE	0.96442
ENSG00000282675		9.65833e-05	959	FALSE	0.913157
ENSG00000211445	GPX3	7.81153e-05	960	FALSE	0.91507
ENSG00000057704	TMCC3	0.000355899	961	FALSE	0.946445
ENSG00000196072	BLOC1S2	0.000261465	962	FALSE	0.915835
ENSG00000120280	TASL	0.000211784	963	FALSE	0.920429
ENSG00000127081	ZNF484	0.000637332	964	FALSE	0.922341
ENSG00000164405	UQCRQ	0.000150666	965	FALSE	0.918898
ENSG00000169583	CLIC3	0.000174883	966	FALSE	0.917368
ENSG00000180739	S1PR5	0.000220538	967	FALSE	0.917365
ENSG00000173114	LRRN3	0.000269203	968	FALSE	0.918132
ENSG00000102524	TNFSF13B	0.000132262	969	FALSE	0.924255
ENSG00000101336	HCK	0.000152334	970	FALSE	0.9277
ENSG00000138640	FAM13A	0.00112074	971	FALSE	0.922341
ENSG00000164466	SFXN1	6.86035e-05	972	FALSE	0.920428
ENSG00000178913	TAF7	0.000116304	973	FALSE	0.9166
ENSG00000127314	RAP1B	0.00021518	974	FALSE	0.922723
ENSG00000126860	EVI2A	0.000113458	975	FALSE	0.921576
ENSG00000085274	MYNN	0.000424024	976	FALSE	0.933438
ENSG00000243290	IGKV1-12	0.000599837	977	FALSE	0.914688
ENSG00000134109	EDEM1	0.000168256	978	FALSE	0.922725
ENSG00000141526	SLC16A3	0.000148938	979	FALSE	0.922341
ENSG00000173598	NUDT4	0.000188629	980	FALSE	0.919662
ENSG00000165775	FUNDC2	0.000225178	981	FALSE	0.918898
ENSG00000272602	ZNF595	0.00011231	982	FALSE	0.913157
ENSG00000233999	IGKV3OR2-268	0.000291583	983	FALSE	0.91507
ENSG00000170525	PFKFB3	0.000300834	984	FALSE	0.917751
ENSG00000011201	ANOS1	0.000141774	985	FALSE	0.961743
ENSG00000243609	RPS2P44	0.000517412	986	FALSE	0.914688
ENSG00000102349	KLF8	0.000166647	987	FALSE	0.92502
ENSG00000165309	ARMC3	0.000156964	988	FALSE	0.918899
ENSG00000275333	FAM120B	0.000259609	989	FALSE	0.913157
ENSG00000282184	IGHG3	0.000299769	990	FALSE	0.913157
ENSG00000211897	IGHG3	0.000275981	991	FALSE	0.91507
ENSG00000196659	TTC30B	0.000232146	992	FALSE	0.915452
ENSG00000163430	FSTL1	7.88528e-05	993	FALSE	0.919662
ENSG00000188243	COMMD6	0.000331519	994	FALSE	0.914687
ENSG00000260078		0.000401585	995	FALSE	0.913157
ENSG00000012817	KDM5D	0.000104966	996	FALSE	0.959831
ENSG00000173221	GLRX	0.000412147	997	FALSE	0.918897
ENSG00000250539	KRT8P33	6.65571e-05	998	FALSE	0.914305
ENSG00000126216	TUBGCP3	0.000138215	999	FALSE	0.92234
ENSG00000206486	DHX16	0.000348187	1000	FALSE	0.914305
ENSG00000077713	SLC25A43	0.000108606	1001	FALSE	0.935348
ENSG00000023445	BIRC3	7.01126e-05	1002	FALSE	0.958683
ENSG00000240671	IGKV1-8	0.000108137	1003	FALSE	0.91507
ENSG00000166439	RNF169	0.000355367	1004	FALSE	0.918517
ENSG00000213145	CRIP1	0.00127562	1005	FALSE	0.914687
ENSG00000185905	C16orf54	0.000166749	1006	FALSE	0.916601
ENSG00000120686	UFM1	0.000370481	1007	FALSE	0.920811
ENSG00000064886	CHI3L2	0.000217171	1008	FALSE	0.940708
ENSG00000111832	RWDD1	0.000454437	1009	FALSE	0.918899
ENSG00000164830	OXR1	0.000453232	1010	FALSE	0.918134
ENSG00000101182	PSMA7	0.000378944	1011	FALSE	0.926168
ENSG00000067048	DDX3Y	0.000393412	1012	FALSE	0.93803
ENSG00000111886	GABRR2	0.000287163	1013	FALSE	0.918134
ENSG00000164258	NDUFS4	0.000406056	1014	FALSE	0.918516
ENSG00000110696	C11orf58	0.000150089	1015	FALSE	0.920431
ENSG00000277443	MARCKS	0.000174461	1016	FALSE	0.913157
ENSG00000137154	RPS6	5.91243e-05	1017	FALSE	0.923491
ENSG00000121933	TMIGD3	0.000105168	1018	FALSE	0.924638
ENSG00000136875	PRPF4	4.67015e-05	1019	FALSE	0.924638
ENSG00000141298	SSH2	0.000226989	1020	FALSE	0.919662
ENSG00000144746	ARL6IP5	0.000377611	1021	FALSE	0.919663
ENSG00000153094	BCL2L11	0.000805515	1022	FALSE	0.920811
ENSG00000169877	AHSP	0.000192843	1023	FALSE	0.918516
ENSG00000153989	NUS1	0.000596324	1024	FALSE	0.920429
ENSG00000182253	SYNM	5.02111e-05	1025	FALSE	0.917365
ENSG00000137161	CNPY3	0.000246071	1026	FALSE	0.923492
ENSG00000213085	CFAP45	0.000271712	1027	FALSE	0.914305
ENSG00000186088	GSAP	7.16488e-05	1028	FALSE	0.916219
ENSG00000119900	OGFRL1	0.000531623	1029	FALSE	0.920428
ENSG00000254709	IGLL5	0.000139165	1030	FALSE	0.912775
ENSG00000113719	ERGIC1	0.000160345	1031	FALSE	0.916603
ENSG00000153234	NR4A2	0.000128072	1032	FALSE	0.921194
ENSG00000106588	PSMA2	0.000187947	1033	FALSE	0.918519
ENSG00000277988	FAM30B	0.000354003	1034	FALSE	0.913157
ENSG00000161057	PSMC2	0.000237613	1035	FALSE	0.92234
ENSG00000142347	MYO1F	0.000298355	1036	FALSE	0.919281
ENSG00000257594	GALNT4	9.73418e-05	1037	FALSE	0.913157
ENSG00000176105	YES1	0.000157781	1038	FALSE	0.918131
ENSG00000100902	PSMA6	0.000115102	1039	FALSE	0.928464
ENSG00000148468	FAM171A1	0.000156365	1040	FALSE	0.918516
ENSG00000117335	CD46	6.14605e-05	1041	FALSE	0.920812
ENSG00000159713	TPPP3	0.000294303	1042	FALSE	0.920811
ENSG00000244116	IGKV2-28	6.05889e-05	1043	FALSE	0.91507
ENSG00000172172	MRPL13	0.000217607	1044	FALSE	0.917368
ENSG00000085514	PILRA	0.00035162	1045	FALSE	0.934585
ENSG00000075089	ACTR6	0.000136703	1046	FALSE	0.933815
ENSG00000185608	MRPL40	0.000195243	1047	FALSE	0.916218
ENSG00000132514	CLEC10A	8.24545e-05	1048	FALSE	0.921194
ENSG00000136504	KAT7	0.000192416	1049	FALSE	0.920047
ENSG00000110446	SLC15A3	0.00030335	1050	FALSE	0.918519
ENSG00000127184	COX7C	0.000252002	1051	FALSE	0.922722
ENSG00000165434	PGM2L1	0.000306882	1052	FALSE	0.918134
ENSG00000106605	BLVRA	0.000236154	1053	FALSE	0.918902
ENSG00000092200	RPGRIP1	0.000450803	1054	FALSE	0.926168
ENSG00000035664	DAPK2	0.00013272	1055	FALSE	0.956004
ENSG00000165629	ATP5F1C	0.000119681	1056	FALSE	0.916985
ENSG00000142405	NLRP12	0.00039592	1057	FALSE	0.919663
ENSG00000145365	TIFA	0.000436257	1058	FALSE	0.918898
ENSG00000198010	DLGAP2	0.000156561	1059	FALSE	0.915835
ENSG00000153395	LPCAT1	0.000314152	1060	FALSE	0.921193
ENSG00000152332	UHMK1	0.000302005	1061	FALSE	0.920429
ENSG00000133739	LRRCC1	0.000327138	1062	FALSE	0.921576
ENSG00000211659	IGLV3-25	0.000180234	1063	FALSE	0.91507
ENSG00000185361	TNFAIP8L1	0.000116334	1064	FALSE	0.916983
ENSG00000224398	CSNK2B	0.000217259	1065	FALSE	0.91507
ENSG00000215301	DDX3X	0.000112811	1066	FALSE	0.915835
ENSG00000031691	CENPQ	0.000445978	1067	FALSE	0.957151
ENSG00000205221	VIT	7.18963e-05	1068	FALSE	0.91354
ENSG00000255302	EID1	5.01377e-05	1069	FALSE	0.913922
ENSG00000183340	JRKL	0.000133561	1070	FALSE	0.916218
ENSG00000174776	WDR49	0.000250733	1071	FALSE	0.915453
ENSG00000186871	ERCC6L	0.000106021	1072	FALSE	0.915835
ENSG00000109971	HSPA8	0.000153676	1073	FALSE	0.919667
ENSG00000283589	GOLGA8N	0.000117272	1074	FALSE	0.913157
ENSG00000121060	TRIM25	0.000559409	1075	FALSE	0.921577
ENSG00000163006	CCDC138	0.000158756	1076	FALSE	0.922723
ENSG00000128340	RAC2	0.000405284	1077	FALSE	0.92081
ENSG00000128590	DNAJB9	0.00015464	1078	FALSE	0.92234
ENSG00000177409	SAMD9L	0.000206902	1079	FALSE	0.916601
ENSG00000158292	GPR153	0.000437881	1080	FALSE	0.924253
ENSG00000105374	NKG7	0.000182674	1081	FALSE	0.920815
ENSG00000159958	TNFRSF13C	0.000282819	1082	FALSE	0.921576
ENSG00000100097	LGALS1	0.000355589	1083	FALSE	0.930375
ENSG00000054654	SYNE2	0.000351502	1084	FALSE	0.946827
ENSG00000135604	STX11	0.000206665	1085	FALSE	0.920046
ENSG00000120833	SOCS2	0.00020167	1086	FALSE	0.923489
ENSG00000166289	PLEKHF1	0.00013952	1087	FALSE	0.918899
ENSG00000130021	PUDP	0.000531972	1088	FALSE	0.918132
ENSG00000186184	POLR1D	0.000113863	1089	FALSE	0.916983
ENSG00000157734	SNX22	0.000284827	1090	FALSE	0.923871
ENSG00000175348	TMEM9B	9.28798e-05	1091	FALSE	0.918131
ENSG00000135083	CCNJL	0.000141503	1092	FALSE	0.919282
ENSG00000165682	CLEC1B	0.000146998	1093	FALSE	0.918898
ENSG00000117281	CD160	0.000127104	1094	FALSE	0.918899
ENSG00000095015	MAP3K1	0.000382491	1095	FALSE	0.929228
ENSG00000178988	MRFAP1L1	0.000200174	1096	FALSE	0.9166
ENSG00000186130	ZBTB6	0.000346213	1097	FALSE	0.916219
ENSG00000233476	EEF1A1P6	0.000142054	1098	FALSE	0.914687
ENSG00000015479	MATR3	0.000175314	1099	FALSE	0.958683
ENSG00000155659	VSIG4	0.000218645	1100	FALSE	0.921193
ENSG00000141034	GID4	0.00040214	1101	FALSE	0.919662
ENSG00000139433	GLTP	6.37906e-05	1102	FALSE	0.922341
ENSG00000162607	USP1	0.000126789	1103	FALSE	0.92234
ENSG00000171843	MLLT3	0.000180848	1104	FALSE	0.91775
ENSG00000132357	CARD6	0.000371827	1105	FALSE	0.921193
ENSG00000152778	IFIT5	0.000156736	1106	FALSE	0.920811
ENSG00000143507	DUSP10	0.000312715	1107	FALSE	0.918516
ENSG00000231500	RPS18	0.000228143	1108	FALSE	0.914687
ENSG00000162630	B3GALT2	0.000131946	1109	FALSE	0.921576
ENSG00000173825	TIGD3	0.000318276	1110	FALSE	0.918514
ENSG00000071082	RPL31	0.000206235	1111	FALSE	0.938408
ENSG00000172428	COPS9	0.00020052	1112	FALSE	0.916985
ENSG00000280518		0.000227151	1113	FALSE	0.913157
ENSG00000130592	LSP1	0.000101394	1114	FALSE	0.916986
ENSG00000121851	POLR3GL	7.28896e-05	1115	FALSE	0.923873
ENSG00000135018	UBQLN1	0.000129492	1116	FALSE	0.918899
ENSG00000178449	COX14	0.000191167	1117	FALSE	0.916218
ENSG00000265531	FCGR1CP	0.000282754	1118	FALSE	0.913157
ENSG00000164211	STARD4	0.000124052	1119	FALSE	0.918898
ENSG00000211668	IGLV2-11	0.000106876	1120	FALSE	0.91507
ENSG00000180871	CXCR2	0.00030568	1121	FALSE	0.915835
ENSG00000211896	IGHG1	0.00030489	1122	FALSE	0.914688
ENSG00000108798	ABI3	0.000185197	1123	FALSE	0.921196
ENSG00000149557	FEZ1	0.000148525	1124	FALSE	0.920811
ENSG00000006757	PNPLA4	0.000152704	1125	FALSE	0.969009
ENSG00000008517	IL32	0.000162446	1126	FALSE	0.965569
ENSG00000115738	ID2	0.000343253	1127	FALSE	0.92043
ENSG00000114353	GNAI2	6.63907e-05	1128	FALSE	0.920046
ENSG00000138381	ASNSD1	4.68621e-05	1129	FALSE	0.920812
ENSG00000198336	MYL4	5.81187e-05	1130	FALSE	0.916218
ENSG00000142494	SLC47A1	9.99671e-05	1131	FALSE	0.91928
ENSG00000164484	TMEM200A	0.00015481	1132	FALSE	0.919281
ENSG00000086065	CHMP5	0.000323993	1133	FALSE	0.932671
ENSG00000139112	GABARAPL1	0.00015234	1134	FALSE	0.921958
ENSG00000171204	TMEM126B	7.25271e-05	1135	FALSE	0.916221
ENSG00000131018	SYNE1	0.00028955	1136	FALSE	0.920046
ENSG00000066739	ATG2B	0.000233703	1137	FALSE	0.93803
ENSG00000211658	IGLV3-27	0.000300472	1138	FALSE	0.91507
ENSG00000135441	BLOC1S1	0.000101266	1139	FALSE	0.919282
ENSG00000253239	IGLVI-70	0.000139178	1140	FALSE	0.91354
ENSG00000170962	PDGFD	0.000400246	1141	FALSE	0.917368
ENSG00000122565	CBX3	0.000106665	1142	FALSE	0.922723
ENSG00000187862	TTC24	0.000362535	1143	FALSE	0.915452
ENSG00000137571	SLCO5A1	7.43471e-05	1144	FALSE	0.923107
ENSG00000136158	SPRY2	0.000212575	1145	FALSE	0.92043
ENSG00000211640	IGLV6-57	0.000162507	1146	FALSE	0.913922
ENSG00000083168	KAT6A	0.000259978	1147	FALSE	0.93382
ENSG00000026652	AGPAT4	0.000519199	1148	FALSE	0.957534
ENSG00000111775	COX6A1	0.000485681	1149	FALSE	0.919283
ENSG00000118412	CASP8AP2	7.81487e-05	1150	FALSE	0.920047
ENSG00000131174	COX7B	0.000169664	1151	FALSE	0.9189
ENSG00000124172	ATP5F1E	0.000129224	1152	FALSE	0.92502
ENSG00000131981	LGALS3	0.000148084	1153	FALSE	0.920046
ENSG00000111817	DSE	0.00016812	1154	FALSE	0.919664
ENSG00000107738	VSIR	0.000377968	1155	FALSE	0.921579
ENSG00000151726	ACSL1	0.000176076	1156	FALSE	0.923489
ENSG00000073008	PVR	6.16192e-05	1157	FALSE	0.938407
ENSG00000184924	PTRHD1	0.000101115	1158	FALSE	0.9166
ENSG00000101187	SLCO4A1	0.000100654	1159	FALSE	0.928081
ENSG00000125780	TGM3	0.000419339	1160	FALSE	0.92349
ENSG00000125863	MKKS	0.000194811	1161	FALSE	0.921577
ENSG00000230006	ANKRD36BP2	0.00014719	1162	FALSE	0.914687
ENSG00000266992	DHX40P1	0.00023383	1163	FALSE	0.913157
ENSG00000135525	MAP7	0.00018684	1164	FALSE	0.920429
ENSG00000121895	TMEM156	0.000146288	1165	FALSE	0.924638
ENSG00000115649	CNPPD1	0.00015697	1166	FALSE	0.919281
ENSG00000144895	EIF2A	4.78514e-05	1167	FALSE	0.91775
ENSG00000159674	SPON2	0.000195386	1168	FALSE	0.921194
ENSG00000162383	SLC1A7	0.000142115	1169	FALSE	0.922341
ENSG00000174600	CMKLR1	0.000219755	1170	FALSE	0.915454
ENSG00000116977	LGALS8	0.000173031	1171	FALSE	0.921195
ENSG00000198363	ASPH	0.000392719	1172	FALSE	0.914306
ENSG00000164649	CDCA7L	5.62176e-05	1173	FALSE	0.918898
ENSG00000122026	RPL21	0.000145986	1174	FALSE	0.923107
ENSG00000241837	ATP5PO	0.000241493	1175	FALSE	0.91507
ENSG00000010327	STAB1	0.000292062	1176	FALSE	0.963656
ENSG00000008394	MGST1	0.000166211	1177	FALSE	0.964039
ENSG00000109083	IFT20	0.000140074	1178	FALSE	0.918901
ENSG00000189266	PNRC2	0.000443606	1179	FALSE	0.915452
ENSG00000086061	DNAJA1	0.000137503	1180	FALSE	0.933054
ENSG00000115816	CEBPZ	9.78999e-05	1181	FALSE	0.920811
ENSG00000089006	SNX5	0.000209061	1182	FALSE	0.928081
ENSG00000180257	ZNF816	0.000226221	1183	FALSE	0.917748
ENSG00000206292	HLA-DOA	0.000265978	1184	FALSE	0.91507
ENSG00000143971	ETAA1	0.000321451	1185	FALSE	0.919663
ENSG00000143226	FCGR2A	0.000230083	1186	FALSE	0.919663
ENSG00000211649	IGLV7-46	0.000224906	1187	FALSE	0.914306
ENSG00000117791	MTARC2	0.000102092	1188	FALSE	0.920812
ENSG00000152495	CAMK4	0.000172061	1189	FALSE	0.919664
ENSG00000105708	ZNF14	0.000251322	1190	FALSE	0.918137
ENSG00000143384	MCL1	0.0001719	1191	FALSE	0.919281
ENSG00000163050	COQ8A	0.00011623	1192	FALSE	0.921576
ENSG00000163644	PPM1K	0.000210176	1193	FALSE	0.917751
ENSG00000175581	MRPL48	0.000295515	1194	FALSE	0.916983
ENSG00000271361	HTATSF1P2	0.0002474	1195	FALSE	0.913157
ENSG00000138835	RGS3	8.85163e-05	1196	FALSE	0.921576
ENSG00000104870	FCGRT	0.000146514	1197	FALSE	0.921199
ENSG00000112096	SOD2	0.000365918	1198	FALSE	0.917369
ENSG00000119705	SLIRP	5.83618e-05	1199	FALSE	0.921576
ENSG00000171444	MCC	0.000212106	1200	FALSE	0.915073
ENSG00000143183	TMCO1	4.65384e-05	1201	FALSE	0.920811
ENSG00000276802	HERC2	0.00019252	1202	FALSE	0.913157
ENSG00000114374	USP9Y	8.90417e-05	1203	FALSE	0.920046
ENSG00000277856		8.77754e-05	1204	FALSE	0.913157
ENSG00000136997	MYC	3.8849e-05	1205	FALSE	0.925404
ENSG00000159399	HK2	0.000255146	1206	FALSE	0.921959
ENSG00000160712	IL6R	0.000159814	1207	FALSE	0.921576
ENSG00000143727	ACP1	0.000338983	1208	FALSE	0.918516
ENSG00000131323	TRAF3	0.000114315	1209	FALSE	0.920047
ENSG00000165092	ALDH1A1	0.000259598	1210	FALSE	0.918517
ENSG00000135077	HAVCR2	0.000102043	1211	FALSE	0.917369
ENSG00000134330	IAH1	0.000106947	1212	FALSE	0.920046
ENSG00000158747	NBL1	6.58705e-05	1213	FALSE	0.923105
ENSG00000144724	PTPRG	4.4245e-05	1214	FALSE	0.918516
ENSG00000151692	RNF144A	0.00010486	1215	FALSE	0.923106
ENSG00000120129	DUSP1	0.000187644	1216	FALSE	0.918516
ENSG00000211599	IGKV5-2	0.000166579	1217	FALSE	0.914305
ENSG00000126524	SBDS	0.000342081	1218	FALSE	0.922724
ENSG00000151490	PTPRO	7.86345e-05	1219	FALSE	0.923106
ENSG00000277150	F8A3	1.78992e-05	1220	FALSE	0.913157
ENSG00000148344	PTGES	0.000156254	1221	FALSE	0.919281
ENSG00000241343	RPL36A	0.000115284	1222	FALSE	0.914305
ENSG00000231834	HLA-A	7.62947e-05	1223	FALSE	0.914687
ENSG00000183813	CCR4	0.000149787	1224	FALSE	0.9166
ENSG00000076662	ICAM3	6.41514e-05	1225	FALSE	0.934963
ENSG00000273983	H3C8	7.64913e-05	1226	FALSE	0.913157
ENSG00000124151	NCOA3	0.000134011	1227	FALSE	0.92502
ENSG00000125347	IRF1	0.00023172	1228	FALSE	0.922725
ENSG00000171368	TPPP	5.04705e-05	1229	FALSE	0.915073
ENSG00000006715	VPS41	0.000164855	1230	FALSE	0.968246
ENSG00000139537	CCDC65	0.000275891	1231	FALSE	0.921958
ENSG00000134602	STK26	9.1902e-05	1232	FALSE	0.918899
ENSG00000166025	AMOTL1	9.28153e-05	1233	FALSE	0.918516
ENSG00000132313	MRPL35	0.000211895	1234	FALSE	0.920046
ENSG00000072952	IRAG1	0.000142261	1235	FALSE	0.93573
ENSG00000135124	P2RX4	0.000155756	1236	FALSE	0.920811
ENSG00000100519	PSMC6	0.000160606	1237	FALSE	0.927316
ENSG00000100504	PYGL	0.000128272	1238	FALSE	0.926168
ENSG00000112796	ENPP5	0.000136933	1239	FALSE	0.916986
ENSG00000114737	CISH	0.000119205	1240	FALSE	0.918898
ENSG00000138722	MMRN1	1.35235e-05	1241	FALSE	0.923105
ENSG00000180667	YOD1	4.15552e-05	1242	FALSE	0.917365
ENSG00000248449	PCDHGB8P	0.000324458	1243	FALSE	0.91507
ENSG00000141458	NPC1	0.000115288	1244	FALSE	0.921194
ENSG00000175894	TSPEAR	0.000100313	1245	FALSE	0.917749
ENSG00000164022	AIMP1	0.000197828	1246	FALSE	0.917751
ENSG00000170860	LSM3	0.000110098	1247	FALSE	0.91775
ENSG00000111859	NEDD9	0.000209478	1248	FALSE	0.918134
ENSG00000253305	PCDHGB6	4.75052e-05	1249	FALSE	0.91354
ENSG00000226752	CUTALP	9.58393e-05	1250	FALSE	0.914687
ENSG00000150779	TIMM8B	6.56279e-05	1251	FALSE	0.920811
ENSG00000074590	NUAK1	0.0001134	1252	FALSE	0.936112
ENSG00000161970	RPL26	7.58022e-05	1253	FALSE	0.921576
ENSG00000204186	ZDBF2	6.15437e-05	1254	FALSE	0.914306
ENSG00000117906	RCN2	3.21554e-05	1255	FALSE	0.919282
ENSG00000105048	TNNT1	0.000161173	1256	FALSE	0.920816
ENSG00000173674	EIF1AX	0.000126479	1257	FALSE	0.919279
ENSG00000163527	STT3B	7.99292e-05	1258	FALSE	0.919664
ENSG00000138061	CYP1B1	0.000268824	1259	FALSE	0.921193
ENSG00000155366	RHOC	8.18375e-05	1260	FALSE	0.921958
ENSG00000105352	CEACAM4	7.23773e-05	1261	FALSE	0.918902
ENSG00000211662	IGLV3-21	0.000108854	1262	FALSE	0.914688
ENSG00000124721	DNAH8	5.4167e-05	1263	FALSE	0.924636
ENSG00000211965	IGHV3-49	0.000392862	1264	FALSE	0.91354
ENSG00000240382	IGKV1-17	6.84821e-05	1265	FALSE	0.91507
ENSG00000122406	RPL5	0.000145912	1266	FALSE	0.923489
ENSG00000135318	NT5E	0.000237786	1267	FALSE	0.920429
ENSG00000171853	TRAPPC12	3.27731e-05	1268	FALSE	0.916985
ENSG00000114204	SERPINI2	0.00010598	1269	FALSE	0.920046
ENSG00000242076	IGKV1-33	0.000209492	1270	FALSE	0.915453
ENSG00000112195	TREML2	4.33194e-05	1271	FALSE	0.919663
ENSG00000073350	LLGL2	0.000102273	1272	FALSE	0.936878
ENSG00000082397	EPB41L3	4.73661e-05	1273	FALSE	0.934202
ENSG00000112306	RPS12	0.000129183	1274	FALSE	0.920811
ENSG00000198574	SH2D1B	8.1862e-05	1275	FALSE	0.91507
ENSG00000131389	SLC6A6	4.43581e-05	1276	FALSE	0.919283
ENSG00000143799	PARP1	0.000354374	1277	FALSE	0.919664
ENSG00000121743	GJA3	9.40122e-05	1278	FALSE	0.92196
ENSG00000273841	TAF9	9.29202e-05	1279	FALSE	0.913157
ENSG00000240864	IGKV1-16	0.000151337	1280	FALSE	0.915453
ENSG00000100316	RPL3	5.94055e-05	1281	FALSE	0.927699
ENSG00000196549	MME	0.000139824	1282	FALSE	0.916217
ENSG00000162551	ALPL	7.01935e-05	1283	FALSE	0.921193
ENSG00000282537	TAS2R43	0.000144281	1284	FALSE	0.913157
ENSG00000211637	IGLV4-69	0.000144432	1285	FALSE	0.913922
ENSG00000230989	HSBP1	0.00023463	1286	FALSE	0.914687
ENSG00000114268	PFKFB4	0.000100146	1287	FALSE	0.919662
ENSG00000178562	CD28	0.000136855	1288	FALSE	0.916218
ENSG00000134954	ETS1	0.000100432	1289	FALSE	0.918899
ENSG00000197467	COL13A1	0.000130564	1290	FALSE	0.915836
ENSG00000196139	AKR1C3	3.29919e-05	1291	FALSE	0.915452
ENSG00000121966	CXCR4	0.000128987	1292	FALSE	0.921194
ENSG00000171428	NAT1	8.36641e-05	1293	FALSE	0.91469
ENSG00000254405	MSH5-SAPCD1	0.00012637	1294	FALSE	0.913157
ENSG00000186660	ZFP91	0.00016345	1295	FALSE	0.915835
ENSG00000185198	PRSS57	4.44539e-05	1296	FALSE	0.9166
ENSG00000155329	ZCCHC10	8.29152e-05	1297	FALSE	0.922341
ENSG00000242498	ARPIN	5.72945e-05	1298	FALSE	0.915453
ENSG00000203780	FANK1	7.14444e-05	1299	FALSE	0.913923
ENSG00000165280	VCP	3.67634e-05	1300	FALSE	0.919282
ENSG00000008294	SPAG9	0.000141201	1301	FALSE	0.964037
ENSG00000146122	DAAM2	8.8607e-05	1302	FALSE	0.919281
ENSG00000155926	SLA	6.44475e-05	1303	FALSE	0.921958
ENSG00000100644	HIF1A	9.20779e-05	1304	FALSE	0.929611
ENSG00000148841	ITPRIP	0.000165606	1305	FALSE	0.91928
ENSG00000149806	FAU	5.33023e-05	1306	FALSE	0.921959
ENSG00000023902	PLEKHO1	0.000123254	1307	FALSE	0.95677
ENSG00000013441	CLK1	8.55356e-05	1308	FALSE	0.959066
ENSG00000261208		3.43798e-05	1309	FALSE	0.913157
ENSG00000168229	PTGDR	0.000192218	1310	FALSE	0.91928
ENSG00000244171	PBX2P1	9.51326e-05	1311	FALSE	0.914688
ENSG00000278845	MRPL45	3.46821e-05	1312	FALSE	0.913157
ENSG00000137752	CASP1	7.57388e-05	1313	FALSE	0.920429
ENSG00000167283	ATP5MG	0.000101526	1314	FALSE	0.918898
ENSG00000198346	ZNF813	6.63592e-05	1315	FALSE	0.915835
ENSG00000168268	NT5DC2	0.000154527	1316	FALSE	0.918897
ENSG00000169087	HSPBAP1	6.42711e-05	1317	FALSE	0.918516
ENSG00000163823	CCR1	8.80682e-05	1318	FALSE	0.917751
ENSG00000155962	CLIC2	0.000221876	1319	FALSE	0.922341
ENSG00000099725	PRKY	6.5946e-05	1320	FALSE	0.928081
ENSG00000169116	PARM1	1.63918e-05	1321	FALSE	0.918516
ENSG00000227317	DDAH2	9.1699e-05	1322	FALSE	0.91507
ENSG00000205336	ADGRG1	0.000146352	1323	FALSE	0.914305
ENSG00000185591	SP1	7.74862e-05	1324	FALSE	0.9166
ENSG00000232915	RNF14P1	7.1544e-05	1325	FALSE	0.91507
ENSG00000156508	EEF1A1	7.66809e-05	1326	FALSE	0.922723
ENSG00000211946	IGHV3-20	0.000137922	1327	FALSE	0.914305
ENSG00000107854	TNKS2	0.000104205	1328	FALSE	0.920814
ENSG00000181315	ZNF322	0.000120565	1329	FALSE	0.916217
ENSG00000185753	CXorf38	0.000184235	1330	FALSE	0.916983
ENSG00000135709	KIAA0513	0.000119856	1331	FALSE	0.920811
ENSG00000110848	CD69	6.01552e-05	1332	FALSE	0.920048
ENSG00000124731	TREM1	1.75157e-05	1333	FALSE	0.925019
ENSG00000145911	N4BP3	0.000177016	1334	FALSE	0.918898
ENSG00000114770	ABCC5	0.000137841	1335	FALSE	0.920045
ENSG00000197121	PGAP1	8.85471e-05	1336	FALSE	0.916218
ENSG00000169180	XPO6	0.000191715	1337	FALSE	0.918516
ENSG00000087589	CASS4	0.000116956	1338	FALSE	0.929994
ENSG00000171202	TMEM126A	0.000128054	1339	FALSE	0.916986
ENSG00000068615	REEP1	6.82037e-05	1340	FALSE	0.933438
ENSG00000166801	FAM111A	4.21668e-05	1341	FALSE	0.918516
ENSG00000241294	IGKV2-24	0.000184154	1342	FALSE	0.914687
ENSG00000137877	SPTBN5	0.000128589	1343	FALSE	0.919663
ENSG00000162639	HENMT1	0.000166761	1344	FALSE	0.921958
ENSG00000244115	DNAJC25-GNG10	2.46634e-05	1345	FALSE	0.914688
ENSG00000105656	ELL	0.000116788	1346	FALSE	0.920434
ENSG00000181036	FCRL6	4.85968e-05	1347	FALSE	0.916982
ENSG00000166797	CIAO2A	0.000189879	1348	FALSE	0.918899
ENSG00000147050	KDM6A	2.87033e-05	1349	FALSE	0.919664
ENSG00000204487	LTB	1.14979e-05	1350	FALSE	0.913923
ENSG00000116161	CACYBP	0.000195104	1351	FALSE	0.921577
ENSG00000183576	SETD3	0.00014348	1352	FALSE	0.9166
ENSG00000167863	ATP5PD	8.05192e-05	1353	FALSE	0.918897
ENSG00000146757	ZNF92	3.33852e-05	1354	FALSE	0.919664
ENSG00000137492	THAP12	7.43073e-05	1355	FALSE	0.924638
ENSG00000149196	HIKESHI	2.89819e-05	1356	FALSE	0.919663
ENSG00000139517	LNX2	5.53036e-05	1357	FALSE	0.921576
ENSG00000123329	ARHGAP9	9.8912e-05	1358	FALSE	0.922725
ENSG00000266472	MRPS21	6.23378e-05	1359	FALSE	0.913157
ENSG00000160318	CLDND2	4.2768e-05	1360	FALSE	0.92196
ENSG00000185950	IRS2	0.000152908	1361	FALSE	0.915454
ENSG00000139726	DENR	1.473e-05	1362	FALSE	0.922723
ENSG00000070614	NDST1	8.04987e-05	1363	FALSE	0.935731
ENSG00000107789	MINPP1	0.000135215	1364	FALSE	0.920813
ENSG00000165416	SUGT1	8.23608e-05	1365	FALSE	0.918899
ENSG00000134028	ADAMDEC1	5.37255e-05	1366	FALSE	0.921959
ENSG00000275156	NCR1	5.19843e-05	1367	FALSE	0.913157
ENSG00000154217	PITPNC1	2.41523e-05	1368	FALSE	0.921959
ENSG00000134242	PTPN22	8.18239e-05	1369	FALSE	0.921576
ENSG00000152193	OBI1	4.65288e-05	1370	FALSE	0.92196
ENSG00000151136	BTBD11	0.000114315	1371	FALSE	0.920046
ENSG00000197057	DTHD1	7.49448e-05	1372	FALSE	0.91507
ENSG00000173068	BNC2	5.63924e-05	1373	FALSE	0.918133
ENSG00000118640	VAMP8	0.000209188	1374	FALSE	0.922725
ENSG00000084676	NCOA1	5.69052e-05	1375	FALSE	0.933819
ENSG00000107625	DDX50	6.52034e-05	1376	FALSE	0.919284
ENSG00000211598	IGKV4-1	0.000102905	1377	FALSE	0.914305
ENSG00000142208	AKT1	6.97794e-05	1378	FALSE	0.920046
ENSG00000213071	LPAL2	9.08181e-05	1379	FALSE	0.914305
ENSG00000155368	DBI	5.19477e-05	1380	FALSE	0.921959
ENSG00000065882	TBC1D1	0.000127847	1381	FALSE	0.939177
ENSG00000104490	NCALD	9.81949e-05	1382	FALSE	0.922346
ENSG00000100387	RBX1	8.22614e-05	1383	FALSE	0.927698
ENSG00000249662	LINC02218	2.91482e-05	1384	FALSE	0.914305
ENSG00000124795	DEK	5.69484e-05	1385	FALSE	0.925784
ENSG00000187554	TLR5	0.000133773	1386	FALSE	0.916217
ENSG00000100410	PHF5A	5.91479e-05	1387	FALSE	0.926551
ENSG00000255398	HCAR3	6.37614e-05	1388	FALSE	0.91354
ENSG00000136942	RPL35	3.87826e-05	1389	FALSE	0.923874
ENSG00000197081	IGF2R	8.38393e-05	1390	FALSE	0.915835
ENSG00000116741	RGS2	0.00014931	1391	FALSE	0.920046
ENSG00000206301	HLA-DQA2	6.63232e-05	1392	FALSE	0.914688
ENSG00000135048	CEMIP2	4.96372e-05	1393	FALSE	0.92043
ENSG00000172794	RAB37	6.19286e-05	1394	FALSE	0.91622
ENSG00000099958	DERL3	1.14707e-05	1395	FALSE	0.927315
ENSG00000198771	RCSD1	0.000122838	1396	FALSE	0.915453
ENSG00000196352	CD55	6.78096e-05	1397	FALSE	0.915835
ENSG00000100605	ITPK1	0.000113848	1398	FALSE	0.930758
ENSG00000156675	RAB11FIP1	6.29072e-05	1399	FALSE	0.923871
ENSG00000123700	KCNJ2	2.55745e-05	1400	FALSE	0.926168
ENSG00000136541	ERMN	6.25318e-05	1401	FALSE	0.92196
ENSG00000083099	LYRM2	2.21417e-05	1402	FALSE	0.934202
ENSG00000125538	IL1B	4.38785e-05	1403	FALSE	0.923108
ENSG00000066084	DIP2B	8.25885e-05	1404	FALSE	0.940324
ENSG00000171155	C1GALT1C1	7.14086e-05	1405	FALSE	0.917368
ENSG00000255374	TAS2R43	0.000158593	1406	FALSE	0.91354
ENSG00000100697	DICER1	2.58208e-05	1407	FALSE	0.928846
ENSG00000276141	WHAMMP3	0.00012222	1408	FALSE	0.913157
ENSG00000109062	SLC9A3R1	3.90301e-05	1409	FALSE	0.920432
ENSG00000174348	PODN	4.30005e-05	1410	FALSE	0.916219
ENSG00000162851	TFB2M	0.000122605	1411	FALSE	0.921576
ENSG00000184368	MAP7D2	3.94059e-05	1412	FALSE	0.916218
ENSG00000178904	DPY19L3	7.48625e-05	1413	FALSE	0.9166
ENSG00000282150		0.000107092	1414	FALSE	0.913157
ENSG00000140379	BCL2A1	9.60539e-05	1415	FALSE	0.92234
ENSG00000011590	ZBTB32	4.61561e-05	1416	FALSE	0.961362
ENSG00000186132	C2orf76	7.50666e-05	1417	FALSE	0.916219
ENSG00000082515	MRPL22	9.72128e-05	1418	FALSE	0.933437
ENSG00000259392		1.20734e-05	1419	FALSE	0.913157
ENSG00000151376	ME3	5.87406e-05	1420	FALSE	0.922341
ENSG00000206495	TRIM39	5.2013e-05	1421	FALSE	0.914305
ENSG00000163508	EOMES	0.000101102	1422	FALSE	0.918899
ENSG00000122223	CD244	8.43331e-05	1423	FALSE	0.922724
ENSG00000144645	OSBPL10	8.41035e-05	1424	FALSE	0.919664
ENSG00000171608	PIK3CD	0.000128053	1425	FALSE	0.916985
ENSG00000102245	CD40LG	4.54193e-05	1426	FALSE	0.924255
ENSG00000119537	KDSR	3.14289e-05	1427	FALSE	0.921577
ENSG00000118113	MMP8	6.98036e-05	1428	FALSE	0.919664
ENSG00000184557	SOCS3	7.62968e-05	1429	FALSE	0.917365
ENSG00000119402	FBXW2	5.07727e-05	1430	FALSE	0.921577
ENSG00000102572	STK24	1.74584e-05	1431	FALSE	0.924255
ENSG00000241978	N/A	6.45667e-05	1432	FALSE	0.915453
ENSG00000232653	GOLGA8N	4.04239e-05	1433	FALSE	0.91507
ENSG00000110665	C11orf21	8.89171e-05	1434	FALSE	0.920814
ENSG00000274854	IGLV1-44	5.33527e-05	1435	FALSE	0.913157
ENSG00000158578	ALAS2	5.04842e-05	1436	FALSE	0.922723
ENSG00000167272	POP5	2.88442e-05	1437	FALSE	0.918516
ENSG00000132604	TERF2	2.53479e-05	1438	FALSE	0.921194
ENSG00000211937	IGHV2-5	3.67957e-05	1439	FALSE	0.915452
ENSG00000281145	IGLV5-45	5.17657e-05	1440	FALSE	0.913157
ENSG00000182389	CACNB4	7.27923e-05	1441	FALSE	0.917365
ENSG00000164120	HPGD	4.04126e-05	1442	FALSE	0.918898
ENSG00000164330	EBF1	3.39397e-05	1443	FALSE	0.918898
ENSG00000275778		6.87479e-05	1444	FALSE	0.913157
ENSG00000111961	SASH1	0.000106703	1445	FALSE	0.918134
ENSG00000158113	LRRC43	4.75219e-05	1446	FALSE	0.923871
ENSG00000162924	REL	8.02226e-05	1447	FALSE	0.921958
ENSG00000143546	S100A8	4.67314e-05	1448	FALSE	0.917368
ENSG00000186260	MRTFB	7.10852e-05	1449	FALSE	0.916219
ENSG00000177885	GRB2	8.69532e-05	1450	FALSE	0.916218
ENSG00000276386	CNTNAP3P2	6.2449e-05	1451	FALSE	0.913157
ENSG00000146530	VWDE	4.91783e-05	1452	FALSE	0.919281
ENSG00000172985	SH3RF3	4.8307e-05	1453	FALSE	0.916985
ENSG00000169249	ZRSR2	4.60513e-05	1454	FALSE	0.917368
ENSG00000239264	TXNDC5	5.26274e-05	1455	FALSE	0.91507
ENSG00000153207	AHCTF1	3.29757e-05	1456	FALSE	0.921959
ENSG00000116459	ATP5PB	6.01533e-06	1457	FALSE	0.920048
ENSG00000134198	TSPAN2	4.65e-05	1458	FALSE	0.922341
ENSG00000162341	TPCN2	3.8028e-05	1459	FALSE	0.922724
ENSG00000140395	WDR61	9.75058e-05	1460	FALSE	0.92234
ENSG00000088986	DYNLL1	4.9168e-05	1461	FALSE	0.927316
ENSG00000196262	PPIA	4.37789e-05	1462	FALSE	0.915835
ENSG00000176438	SYNE3	3.57354e-05	1463	FALSE	0.917366
ENSG00000088881	EBF4	4.71124e-05	1464	FALSE	0.929229
ENSG00000197355	UAP1L1	7.14625e-05	1465	FALSE	0.917365
ENSG00000196159	FAT4	4.2919e-05	1466	FALSE	0.915452
ENSG00000163564	PYHIN1	4.97379e-05	1467	FALSE	0.919281
ENSG00000164414	SLC35A1	1.5185e-05	1468	FALSE	0.919663
ENSG00000165512	ZNF22	5.84508e-05	1469	FALSE	0.917368
ENSG00000116337	AMPD2	5.65295e-05	1470	FALSE	0.92043
ENSG00000156384	SFR1	3.2768e-05	1471	FALSE	0.921576
ENSG00000175768	TOMM5	5.35115e-05	1472	FALSE	0.916984
ENSG00000169442	CD52	2.59518e-05	1473	FALSE	0.916603
ENSG00000133773	CCDC59	8.42519e-05	1474	FALSE	0.919663
ENSG00000135842	NIBAN1	4.45298e-05	1475	FALSE	0.918899
ENSG00000243466	IGKV1-5	3.54028e-05	1476	FALSE	0.914688
ENSG00000184428	TOP1MT	4.33454e-05	1477	FALSE	0.917365
ENSG00000184613	NELL2	3.15713e-05	1478	FALSE	0.916983
ENSG00000066279	ASPM	4.55737e-05	1479	FALSE	0.939942
ENSG00000274618	H4C6	7.24935e-05	1480	FALSE	0.913157
ENSG00000087302	RTRAF	5.07852e-05	1481	FALSE	0.92961
ENSG00000259698	FAM30C	2.67555e-05	1482	FALSE	0.913157
ENSG00000169895	SYAP1	3.38361e-05	1483	FALSE	0.917751
ENSG00000162676	GFI1	2.87437e-05	1484	FALSE	0.921576
ENSG00000143815	LBR	7.39131e-05	1485	FALSE	0.918134
ENSG00000183878	UTY	3.17565e-05	1486	FALSE	0.9166
ENSG00000141425	RPRD1A	9.55761e-05	1487	FALSE	0.920427
ENSG00000139921	TMX1	5.43963e-05	1488	FALSE	0.92234
ENSG00000093134	VNN3	6.39255e-05	1489	FALSE	0.928462
ENSG00000130560	UBAC1	3.59373e-05	1490	FALSE	0.916603
ENSG00000251546	IGKV1D-39	3.63912e-05	1491	FALSE	0.91354
ENSG00000085563	ABCB1	3.77708e-05	1492	FALSE	0.933438
ENSG00000241351	IGKV3-11	3.63054e-05	1493	FALSE	0.914305
ENSG00000184384	MAML2	2.97933e-05	1494	FALSE	0.91813
ENSG00000254122	PCDHGB7	1.74288e-05	1495	FALSE	0.91354
ENSG00000158710	TAGLN2	5.56141e-05	1496	FALSE	0.923105
ENSG00000139266	MARCHF9	5.67783e-05	1497	FALSE	0.921193
ENSG00000261150	EPPK1	4.89968e-05	1498	FALSE	0.913157
ENSG00000165695	AK8	4.61389e-05	1499	FALSE	0.918516
ENSG00000100365	NCF4	5.66577e-05	1500	FALSE	0.92808
ENSG00000277943	CCL4	5.30746e-05	1501	FALSE	0.913157
ENSG00000122034	GTF3A	0.000121315	1502	FALSE	0.923872
ENSG00000168028	RPSA	2.88309e-05	1503	FALSE	0.918515
ENSG00000100427	MLC1	2.50195e-05	1504	FALSE	0.92502
ENSG00000077157	PPP1R12B	8.69155e-05	1505	FALSE	0.932669
ENSG00000187522	HSPA14	4.27319e-05	1506	FALSE	0.916217
ENSG00000100528	CNIH1	4.62744e-05	1507	FALSE	0.928463
ENSG00000132329	RAMP1	7.26972e-05	1508	FALSE	0.92081
ENSG00000104671	DCTN6	4.10966e-05	1509	FALSE	0.921198
ENSG00000211669	IGLV3-10	1.53775e-05	1510	FALSE	0.91507
ENSG00000187037	GPR141	0.000111236	1511	FALSE	0.915452
ENSG00000157514	TSC22D3	2.76923e-05	1512	FALSE	0.923871
ENSG00000156136	DCK	3.73501e-05	1513	FALSE	0.920811
ENSG00000082512	TRAF5	7.73644e-05	1514	FALSE	0.934584
ENSG00000101849	TBL1X	5.31456e-05	1515	FALSE	0.923108
ENSG00000057663	ATG5	4.55992e-05	1516	FALSE	0.944914
ENSG00000139626	ITGB7	4.6434e-05	1517	FALSE	0.921575
ENSG00000083454	P2RX5	5.67348e-05	1518	FALSE	0.933055
ENSG00000121807	CCR2	6.31819e-05	1519	FALSE	0.923108
ENSG00000176720	BOK	2.69701e-05	1520	FALSE	0.917748
ENSG00000112335	SNX3	1.96913e-05	1521	FALSE	0.919664
ENSG00000261934	PCDHGA9	1.00425e-05	1522	FALSE	0.913157
ENSG00000163602	RYBP	2.71508e-05	1523	FALSE	0.918899
ENSG00000197747	S100A10	2.87754e-05	1524	FALSE	0.916218
ENSG00000088179	PTPN4	4.77862e-05	1525	FALSE	0.929994
ENSG00000159720	ATP6V0D1	4.34032e-05	1526	FALSE	0.921576
ENSG00000139146	SINHCAF	6.09049e-05	1527	FALSE	0.921194
ENSG00000173875	ZNF791	3.46096e-05	1528	FALSE	0.918514
ENSG00000187510	PLEKHG7	3.50815e-05	1529	FALSE	0.915835
ENSG00000196569	LAMA2	2.54777e-05	1530	FALSE	0.916218
ENSG00000203710	CR1	3.66569e-05	1531	FALSE	0.914306
ENSG00000164674	SYTL3	0.000104348	1532	FALSE	0.918516
ENSG00000144655	CSRNP1	1.54095e-05	1533	FALSE	0.918133
ENSG00000198780	FAM169A	7.3932e-05	1534	FALSE	0.91507
ENSG00000137078	SIT1	4.40036e-05	1535	FALSE	0.924638
ENSG00000165175	MID1IP1	2.78629e-05	1536	FALSE	0.919282
ENSG00000244575	IGKV1-27	3.85575e-05	1537	FALSE	0.91507
ENSG00000213799	ZNF845	6.92721e-05	1538	FALSE	0.91507
ENSG00000189043	NDUFA4	2.85903e-05	1539	FALSE	0.914688
ENSG00000120697	ALG5	3.65136e-05	1540	FALSE	0.922725
ENSG00000113638	TTC33	1.48964e-05	1541	FALSE	0.918899
ENSG00000277632	CCL3	2.46785e-05	1542	FALSE	0.913157
ENSG00000198019	FCGR1B	4.25421e-05	1543	FALSE	0.915453
ENSG00000169429	CXCL8	2.24733e-05	1544	FALSE	0.91622
ENSG00000163171	CDC42EP3	6.27415e-05	1545	FALSE	0.921575
ENSG00000152990	ADGRA3	3.84453e-05	1546	FALSE	0.920429
ENSG00000163600	ICOS	2.99505e-05	1547	FALSE	0.918134
ENSG00000096996	IL12RB1	3.10953e-05	1548	FALSE	0.927698
ENSG00000149273	RPS3	2.84875e-05	1549	FALSE	0.920811
ENSG00000244437	IGKV3-15	5.52105e-05	1550	FALSE	0.914688
ENSG00000186063	AIDA	2.22791e-05	1551	FALSE	0.916219
ENSG00000148175	STOM	3.83835e-05	1552	FALSE	0.920046
ENSG00000125691	RPL23	2.77483e-05	1553	FALSE	0.923108
ENSG00000188846	RPL14	2.24238e-05	1554	FALSE	0.916217
ENSG00000205268	PDE7A	1.36287e-05	1555	FALSE	0.91354
ENSG00000240957	LY6G6F	1.99212e-05	1556	FALSE	0.914687
ENSG00000172890	NADSYN1	2.5432e-05	1557	FALSE	0.91622
ENSG00000099204	ABLIM1	1.95954e-05	1558	FALSE	0.926551
ENSG00000080819	CPOX	4.14615e-05	1559	FALSE	0.933818
ENSG00000196418	ZNF124	4.28427e-05	1560	FALSE	0.916982
ENSG00000173812	EIF1	2.77083e-05	1561	FALSE	0.918514
ENSG00000187474	FPR3	1.99818e-05	1562	FALSE	0.915835
ENSG00000089472	HEPH	1.14207e-05	1563	FALSE	0.928082
ENSG00000144320	LNPK	2.26575e-05	1564	FALSE	0.919281
ENSG00000183137	CEP57L1	4.46366e-05	1565	FALSE	0.9166
ENSG00000163584	RPL22L1	4.8436e-05	1566	FALSE	0.919665
ENSG00000181481	RNF135	2.32068e-05	1567	FALSE	0.9166
ENSG00000059377	TBXAS1	1.71966e-05	1568	FALSE	0.946444
ENSG00000112079	STK38	1.85675e-05	1569	FALSE	0.918135
ENSG00000162961	DPY30	2.99437e-05	1570	FALSE	0.921958
ENSG00000115548	KDM3A	3.06e-05	1571	FALSE	0.92196
ENSG00000275796	NLRP2	2.7386e-05	1572	FALSE	0.913157
ENSG00000278293	IGLV7-43	8.39554e-06	1573	FALSE	0.913157
ENSG00000211611	IGKV6-21	2.18772e-05	1574	FALSE	0.914305
ENSG00000054219	LY75	1.60933e-05	1575	FALSE	0.946444
ENSG00000138772	ANXA3	1.35646e-05	1576	FALSE	0.921958
ENSG00000274512	TBC1D3L	3.21921e-05	1577	FALSE	0.913157
ENSG00000275214	IFI27	1.4766e-05	1578	FALSE	0.913157
ENSG00000154620	TMSB4Y	1.83502e-05	1579	FALSE	0.922724
ENSG00000146281	PM20D2	5.99404e-05	1580	FALSE	0.919281
ENSG00000080824	HSP90AA1	4.9042e-05	1581	FALSE	0.93267
ENSG00000142937	RPS8	3.88873e-05	1582	FALSE	0.921576
ENSG00000169251	NMD3	1.66491e-05	1583	FALSE	0.917368
ENSG00000278272	N/A	2.21744e-05	1584	FALSE	0.913157
ENSG00000158050	DUSP2	2.10552e-05	1585	FALSE	0.922725
ENSG00000171492	LRRC8D	3.3146e-05	1586	FALSE	0.916221
ENSG00000073861	TBX21	1.45893e-05	1587	FALSE	0.936495
ENSG00000170558	CDH2	1.11431e-05	1588	FALSE	0.916986
ENSG00000205413	SAMD9	2.50534e-05	1589	FALSE	0.914687
ENSG00000165272	AQP3	4.39039e-05	1590	FALSE	0.919282
ENSG00000103194	USP10	2.44285e-05	1591	FALSE	0.92502
ENSG00000150776	NKAPD1	1.41121e-05	1592	FALSE	0.921576
ENSG00000174123	TLR10	3.18848e-05	1593	FALSE	0.916219
ENSG00000077420	APBB1IP	5.32859e-06	1594	FALSE	0.934583
ENSG00000179144	GIMAP7	2.19675e-05	1595	FALSE	0.917748
ENSG00000155304	HSPA13	1.40419e-05	1596	FALSE	0.921576
ENSG00000138767	CNOT6L	2.54262e-05	1597	FALSE	0.921576
ENSG00000243660	ZNF487	2.5973e-05	1598	FALSE	0.914688
ENSG00000125740	FOSB	2.22102e-05	1599	FALSE	0.92349
ENSG00000137462	TLR2	1.60818e-05	1600	FALSE	0.923491
ENSG00000156411	ATP5MJ	1.93957e-05	1601	FALSE	0.921193
ENSG00000285250	MSRA	7.61929e-06	1602	FALSE	0.913157
ENSG00000129521	EGLN3	1.6653e-05	1603	FALSE	0.917752
ENSG00000124570	SERPINB6	2.00942e-05	1604	FALSE	0.924637
ENSG00000171311	EXOSC1	1.21171e-05	1605	FALSE	0.915838
ENSG00000154723	ATP5PF	1.24924e-05	1606	FALSE	0.922724
ENSG00000153283	CD96	3.28971e-05	1607	FALSE	0.921194
ENSG00000101343	CRNKL1	1.30279e-05	1608	FALSE	0.926551
ENSG00000133317	LGALS12	1.3204e-05	1609	FALSE	0.922343
ENSG00000126251	GPR42	1.6164e-05	1610	FALSE	0.922341
ENSG00000243156	MICAL3	1.3279e-05	1611	FALSE	0.914688
ENSG00000277365	NDUFA6	1.25912e-05	1612	FALSE	0.913157
ENSG00000173409	ARV1	9.916e-06	1613	FALSE	0.918897
ENSG00000181143	MUC16	1.41549e-05	1614	FALSE	0.9166
ENSG00000124789	NUP153	2.11983e-05	1615	FALSE	0.925019
ENSG00000123095	BHLHE41	1.95542e-05	1616	FALSE	0.921578
ENSG00000171476	HOPX	1.60107e-05	1617	FALSE	0.91622
ENSG00000235985	AIF1	2.23788e-05	1618	FALSE	0.91507
ENSG00000284076	GOLGA8T	6.589e-06	1619	FALSE	0.913157
ENSG00000211829	TRDC	1.72463e-05	1620	FALSE	0.91507
ENSG00000139832	RAB20	1.17823e-05	1621	FALSE	0.92234
ENSG00000166562	SEC11C	1.82848e-05	1622	FALSE	0.919282
ENSG00000174748	RPL15	1.05395e-05	1623	FALSE	0.91507
ENSG00000198642	KLHL9	1.47883e-05	1624	FALSE	0.91507
ENSG00000108950	FAM20A	1.07918e-05	1625	FALSE	0.920815
ENSG00000285369		3.24798e-06	1626	FALSE	0.913157
ENSG00000120688	WBP4	8.74497e-06	1627	FALSE	0.920811
ENSG00000257267	ZNF271P	2.16771e-05	1628	FALSE	0.913157
ENSG00000132155	RAF1	1.20214e-05	1629	FALSE	0.920812
ENSG00000011422	PLAUR	1.67653e-05	1630	FALSE	0.960978
ENSG00000174444	RPL4	1.80449e-05	1631	FALSE	0.916218
ENSG00000253873	PCDHGA11	2.31601e-05	1632	FALSE	0.913157
ENSG00000183691	NOG	1.21904e-05	1633	FALSE	0.916982
ENSG00000198833	UBE2J1	2.26806e-05	1634	FALSE	0.914306
ENSG00000198692	EIF1AY	1.19478e-05	1635	FALSE	0.914688
ENSG00000197506	SLC28A3	1.54722e-05	1636	FALSE	0.915836
ENSG00000198355	PIM3	2.63434e-05	1637	FALSE	0.915453
ENSG00000132205	EMILIN2	3.06343e-05	1638	FALSE	0.919282
ENSG00000162378	ZYG11B	1.83352e-05	1639	FALSE	0.922723
ENSG00000080822	CLDND1	1.72943e-05	1640	FALSE	0.932289
ENSG00000129968	ABHD17A	1.04529e-05	1641	FALSE	0.919662
ENSG00000124614	RPS10	1.43493e-05	1642	FALSE	0.924254
ENSG00000070731	ST6GALNAC2	1.15608e-05	1643	FALSE	0.936113
ENSG00000155849	ELMO1	1.56784e-05	1644	FALSE	0.921193
ENSG00000158769	F11R	1.19449e-05	1645	FALSE	0.923106
ENSG00000211677	IGLC2	1.10394e-05	1646	FALSE	0.914688
ENSG00000166579	NDEL1	1.20136e-05	1647	FALSE	0.918899
ENSG00000104408	EIF3E	1.77933e-05	1648	FALSE	0.923493
ENSG00000197872	CYRIA	1.41659e-05	1649	FALSE	0.91507
ENSG00000172915	NBEA	1.09401e-05	1650	FALSE	0.91622
ENSG00000169385	RNASE2	1.35727e-05	1651	FALSE	0.917368
ENSG00000138382	METTL5	1.2132e-05	1652	FALSE	0.920812
ENSG00000283378	CNTNAP3C	2.52838e-05	1653	FALSE	0.913157
ENSG00000128512	DOCK4	9.16684e-06	1654	FALSE	0.922723
ENSG00000156482	RPL30	1.53305e-05	1655	FALSE	0.921958
ENSG00000126821	SGPP1	1.04287e-05	1656	FALSE	0.921576
ENSG00000173660	UQCRH	1.49589e-05	1657	FALSE	0.918514
ENSG00000102531	FNDC3A	4.79212e-06	1658	FALSE	0.924637
ENSG00000027869	SH2D2A	1.05855e-05	1659	FALSE	0.956768
ENSG00000140263	SORD	6.96679e-06	1660	FALSE	0.921959
ENSG00000248971	KRT8P46	1.07101e-05	1661	FALSE	0.914688
ENSG00000183625	CCR3	9.3106e-06	1662	FALSE	0.9166
ENSG00000125257	ABCC4	1.22562e-05	1663	FALSE	0.92502
ENSG00000109674	NEIL3	1.20704e-05	1664	FALSE	0.921197
ENSG00000186625	KATNA1	6.50018e-06	1665	FALSE	0.915453
ENSG00000248905	FMN1	1.56715e-05	1666	FALSE	0.914688
ENSG00000126012	KDM5C	9.62397e-06	1667	FALSE	0.923488
ENSG00000158411	MITD1	1.46864e-05	1668	FALSE	0.92387
ENSG00000235915	LST1	7.7383e-06	1669	FALSE	0.91507
ENSG00000077684	JADE1	1.12708e-05	1670	FALSE	0.936496
ENSG00000125864	BFSP1	5.17611e-06	1671	FALSE	0.921959
ENSG00000214736	TOMM6	1.05424e-05	1672	FALSE	0.915835
ENSG00000147010	SH3KBP1	1.0249e-05	1673	FALSE	0.919282
ENSG00000251441	RTEL1P1	7.07575e-06	1674	FALSE	0.913922
ENSG00000143110	C1orf162	1.13263e-05	1675	FALSE	0.921193
ENSG00000145337	PYURF	9.76794e-06	1676	FALSE	0.918898
ENSG00000173041	ZNF680	8.88456e-06	1677	FALSE	0.917367
ENSG00000107742	SPOCK2	1.0951e-05	1678	FALSE	0.921197
ENSG00000170365	SMAD1	1.95882e-05	1679	FALSE	0.91775
ENSG00000133321	PLAAT4	9.67195e-06	1680	FALSE	0.923107
ENSG00000149212	SESN3	1.13742e-05	1681	FALSE	0.919663
ENSG00000135362	PRR5L	1.67696e-05	1682	FALSE	0.92043
ENSG00000169860	P2RY1	1.22221e-05	1683	FALSE	0.918516
ENSG00000148429	USP6NL	1.27015e-05	1684	FALSE	0.920428
ENSG00000276173	IGHA2	6.56688e-06	1685	FALSE	0.913157
ENSG00000100450	GZMH	1.6528e-05	1686	FALSE	0.926551
ENSG00000213694	S1PR3	1.0344e-05	1687	FALSE	0.914688
ENSG00000166912	MTMR10	3.57747e-06	1688	FALSE	0.918899
ENSG00000119686	FLVCR2	1.59973e-05	1689	FALSE	0.920429
ENSG00000067248	DHX29	1.25723e-05	1690	FALSE	0.936499
ENSG00000119326	CTNNAL1	1.53133e-05	1691	FALSE	0.921194
ENSG00000130741	EIF2S3	1.00349e-05	1692	FALSE	0.916986
ENSG00000173141	MRPL57	8.86992e-06	1693	FALSE	0.918515
ENSG00000100632	ERH	9.93089e-06	1694	FALSE	0.929229
ENSG00000112299	VNN1	4.23889e-06	1695	FALSE	0.920046
ENSG00000142168	SOD1	1.16188e-05	1696	FALSE	0.920811
ENSG00000143742	SRP9	5.40518e-06	1697	FALSE	0.917368
ENSG00000112486	CCR6	1.01049e-05	1698	FALSE	0.91775
ENSG00000117602	RCAN3	7.89312e-06	1699	FALSE	0.921959
ENSG00000133048	CHI3L1	4.87911e-06	1700	FALSE	0.921577
ENSG00000140332	TLE3	1.38468e-05	1701	FALSE	0.92234
ENSG00000278613	NAIP	1.2704e-05	1702	FALSE	0.913157
ENSG00000186399	GOLGA8R	5.13183e-06	1703	FALSE	0.91507
ENSG00000171858	RPS21	1.14013e-05	1704	FALSE	0.917368
ENSG00000173762	CD7	6.95128e-06	1705	FALSE	0.919279
ENSG00000081052	COL4A4	1.19119e-05	1706	FALSE	0.932289
ENSG00000198804	MT-CO1	1.15703e-05	1707	FALSE	0.914688
ENSG00000182512	GLRX5	8.81776e-06	1708	FALSE	0.917748
ENSG00000179456	ZBTB18	1.19973e-05	1709	FALSE	0.917365
ENSG00000133112	TPT1	8.78103e-06	1710	FALSE	0.921576
ENSG00000066027	PPP2R5A	5.16388e-06	1711	FALSE	0.939942
ENSG00000173578	XCR1	9.1814e-06	1712	FALSE	0.918897
ENSG00000055732	MCOLN3	8.33835e-06	1713	FALSE	0.94568
ENSG00000087085	ACHE	8.98418e-06	1714	FALSE	0.931906
ENSG00000213626	LBH	7.10264e-06	1715	FALSE	0.915453
ENSG00000112695	COX7A2	7.23517e-06	1716	FALSE	0.918133
ENSG00000142892	PIGK	5.45185e-06	1717	FALSE	0.920429
ENSG00000225544		6.56208e-06	1718	FALSE	0.915453
ENSG00000196562	SULF2	8.17396e-06	1719	FALSE	0.915453
ENSG00000211934	IGHV1-2	6.16924e-06	1720	FALSE	0.915452
ENSG00000114948	ADAM23	7.27443e-06	1721	FALSE	0.921193
ENSG00000047365	ARAP2	7.38322e-06	1722	FALSE	0.949502
ENSG00000116990	MYCL	7.9605e-06	1723	FALSE	0.92043
ENSG00000101439	CST3	5.94148e-06	1724	FALSE	0.924256
ENSG00000198690	FAN1	8.31226e-06	1725	FALSE	0.91507
ENSG00000115514	TXNDC9	9.05894e-06	1726	FALSE	0.920045
ENSG00000125384	PTGER2	6.34132e-06	1727	FALSE	0.922725
ENSG00000118777	ABCG2	5.20709e-06	1728	FALSE	0.921195
ENSG00000128266	GNAZ	5.99297e-06	1729	FALSE	0.920428
ENSG00000076641	PAG1	4.25093e-06	1730	FALSE	0.934198
ENSG00000158517	NCF1	6.63072e-06	1731	FALSE	0.922723
ENSG00000248334	WHAMMP2	6.28693e-06	1732	FALSE	0.91507
ENSG00000100307	CBX7	4.78033e-06	1733	FALSE	0.928081
ENSG00000163376	KBTBD8	4.24024e-06	1734	FALSE	0.921193
ENSG00000105205	CLC	2.63796e-06	1735	FALSE	0.918902
ENSG00000143612	C1orf43	4.6963e-06	1736	FALSE	0.919281
ENSG00000197933	ZNF823	6.01749e-06	1737	FALSE	0.91507
ENSG00000268849	SIGLEC22P	3.74281e-06	1738	FALSE	0.913157
ENSG00000147416	ATP6V1B2	3.82803e-06	1739	FALSE	0.919663
ENSG00000136932	TRMO	7.28145e-06	1740	FALSE	0.925403
ENSG00000129235	TXNDC17	5.32011e-06	1741	FALSE	0.919279
ENSG00000129757	CDKN1C	4.73656e-06	1742	FALSE	0.920046
ENSG00000213741	RPS29	4.89255e-06	1743	FALSE	0.91507
ENSG00000004660	CAMKK1	4.88138e-06	1744	FALSE	0.968245
ENSG00000118515	SGK1	6.62496e-06	1745	FALSE	0.921577
ENSG00000127329	PTPRB	5.92458e-06	1746	FALSE	0.92081
ENSG00000175040	CHST2	5.15184e-06	1747	FALSE	0.916219
ENSG00000117859	OSBPL9	3.62491e-06	1748	FALSE	0.918899
ENSG00000185278	ZBTB37	3.55121e-06	1749	FALSE	0.916983
ENSG00000156475	PPP2R2B	3.333e-06	1750	FALSE	0.921958
ENSG00000164751	PEX2	4.44973e-06	1751	FALSE	0.918134
ENSG00000177301	KCNA2	4.38985e-06	1752	FALSE	0.916601
ENSG00000102010	BMX	5.84532e-06	1753	FALSE	0.924638
ENSG00000262102	DSEL	2.93557e-06	1754	FALSE	0.913157
ENSG00000142541	RPL13A	3.67502e-06	1755	FALSE	0.920046
ENSG00000127774	EMC6	3.84528e-06	1756	FALSE	0.92234
ENSG00000089693	MLF2	2.47688e-06	1757	FALSE	0.928464
ENSG00000166226	CCT2	5.30323e-06	1758	FALSE	0.918133
ENSG00000214944	ARHGEF28	4.46148e-06	1759	FALSE	0.915452
ENSG00000106714	CNTNAP3	2.98734e-06	1760	FALSE	0.918902
ENSG00000120875	DUSP4	3.94922e-06	1761	FALSE	0.922725
ENSG00000265491	RNF115	3.80177e-06	1762	FALSE	0.913157
ENSG00000164172	MOCS2	3.3623e-06	1763	FALSE	0.918898
ENSG00000129116	PALLD	2.89534e-06	1764	FALSE	0.920046
ENSG00000080493	SLC4A4	4.82999e-06	1765	FALSE	0.936112
ENSG00000179542	SLITRK4	1.26827e-06	1766	FALSE	0.91813
ENSG00000166946	CCNDBP1	3.08138e-06	1767	FALSE	0.916603
ENSG00000111726	CMAS	2.22672e-06	1768	FALSE	0.916987
ENSG00000050628	PTGER3	2.80375e-06	1769	FALSE	0.946061
ENSG00000211974	IGHV2-70D	2.8529e-06	1770	FALSE	0.913923
ENSG00000254772	EEF1G	2.83786e-06	1771	FALSE	0.91354
ENSG00000109956	B3GAT1	1.95851e-06	1772	FALSE	0.92005
ENSG00000213088	ACKR1	3.39407e-06	1773	FALSE	0.914687
ENSG00000008083	JARID2	2.35874e-06	1774	FALSE	0.965951
ENSG00000086712	TXLNG	3.97172e-06	1775	FALSE	0.932289
ENSG00000122376	SHLD2	3.80444e-06	1776	FALSE	0.924254
ENSG00000110906	KCTD10	2.41869e-06	1777	FALSE	0.917752
ENSG00000136999	CCN3	2.99576e-06	1778	FALSE	0.924639
ENSG00000273737	IGLV1-36	2.55556e-06	1779	FALSE	0.913157
ENSG00000042062	RIPOR3	2.42972e-06	1780	FALSE	0.948737
ENSG00000163629	PTPN13	1.2268e-06	1781	FALSE	0.917751
ENSG00000131002	TXLNGY	1.91215e-06	1782	FALSE	0.919282
ENSG00000120694	HSPH1	3.21716e-06	1783	FALSE	0.921194
ENSG00000164091	WDR82	2.38438e-06	1784	FALSE	0.918898
ENSG00000132334	PTPRE	1.47114e-06	1785	FALSE	0.921576
ENSG00000127540	UQCR11	1.37228e-06	1786	FALSE	0.921576
ENSG00000112218	GPR63	2.23855e-06	1787	FALSE	0.918134
ENSG00000096968	JAK2	1.95067e-06	1788	FALSE	0.926933
ENSG00000157168	NRG1	1.24285e-06	1789	FALSE	0.923106
ENSG00000236956	NF1P8	2.14382e-06	1790	FALSE	0.91507
ENSG00000126822	PLEKHG3	1.54057e-06	1791	FALSE	0.922341
ENSG00000186416	NKRF	1.499e-06	1792	FALSE	0.915071
ENSG00000226839	MTND6P11	1.25646e-06	1793	FALSE	0.914687
ENSG00000160179	ABCG1	1.53387e-06	1794	FALSE	0.922342
ENSG00000281981	TRBC1	1.39523e-06	1795	FALSE	0.913157
ENSG00000181220	ZNF746	1.388e-06	1796	FALSE	0.916217
ENSG00000125753	VASP	2.11887e-06	1797	FALSE	0.921578
ENSG00000130449	ZSWIM6	1.37298e-06	1798	FALSE	0.916985
ENSG00000161217	PCYT1A	1.29415e-06	1799	FALSE	0.923106
ENSG00000182782	HCAR2	1.10082e-06	1800	FALSE	0.917365
ENSG00000241910	HLA-DOB	1.15633e-06	1801	FALSE	0.914688
ENSG00000163453	IGFBP7	1.27802e-06	1802	FALSE	0.920428
ENSG00000273703	H2BC14	1.11409e-06	1803	FALSE	0.913157
ENSG00000152270	PDE3B	9.28368e-07	1804	FALSE	0.922342
ENSG00000111670	GNPTAB	1.552e-06	1805	FALSE	0.91737
ENSG00000214194	SMIM30	7.84096e-07	1806	FALSE	0.915452
ENSG00000229117	RPL41	9.95484e-07	1807	FALSE	0.914687
ENSG00000177576	C18orf32	9.12827e-07	1808	FALSE	0.915835
ENSG00000121022	COPS5	7.13341e-07	1809	FALSE	0.92196
ENSG00000251348	HSPD1P11	7.45832e-07	1810	FALSE	0.914305
ENSG00000171596	NMUR1	1.15158e-06	1811	FALSE	0.916603
ENSG00000137575	SDCBP	9.50147e-07	1812	FALSE	0.921194
ENSG00000146386	ABRACL	1.3074e-06	1813	FALSE	0.920428
ENSG00000225523	IGKV6D-21	9.84322e-07	1814	FALSE	0.915453
ENSG00000145649	GZMA	7.81502e-07	1815	FALSE	0.918898
ENSG00000000419	DPM1	5.97887e-07	1816	FALSE	0.945293
ENSG00000131871	SELENOS	5.11705e-07	1817	FALSE	0.919282
ENSG00000062282	DGAT2	9.19966e-07	1818	FALSE	0.935732
ENSG00000228502	EEF1A1P11	7.81179e-07	1819	FALSE	0.915452
ENSG00000118181	RPS25	7.79298e-07	1820	FALSE	0.920047
ENSG00000164430	CGAS	7.21952e-07	1821	FALSE	0.919663
ENSG00000120696	KBTBD7	6.15192e-07	1822	FALSE	0.921577
ENSG00000277203	N/A	6.32568e-07	1823	FALSE	0.913157
ENSG00000166200	COPS2	5.56409e-07	1824	FALSE	0.918516
ENSG00000089289	IGBP1	4.85887e-07	1825	FALSE	0.928081
ENSG00000182742	HOXB4	4.81546e-07	1826	FALSE	0.917365
ENSG00000211692	TRGJP1	3.73878e-07	1827	FALSE	0.914306
ENSG00000141622	RNF165	4.24055e-07	1828	FALSE	0.921576
ENSG00000130770	ATP5IF1	4.37119e-07	1829	FALSE	0.917752
ENSG00000277438	KDM5DP1	3.90489e-07	1830	FALSE	0.913157
ENSG00000180817	PPA1	3.73566e-07	1831	FALSE	0.916217
ENSG00000102760	RGCC	3.27091e-07	1832	FALSE	0.925019
ENSG00000010270	STARD3NL	3.86627e-07	1833	FALSE	0.963656
ENSG00000048828	FAM120A	4.87673e-07	1834	FALSE	0.944912
ENSG00000169508	GPR183	3.5752e-07	1835	FALSE	0.917368
ENSG00000160593	JAML	4.14252e-07	1836	FALSE	0.922724
ENSG00000170476	MZB1	3.45188e-07	1837	FALSE	0.916986
ENSG00000156738	MS4A1	3.21685e-07	1838	FALSE	0.923871
ENSG00000198168	SVIP	2.86294e-07	1839	FALSE	0.915835
ENSG00000142185	TRPM2	2.71024e-07	1840	FALSE	0.920811
ENSG00000258227	CLEC5A	2.68692e-07	1841	FALSE	0.913157
ENSG00000143515	ATP8B2	2.65899e-07	1842	FALSE	0.917368
ENSG00000100532	CGRRF1	2.24793e-07	1843	FALSE	0.926934
ENSG00000186265	BTLA	2.66895e-07	1844	FALSE	0.915453
ENSG00000169403	PTAFR	3.00191e-07	1845	FALSE	0.917368
ENSG00000151532	VTI1A	2.6927e-07	1846	FALSE	0.922342
ENSG00000118193	KIF14	3.15781e-07	1847	FALSE	0.920047
ENSG00000103479	RBL2	2.5333e-07	1848	FALSE	0.923874
ENSG00000136068	FLNB	2.60395e-07	1849	FALSE	0.920813
ENSG00000214717	ZBED1	2.68535e-07	1850	FALSE	0.915452
ENSG00000185697	MYBL1	2.32785e-07	1851	FALSE	0.915835
ENSG00000162511	LAPTM5	2.26655e-07	1852	FALSE	0.921193
ENSG00000239521	CASTOR3	1.68942e-07	1853	FALSE	0.91507
ENSG00000106952	TNFSF8	1.50562e-07	1854	FALSE	0.92005
ENSG00000007264	MATK	1.98704e-07	1855	FALSE	0.969009
ENSG00000118620	ZNF430	1.96768e-07	1856	FALSE	0.922725
ENSG00000102910	LONP2	1.5155e-07	1857	FALSE	0.926167
ENSG00000008324	SS18L2	2.02473e-07	1858	FALSE	0.96442
ENSG00000129824	RPS4Y1	1.39363e-07	1859	FALSE	0.918514
ENSG00000189403	HMGB1	1.26005e-07	1860	FALSE	0.915835
ENSG00000164691	TAGAP	1.24115e-07	1861	FALSE	0.918516
ENSG00000211648	IGLV1-47	1.09083e-07	1862	FALSE	0.914688
ENSG00000239793		9.45477e-08	1863	FALSE	0.91507
ENSG00000211967	IGHV3-53	9.14143e-08	1864	FALSE	0.91354
ENSG00000141337	ARSG	8.00224e-08	1865	FALSE	0.920044
ENSG00000213613	RPL11P3	7.71935e-08	1866	FALSE	0.91507
ENSG00000144290	SLC4A10	4.69029e-08	1867	FALSE	0.918898
ENSG00000137040	RANBP6	3.93571e-08	1868	FALSE	0.923873
ENSG00000112365	ZBTB24	4.09347e-08	1869	FALSE	0.920046
ENSG00000069702	TGFBR3	2.64659e-08	1870	FALSE	0.936881
ENSG00000168280	KIF5C	2.58624e-08	1871	FALSE	0.918897
ENSG00000132475	H3-3B	2.31583e-08	1872	FALSE	0.921576
ENSG00000001561	ENPP4	1.3648e-08	1873	FALSE	0.963274
ENSG00000145103	ILDR1	1.09323e-09	1874	FALSE	0.917367
ENSG00000136404	TM6SF1	7.1565e-10	1875	FALSE	0.920811
ENSG00000254685	FPGT	6.01803e-11	1876	FALSE	0.91354
ENSG00000153130	SCOC	1.56365e-12	1877	FALSE	0.921576

## Sheet: Proteomics
S6 Table: Ranks for all features as determined by recursive feature elimination using SVM (SVMRFE).
SOMA ID	Protein Name	Protein Short Name	UniProt ID	Entrez Gene Symbol	Entrez Gene ID	coef^2_Class1	ranks	support	cumulative score
X10365_132_3	Interleukin-23	IL-23	P29460, Q9NPF7	IL12B IL23A	3593 51561	0.0279801	1	TRUE	0.897472
X2763_66_2	Fibroblast growth factor 20	FGF-20	Q9NP95	FGF20	26281	0.0911169	1	TRUE	0.924673
X2788_55_1	Stromelysin-1	MMP-3	P08254	MMP3	4314	0.0393675	1	TRUE	0.923625
X4968_50_1	Macrophage-capping protein	CAPG	P40121	CAPG	822	0.266905	1	TRUE	0.920503
X2851_63_3	C5a anaphylatoxin	C5a	P01031	C5	727	0.187161	1	TRUE	0.926766
X4878_3_1	Coagulation Factor X	Coagulation Factor X	P00742	F10	2159	0.0661636	1	TRUE	0.924689
X4775_34_3	Gelsolin	Gelsolin	P06396	GSN	2934	0.0477272	1	TRUE	0.927831
X4721_54_2	Trefoil factor 3	TFF3	Q07654	TFF3	7033	0.108368	1	TRUE	0.925738
X2999_6_2	Limbic system-associated membrane protein	LSAMP	Q13449	LSAMP	4045	0.0296595	1	TRUE	0.935142
X3000_66_1	Mannose-binding protein C	MBL	P11226	MBL2	4153	0.042452	1	TRUE	0.935135
X4546_27_3	Adhesion G protein-coupled receptor E2	EMR2	Q9UHX3	ADGRE2	30817	0.153963	1	TRUE	0.925734
X4498_62_2	Neural cell adhesion molecule 1, 120 kDa isoform	NCAM-120	P13591	NCAM1	4684	0.165976	1	TRUE	0.927827
X2750_3_2	Apolipoprotein A-I	Apo A-I	P02647	APOA1	335	0.148895	1	TRUE	0.924673
X3032_11_2	Follicle stimulating hormone	FSH	P01215, P01225	CGA FSHB	1081 2488	0.0383984	1	TRUE	0.933042
X4272_46_2	Glucose-6-phosphate isomerase	PHI	P06744	GPI	2821	0.144061	1	TRUE	0.926776
X3168_8_2	A disintegrin and metalloproteinase with thrombospondin motifs 5	ADAMTS-5	Q9UNA0	ADAMTS5	11096	0.0855702	1	TRUE	0.93619
X4234_8_2	Interleukin-1 receptor-like 1	IL-1 R4	Q01638	IL1RL1	9173	0.0305277	1	TRUE	0.930965
X3213_65_2	Nidogen-1	Nidogen	P14543	NID1	4811	0.0812429	1	TRUE	0.933052
X4160_49_1	72 kDa type IV collagenase	MMP-2	P08253	MMP2	4313	0.00656092	1	TRUE	0.930965
X3283_21_1	Transforming growth factor-beta-induced protein ig-h3	BGH3	Q15582	TGFBI	7045	0.120691	1	TRUE	0.930952
X4141_79_1	C-X-C motif chemokine 10	IP-10	P02778	CXCL10	3627	0.187362	1	TRUE	0.929911
X3332_57_1	Hemojuvelin	RGM-C	Q6ZVN8	HFE2	148738	0.0538392	1	TRUE	0.929914
X4129_72_1	Complement factor B	Factor B	P00751	CFB	629	0.0745708	1	TRUE	0.929914
X3348_49_2	Bone morphogenetic protein 1	BMP-1	P13497	BMP1	649	0.0849128	1	TRUE	0.932001
X9191_8_3	X9191_8_3	X9191_8_3	X9191_8_3	X9191_8_3	X9191_8_3	0.229883	1	TRUE	0.917362
X4337_49_2	C-reactive protein	CRP	P02741	CRP	1401	0.385611	1	TRUE	0.928872
X2686_67_2	Insulin-like growth factor-binding protein 6	IGFBP-6	P24592	IGFBP6	3489	0.165282	1	TRUE	0.927814
X2797_56_2	Apolipoprotein B	Apo B	P04114	APOB	338	0.0272076	1	TRUE	0.925718
X2436_49_4	C-X-C motif chemokine 16	CXCL16, soluble	Q9H2A7	CXCL16	58191	0.190338	1	TRUE	0.921541
X5451_1_3	X5451_1_3	X5451_1_3	X5451_1_3	X5451_1_3	X5451_1_3	0.16427	1	TRUE	0.921541
X14121_24_3	Tumor necrosis factor receptor superfamily member 10D	TRAIL R4	Q9UBN6	TNFRSF10D	8793	0.0410103	1	TRUE	0.924686
X5349_69_3	X5349_69_3	X5349_69_3	X5349_69_3	X5349_69_3	X5349_69_3	0.037383	1	TRUE	0.917362
X8459_10_3	X8459_10_3	X8459_10_3	X8459_10_3	X8459_10_3	X8459_10_3	0.124112	1	TRUE	0.917358
X8464_31_3	X8464_31_3	X8464_31_3	X8464_31_3	X8464_31_3	X8464_31_3	0.0838366	1	TRUE	0.917358
X13118_5_3	SPARC-related modular calcium-binding protein 1	SMOC1	Q9H4F8	SMOC1	64093	0.0885776	1	TRUE	0.913172
X2475_1_3	Mast/stem cell growth factor receptor Kit	SCF sR	P10721	KIT	3815	0.0536649	1	TRUE	0.92049
X13104_32_3	Ephrin-B1	EFNB1	P98172	EFNB1	1947	0.221775	1	TRUE	0.913172
X2658_27_1	NT-3 growth factor receptor	TrkC	Q16288	NTRK3	4916	0.068097	1	TRUE	0.923628
X5115_31_3	X5115_31_3	X5115_31_3	X5115_31_3	X5115_31_3	X5115_31_3	0.203302	1	TRUE	0.923638
X2682_68_1	60 kDa heat shock protein, mitochondrial	HSP 60	P10809	HSPD1	3329	0.0550799	1	TRUE	0.926766
X5509_7_3	X5509_7_3	X5509_7_3	X5509_7_3	X5509_7_3	X5509_7_3	0.0414048	1	TRUE	0.919448
X2670_67_4	Creatine kinase M-type	CK-MM	P06732	CKM	1158	0.15489	2	FALSE	0.926766
X8480_29_3	X8480_29_3	X8480_29_3	X8480_29_3	X8480_29_3	X8480_29_3	0.128054	3	FALSE	0.917362
X3607_71_1	Dickkopf-related protein 3	DKK3	Q9UBP4	DKK3	27122	0.0984187	4	FALSE	0.934104
X2828_82_2	Kunitz-type protease inhibitor 1	HAI-1	O43278	SPINT1	6692	0.0443723	5	FALSE	0.926759
X2888_49_2	Complement component C7	C7	P10643	C7	730	0.172664	6	FALSE	0.932001
X2571_12_3	Insulin-like growth factor-binding protein 3	IGFBP-3	P17936	IGFBP3	3486	0.0498503	7	FALSE	0.927821
X2982_82_2	Galectin-4	Galectin-4	P56470	LGALS4	3960	0.0602383	8	FALSE	0.932001
X2765_4_3	Growth/differentiation factor 11/8	GDF-11/8	O95390 O14793	GDF11 MSTN		0.0611756	9	FALSE	0.923628
X4982_54_1	Elafin	Elafin	P19957	PI3	5266	0.0312496	10	FALSE	0.919455
X2692_74_2	Phospholipase A2, membrane associated	NPS-PLA2	P14555	PLA2G2A	5320	0.0252505	11	FALSE	0.930952
X3505_6_2	Lymphotoxin alpha1:beta2	Lymphotoxin a1/b2	P01374, Q06643	LTA LTB	4049 4050	0.146286	12	FALSE	0.934104
X3216_2_2	Polymeric immunoglobulin receptor	PIGR	P01833	PIGR	5284	0.0297633	13	FALSE	0.932004
X4152_58_2	Plasma kallikrein	Prekallikrein	P03952	KLKB1	3818	0.0383179	14	FALSE	0.925724
X3438_10_2	Follistatin-related protein 3	FSTL3	O95633	FSTL3	10272	0.0314522	15	FALSE	0.930959
X3152_57_1	Tumor necrosis factor receptor superfamily member 1B	TNF sR-II	P20333	TNFRSF1B	7133	0.0419936	16	FALSE	0.933045
X8484_24_3	X8484_24_3	X8484_24_3	X8484_24_3	X8484_24_3	X8484_24_3	0.0565013	17	FALSE	0.917362
X3079_62_2	Retinoic acid receptor responder protein 2	TIG2	Q99969	RARRES2	5919	0.00385266	18	FALSE	0.933045
X7655_11_3	X7655_11_3	X7655_11_3	X7655_11_3	X7655_11_3	X7655_11_3	0.0533342	19	FALSE	0.916313
X2685_21_2	Insulin-like growth factor-binding protein 5	IGFBP-5	P24593	IGFBP5	3488	0.0119822	20	FALSE	0.924673
X3461_58_1	Brevican core protein	PGCB	Q96GW7	BCAN	63827	0.00561428	21	FALSE	0.9341
X13126_52_3	Desmocollin-2	DSC2	Q02487	DSC2	1824	0.0606316	22	FALSE	0.919448
X4496_60_2	Macrophage metalloelastase	MMP-12	P39900	MMP12	4321	0.0370665	23	FALSE	0.928872
X4549_78_2	Alpha-(1,3)-fucosyltransferase 5	FUT5	Q11128	FUT5	2527	0.0186813	24	FALSE	0.924686
X2654_19_1	Tumor necrosis factor receptor superfamily member 1A	TNF sR-I	P19438	TNFRSF1A	7132	0.0242584	25	FALSE	0.923631
X2946_52_2	Complement factor D	Factor D	P00746	CFD	1675	0.0299157	26	FALSE	0.935142
X14125_5_3	Apolipoprotein M	ApoM	O95445	APOM	55937	0.108061	27	FALSE	0.930969
X2744_57_2	Immunoglobulin G	IgG	P01857	IGHG1 IGHG2 IGHG3 IGHG4 IGK@ IGL@	3500 3501 3502 3503 50802 3535	0.0218727	28	FALSE	0.926769
X3896_5_2	Phosphoglycerate mutase 1	Phosphoglycerate mutase 1	P18669	PGAM1	5223	0.059122	29	FALSE	0.929914
X2474_54_5	Serum amyloid P-component	SAP	P02743	APCS	325	0.0419815	30	FALSE	0.921538
X13124_20_3	Immunoglobulin superfamily containing leucine-rich repeat protein 2	ISLR2	Q6UXK2	ISLR2	57611	0.0716934	31	FALSE	0.925731
X3714_49_2	Creatine kinase M-type:Creatine kinase B-type heterodimer	CK-MB	P12277 P06732	CKB CKM	1152 1158	0.00345169	32	FALSE	0.928876
X2617_56_35	Receptor tyrosine-protein kinase erbB-3	ERBB3	P21860	ERBB3	2065	0.0332759	33	FALSE	0.923635
X5116_62_2	X5116_62_2	X5116_62_2	X5116_62_2	X5116_62_2	X5116_62_2	0.0335779	34	FALSE	0.921541
X9204_33_3	X9204_33_3	X9204_33_3	X9204_33_3	X9204_33_3	X9204_33_3	0.0374042	35	FALSE	0.917362
X4413_3_2	Antileukoproteinase	SLPI	P03973	SLPI	6590	0.0224363	36	FALSE	0.926779
X3485_28_2	Beta-2-microglobulin	b2-Microglobulin	P61769	B2M	567	0.0150033	37	FALSE	0.933055
X14114_18_3	PILR alpha-associated neural protein	PIANP	Q8IYJ0	PIANP	196500	0.0759335	38	FALSE	0.9184
X3331_8_1	RGM domain family member B	RGMB	Q6NW40	RGMB	285704	0.00553803	39	FALSE	0.932004
X3303_23_2	Cystatin-M	Cystatin M	Q15828	CST6	1474	0.0133575	40	FALSE	0.928859
X4842_62_2	Glypican-3	Glypican 3	P51654	GPC3	2719	0.0147788	41	FALSE	0.928872
X3339_33_1	Thrombospondin-2	TSP2	P35442	THBS2	7058	0.0374372	42	FALSE	0.932004
X5021_13_1	X5021_13_1	X5021_13_1	X5021_13_1	X5021_13_1	X5021_13_1	0.0205162	43	FALSE	0.919461
X8476_11_3	X8476_11_3	X8476_11_3	X8476_11_3	X8476_11_3	X8476_11_3	0.00726368	44	FALSE	0.916313
X8468_19_3	X8468_19_3	X8468_19_3	X8468_19_3	X8468_19_3	X8468_19_3	0.0125942	45	FALSE	0.916313
X2948_58_2	Growth hormone receptor	Growth hormone receptor	P10912	GHR	2690	0.0312268	46	FALSE	0.934097
X5105_2_3	X5105_2_3	X5105_2_3	X5105_2_3	X5105_2_3	X5105_2_3	0.0161214	47	FALSE	0.922599
X3195_50_2	Granulysin	Granulysin	P22749	GNLY	10578	0.0373285	48	FALSE	0.933052
X5124_69_3	X5124_69_3	X5124_69_3	X5124_69_3	X5124_69_3	X5124_69_3	0.0148153	49	FALSE	0.920496
X3234_23_2	Coiled-coil domain-containing protein 80	URB	Q76M96	CCDC80	151887	0.0170423	50	FALSE	0.932001
X2637_77_2	Macrophage mannose receptor 1	Macrophage mannose receptor	P22897	MRC1	4360	0.00099376	51	FALSE	0.925724
X8469_41_3	X8469_41_3	X8469_41_3	X8469_41_3	X8469_41_3	X8469_41_3	0.0139457	52	FALSE	0.916313
X2900_53_3	C-C motif chemokine 14	HCC-1	Q16627	CCL14	6358	0.00641258	53	FALSE	0.937235
X4553_65_3	Hepatoma-derived growth factor-related protein 2	HDGR2	Q7Z4V5	HDGFRP2	84717	0.0113859	54	FALSE	0.923641
X3344_60_4	Antithrombin-III	Antithrombin III	P01008	SERPINC1	462	0.0145012	55	FALSE	0.935142
X2278_61_4	Metalloproteinase inhibitor 2	TIMP-2	P16035	TIMP2	7077	0.00976683	56	FALSE	0.926773
X5437_63_3	X5437_63_3	X5437_63_3	X5437_63_3	X5437_63_3	X5437_63_3	0.01365	57	FALSE	0.923635
X5353_89_2	X5353_89_2	X5353_89_2	X5353_89_2	X5353_89_2	X5353_89_2	0.0182702	58	FALSE	0.922586
X4979_34_2	Dermatopontin	DERM	Q07507	DPT	1805	0.0169923	59	FALSE	0.921551
X4568_17_2	SLIT and NTRK-like protein 5	SLIK5	O94991	SLITRK5	26050	0.0133436	60	FALSE	0.924686
X13101_60_3	Sclerostin	SOST	Q9BQB4	SOST	50964	0.0281725	61	FALSE	0.910037
X14116_129_3	Protein S100-A4	S100A4	P26447	S100A4	6275	0.00271014	62	FALSE	0.91841
X4374_45_2	Growth/differentiation factor 15	MIC-1	Q99988	GDF15	9518	0.0194049	63	FALSE	0.928872
X2677_1_1	Epidermal growth factor receptor	ERBB1	P00533	EGFR	1956	0.013152	64	FALSE	0.923631
X2991_9_2	Interleukin-1 receptor type 1	IL-1 sRI	P14778	IL1R1	3554	0.0063067	65	FALSE	0.936187
X3077_66_2	Coagulation factor Xa	Coagulation Factor Xa	P00742	F10	2159	0.00683133	66	FALSE	0.928856
X5107_7_2	X5107_7_2	X5107_7_2	X5107_7_2	X5107_7_2	X5107_7_2	0.0218477	67	FALSE	0.92259
X3449_58_2	Kallistatin	Kallistatin	P29622	SERPINA4	5267	0.00201105	68	FALSE	0.929911
X5315_22_3	X5315_22_3	X5315_22_3	X5315_22_3	X5315_22_3	X5315_22_3	0.000775548	69	FALSE	0.921541
X3799_11_2	Carbonic anhydrase 3	Carbonic anhydrase III	P07451	CA3	761	0.00118898	70	FALSE	0.93201
X3364_76_2	Cathepsin L2	Cathepsin V	O60911	CTSV	1515	0.00350198	71	FALSE	0.929917
X4914_10_1	Human Chorionic Gonadotropin	HCG	P01215,P01233	CGA CGB	1081 1082	0.00826821	72	FALSE	0.919458
X2789_26_2	Matrilysin	MMP-7	P09237	MMP7	4316	0.00514685	73	FALSE	0.927808
X5843_60_3	X5843_60_3	X5843_60_3	X5843_60_3	X5843_60_3	X5843_60_3	0.00807194	74	FALSE	0.919448
X14583_49_3	Growth/differentiation factor 8	Myostatin	O14793	MSTN	2660	0.00830473	75	FALSE	0.928872
X4159_130_1	Complement factor H	Factor H	P08603	CFH	3075	0.00567937	76	FALSE	0.929914
X3024_18_2	Alpha-2-antiplasmin	a2-Antiplasmin	P08697	SERPINF2	5345	0.00330536	77	FALSE	0.930949
X3362_61_2	Chordin-like protein 1	CRDL1	Q9BU40	CHRDL1	91851	0.00540294	78	FALSE	0.935145
X2953_31_2	Luteinizing hormone	Luteinizing hormone	P01215, P01229	CGA LHB	1081 3972	0.00217329	79	FALSE	0.935142
X3042_7_2	Myoglobin	Myoglobin	P02144	MB	4151	0.000889272	80	FALSE	0.933045
X2602_2_2	Angiopoietin-2	Angiopoietin-2	O15123	ANGPT2	285	0.00299923	81	FALSE	0.928872
X5440_26_3	X5440_26_3	X5440_26_3	X5440_26_3	X5440_26_3	X5440_26_3	0.000687675	82	FALSE	0.923635
X5134_52_2	X5134_52_2	X5134_52_2	X5134_52_2	X5134_52_2	X5134_52_2	0.00297409	83	FALSE	0.921541
X3628_3_4	Dual specificity mitogen-activated protein kinase kinase 2	MP2K2	P36507	MAP2K2	5605	0.00175691	84	FALSE	0.932014
X2609_59_2	Cystatin-C	Cystatin C	P01034	CST3	1471	0.00178697	85	FALSE	0.921541
X4297_62_3	Spondin-1	Spondin-1	Q9HCB6	SPON1	10418	0.0006881	86	FALSE	0.927827
X3060_43_2	Complement component C9	C9	P02748	C9	735	0.00279765	87	FALSE	0.932001
X3554_24_1	Adiponectin	Adiponectin	Q15848	ADIPOQ	9370	0.00258086	88	FALSE	0.933055
X5470_69_2	X5470_69_2	X5470_69_2	X5470_69_2	X5470_69_2	X5470_69_2	0.000806421	89	FALSE	0.919448
X5879_51_3	X5879_51_3	X5879_51_3	X5879_51_3	X5879_51_3	X5879_51_3	0.000786026	90	FALSE	0.916313
X3710_49_2	Angiostatin	Angiostatin	P00747	PLG	5340	0.00122301	91	FALSE	0.933059
X13094_75_3	R-spondin-3	RSPO3	Q9BXY4	RSPO3	84870	0.000846023	92	FALSE	0.905851
X5316_54_3	X5316_54_3	X5316_54_3	X5316_54_3	X5316_54_3	X5316_54_3	0.000157437	93	FALSE	0.919455
X3352_80_3	Carbonic anhydrase 6	Carbonic anhydrase 6	P23280	CA6	765	0.00057917	94	FALSE	0.932004
X3009_3_2	Transforming growth factor beta receptor type 3	TGF-b R III	Q03167	TGFBR3	7049	0.000866831	95	FALSE	0.929901
X5456_59_2	X5456_59_2	X5456_59_2	X5456_59_2	X5456_59_2	X5456_59_2	0.000725472	96	FALSE	0.921541
X4859_6_1	Bone morphogenetic protein receptor type-1A	BMPR1A	P36894	BMPR1A	657	0.000474396	97	FALSE	0.927827
X9188_119_3	X9188_119_3	X9188_119_3	X9188_119_3	X9188_119_3	X9188_119_3	0.00020904	98	FALSE	0.916317
X4880_21_1	Growth/differentiation factor 2	GDF2	Q9UK05	GDF2	2658	0.000226224	99	FALSE	0.920503
X4985_11_1	Fatty acid-binding protein, epidermal	FABPE	Q01469	FABP5	2171	0.00016935	100	FALSE	0.92259
X3396_54_2	Renin	Renin	P00797	REN	5972	0.000159801	101	FALSE	0.929911
X2696_87_2	Persephin	Persephin	O60542	PSPN	5623	3.87296e-06	102	FALSE	0.920487

## Sheet: Metabolomics
S6 Table: Ranks for all features as determined by recursive feature elimination using SVM (SVMRFE).
Metabolon Annotation	coef^2_Class1	ranks	support	cumulative score
dehydroepiandrosterone sulfate (DHEA-S)	0.0601244	1	TRUE	0.919339
3-(3-amino-3-carboxypropyl)uridine*	0.0796367	1	TRUE	0.916424
X - 12117	0.0137551	1	TRUE	0.918367
stearoyl sphingomyelin (d18:1/18:0)	0.0156264	1	TRUE	0.918367
hydroxy-CMPF*	0.0730206	1	TRUE	0.91448
N6-carbamoylthreonyladenosine	0.0386904	1	TRUE	0.92517
N-formylmethionine	0.10237	1	TRUE	0.922255
sphingomyelin (d18:1/20:0, d16:1/22:0)*	0.0958903	1	TRUE	0.915452
sphingomyelin (d18:1/17:0, d17:1/18:0, d19:1/16:0)	0.090505	1	TRUE	0.918367
1-palmitoyl-2-linoleoyl-GPC (16:0/18:2)	0.0160955	1	TRUE	0.928086
3-carboxy-4-methyl-5-propyl-2-furanpropanoate (CMPF)	0.0902263	1	TRUE	0.923226
pyroglutamine*	0.00376818	1	TRUE	0.918367
3-methylglutaconate	0.0667987	2	FALSE	0.924198
3-methylglutarylcarnitine (2)	0.10184	3	FALSE	0.929057
5-dodecenoylcarnitine (C12:1)	0.086474	4	FALSE	0.922255
creatinine	0.0223688	5	FALSE	0.920311
sphingomyelin (d18:2/24:2)*	0.0639518	6	FALSE	0.918367
sphingomyelin (d18:2/16:0, d18:1/16:1)*	0.0314092	7	FALSE	0.918367
4-vinylphenol sulfate	0.0269875	8	FALSE	0.923226
quinolinate	0.0139383	9	FALSE	0.917396
glycerol	0.160796	10	FALSE	0.919339
(14 or 15)-methylpalmitate (a17:0 or i17:0)	0.081325	11	FALSE	0.912536
palmitoleoylcarnitine (C16:1)*	0.0123225	12	FALSE	0.920311
cholesterol	0.127694	13	FALSE	0.924198
5alpha-pregnan-3beta,20alpha-diol disulfate	0.0989745	14	FALSE	0.924198
octanoylcarnitine (C8)	0.00934677	15	FALSE	0.917396
nonanoylcarnitine (C9)	0.0537346	16	FALSE	0.920311
gamma-glutamylcitrulline*	0.020817	17	FALSE	0.917396
sphingomyelin (d18:1/20:2, d18:2/20:1, d16:1/22:2)*	0.0375226	18	FALSE	0.915452
X - 25420	0.0206165	19	FALSE	0.916424
methyl-4-hydroxybenzoate sulfate	0.02316	20	FALSE	0.919339
5,6-dihydrouridine	0.0918184	21	FALSE	0.922255
suberoylcarnitine (C8-DC)	0.0166478	22	FALSE	0.917396
1-stearoyl-2-linoleoyl-GPC (18:0/18:2)*	0.073492	23	FALSE	0.928086
cortisone	0.0457999	24	FALSE	0.92517
homostachydrine*	0.0593723	25	FALSE	0.919339
X - 15503	0.00752192	26	FALSE	0.916424
X - 17010	0.0758518	27	FALSE	0.916424
palmitoylcarnitine..C16.	0.0525408	28	FALSE	0.919339
X - 13553	0.0516826	29	FALSE	0.915452
X3.bromo.5.chloro.2.6.dihydroxybenzoic.acid.	0.0252634	30	FALSE	0.916424
glycerate	0.0256992	31	FALSE	0.917396
sphingomyelin (d18:2/21:0, d16:2/23:0)*	0.00695944	32	FALSE	0.918367
C.glycosyltryptophan	0.00982688	33	FALSE	0.924198
androstenediol..3beta.17beta..monosulfate..2.	0.0866247	34	FALSE	0.923226
androsterone.glucuronide	0.063464	35	FALSE	0.920311
X - 21364	0.0506097	36	FALSE	0.916424
androstenediol..3beta.17beta..disulfate..2.	0.0259532	37	FALSE	0.920311
X3.carboxy.4.methyl.5.pentyl.2.furanpropionate..3.CMPFP.	0.0231601	38	FALSE	0.923226
sphingomyelin (d18:2/24:1, d18:1/24:2)*	0.0321526	39	FALSE	0.917396
N.acetylaspartate..NAA.	0.0152704	40	FALSE	0.92517
N2.N2.dimethylguanosine	0.0132463	41	FALSE	0.924198
citrate	0.00984999	42	FALSE	0.923226
N6.carboxymethyllysine	0.041572	43	FALSE	0.923226
X3.formylindole	0.0214072	44	FALSE	0.927114
sphingomyelin (d17:1/14:0, d16:1/15:0)*	0.0072584	45	FALSE	0.916424
X2.3.dihydroxy.5.methylthio.4.pentenoate..DMTPA..	0.0194454	46	FALSE	0.929057
oxalate..ethanedioate.	0.016829	47	FALSE	0.920311
etiocholanolone.glucuronide	0.0181587	48	FALSE	0.918367
sphingomyelin (d18:2/23:0, d18:1/23:1, d17:1/24:1)*	0.145903	49	FALSE	0.918367
palmitoyl.sphingomyelin..d18.1.16.0.	0.00603648	50	FALSE	0.920311
X3.methyl.2.oxovalerate	0.028137	51	FALSE	0.921283
sphingomyelin (d18:1/19:0, d19:1/18:0)*	0.0161061	52	FALSE	0.916424
hydroxyasparagine	0.0124584	53	FALSE	0.915452
X3.hydroxy.3.methylglutarate	0.0103846	54	FALSE	0.930029
X1.palmitoyl.2.linoleoyl.GPE..16.0.18.2.	0.00527115	55	FALSE	0.928086
epiandrosterone.sulfate	0.00694138	56	FALSE	0.919339
X5alpha.androstan.3alpha.17beta.diol.monosulfate..1.	0.00380588	57	FALSE	0.92517
sphingomyelin (d18:1/24:1, d18:2/24:0)*	0.0234545	58	FALSE	0.916424
phenylacetylglutamine	0.063438	59	FALSE	0.923226
adipoylcarnitine..C6.DC.	0.00882465	60	FALSE	0.921283
X - 24337	0.0324703	61	FALSE	0.916424
mannose	0.00596688	62	FALSE	0.920311
X - 15728	0.00445874	63	FALSE	0.916424
myristoleoylcarnitine..C14.1..	0.00171677	64	FALSE	0.920311
X4.ethylphenyl.sulfate	0.014539	65	FALSE	0.92517
pregnenetriol.disulfate.	0.0331653	66	FALSE	0.919339
sphingomyelin (d18:2/23:1)*	0.0627018	67	FALSE	0.917396
salicylate	0.0110879	68	FALSE	0.917396
deoxycarnitine	0.0672323	69	FALSE	0.918367
2-hydroxynervonate*	0.0358357	70	FALSE	0.921283
21-hydroxypregnenolone disulfate	0.0136544	71	FALSE	0.923226
X - 13866	0.0276613	72	FALSE	0.916424
N-acetylneuraminate	0.016738	73	FALSE	0.920311
1-linoleoyl-2-linolenoyl-GPC (18:2/18:3)*	0.0108174	74	FALSE	0.927114
palmitoleate (16:1n7)	0.0441316	75	FALSE	0.920311
methionine sulfoxide	0.0160856	76	FALSE	0.921283
EDTA	0.0326288	77	FALSE	0.918367
pregnenetriol sulfate*	0.0308367	78	FALSE	0.916424
3-ureidopropionate	0.0214923	79	FALSE	0.926142
2-hydroxyhippurate (salicylurate)	0.00207253	80	FALSE	0.921283
stearoyl ethanolamide	0.0316742	81	FALSE	0.917396
1-linoleoyl-2-arachidonoyl-GPC (18:2/20:4n6)*	0.0116427	82	FALSE	0.924198
tartronate (hydroxymalonate)	0.0203582	83	FALSE	0.919339
N1-Methyl-2-pyridone-5-carboxamide	0.00853959	84	FALSE	0.922255
gamma-glutamyl-2-aminobutyrate	0.0267386	85	FALSE	0.918367
androstenediol (3beta,17beta) disulfate (1)	0.0159352	86	FALSE	0.922255
5alpha-androstan-3alpha,17beta-diol disulfate	0.0074927	87	FALSE	0.923226
X - 24686	0.0274077	88	FALSE	0.916424
asparagine	0.00639277	89	FALSE	0.919339
1-palmitoyl-2-oleoyl-GPC (16:0/18:1)	0.0100492	90	FALSE	0.931001
1-palmitoyl-2-linoleoyl-GPI (16:0/18:2)	0.0131838	91	FALSE	0.934888
X - 11381	0.00566885	92	FALSE	0.918367
theophylline	0.00488909	93	FALSE	0.919339
sphingomyelin (d18:2/18:1)*	0.0115843	94	FALSE	0.918367
sphingomyelin (d18:1/18:1, d18:2/18:0)	0.0190459	95	FALSE	0.917396
glutamine conjugate of C6H10O2 (2)*	0.00770497	96	FALSE	0.916424
(2,4 or 2,5)-dimethylphenol sulfate	0.00489919	97	FALSE	0.921283
tricosanoyl sphingomyelin (d18:1/23:0)*	0.0251875	98	FALSE	0.919339
X - 21834	0.00730516	99	FALSE	0.916424
5alpha-pregnan-3beta,20beta-diol monosulfate (1)	0.0130089	100	FALSE	0.922255
threonate	0.0106184	101	FALSE	0.919339
sphingomyelin (d18:1/22:1, d18:2/22:0, d16:1/24:1)*	0.0133601	102	FALSE	0.915452
piperine	0.00754648	103	FALSE	0.920311
perfluorooctanesulfonate (PFOS)	0.00562369	104	FALSE	0.922255
sphinganine-1-phosphate	0.00660285	105	FALSE	0.916424
glycocholenate sulfate*	0.000772899	106	FALSE	0.917396
1-methylhistidine	0.0131966	107	FALSE	0.932945
phosphocholine	0.0116059	108	FALSE	0.922255
pregnen-diol disulfate*	0.00112722	109	FALSE	0.918367
4-hydroxychlorothalonil	0.00270814	110	FALSE	0.923226
N,N,N-trimethyl-alanylproline betaine (TMAP)	0.00545061	111	FALSE	0.916424
dimethylguanidino valeric acid (DMGV)*	0.00671384	112	FALSE	0.919339
kynurenine	0.00183614	113	FALSE	0.919339
X - 21441	0.0112415	114	FALSE	0.916424
urea	0.0118863	115	FALSE	0.921283
vanillylmandelate (VMA)	0.00621387	116	FALSE	0.918367
N-acetyltaurine	0.00178698	117	FALSE	0.922255
1-stearoyl-2-linoleoyl-GPI (18:0/18:2)	0.00488327	118	FALSE	0.92517
caffeine	0.0113798	119	FALSE	0.920311
1-palmitoleoyl-2-linolenoyl-GPC (16:1/18:3)*	0.00532468	120	FALSE	0.929057
1,2-dilinoleoyl-GPC (18:2/18:2)	0.00910548	121	FALSE	0.92517
(S)-3-hydroxybutyrylcarnitine	0.00873881	122	FALSE	0.927114
sphingomyelin (d18:2/14:0, d18:1/14:1)*	0.00116699	123	FALSE	0.918367
5-methylthioadenosine (MTA)	0.00549832	124	FALSE	0.922255
sphingomyelin (d18:0/18:0, d19:0/17:0)*	0.00373438	125	FALSE	0.915452
sphingomyelin (d17:2/16:0, d18:2/15:0)*	0.00598897	126	FALSE	0.915452
ergothioneine	0.00167597	127	FALSE	0.921283
sphingosine 1-phosphate	0.00374587	128	FALSE	0.920311
succinylcarnitine (C4)	0.00140669	129	FALSE	0.918367
X - 12707	0.00333568	130	FALSE	0.915452
X - 24544	0.00286228	131	FALSE	0.916424
o-cresol sulfate	0.00173635	132	FALSE	0.918367
1-stearoyl-2-oleoyl-GPC (18:0/18:1)	0.00205188	133	FALSE	0.929057
lactate	0.00221342	134	FALSE	0.918367
X - 12026	0.00240154	135	FALSE	0.919339
androstenediol (3alpha, 17alpha) monosulfate (2)	0.00180593	136	FALSE	0.922255
X - 21286	0.00668586	137	FALSE	0.916424
5alpha-pregnan-3beta,20alpha-diol monosulfate (2)	0.00116316	138	FALSE	0.92517
pregnenolone sulfate	0.00247321	139	FALSE	0.921283
tryptophan betaine	0.000722028	140	FALSE	0.920311
laurylcarnitine (C12)	0.00203869	141	FALSE	0.919339
indolelactate	0.000598724	142	FALSE	0.919339
pseudouridine	0.00246561	143	FALSE	0.919339
leucine	0.00281366	144	FALSE	0.918367
kynurenate	0.000899091	145	FALSE	0.920311
1-stearoyl-2-linoleoyl-GPC (18:0/18:2)*	0.00164116	146	FALSE	0.931001
orotidine	0.00065672	147	FALSE	0.917396
androstenediol (3beta,17beta) monosulfate (1)	0.000894498	148	FALSE	0.927114
pregnenediol sulfate (C21H34O5S)*	0.00151035	149	FALSE	0.921283
cis-4-decenoylcarnitine (C10:1)	0.00108727	150	FALSE	0.922255
androstenediol (3alpha, 17alpha) monosulfate (3)	0.000778576	151	FALSE	0.917396
3-phenylpropionate (hydrocinnamate)	0.000995365	152	FALSE	0.931973
(N(1) + N(8))-acetylspermidine	0.000486962	153	FALSE	0.928086
decanoylcarnitine (C10)	0.00117085	154	FALSE	0.921283
N-acetylcarnosine	0.000180585	155	FALSE	0.922255
androsterone sulfate	0.00115194	156	FALSE	0.921283
X - 24328	0.00053912	157	FALSE	0.916424
X - 18901	0.000282818	158	FALSE	0.916424
tryptophan	0.000129942	159	FALSE	0.920311
glutamate	0.000334504	160	FALSE	0.919339
5-(galactosylhydroxy)-L-lysine	0.00025156	161	FALSE	0.920311
X - 24812	0.000509827	162	FALSE	0.916424
picolinoylglycine	0.000331168	163	FALSE	0.917396
X - 11315	0.000132739	164	FALSE	0.918367
valine	0.000182571	165	FALSE	0.919339
1-stearoyl-2-docosahexaenoyl-GPC (18:0/22:6)	9.55634e-05	166	FALSE	0.932945
2-naphthol sulfate	5.84145e-05	167	FALSE	0.917396
pyridoxate	2.64604e-05	168	FALSE	0.918367
pantothenate (Vitamin B5)	7.10541e-05	169	FALSE	0.922255
3-ethylcatechol sulfate (1)	8.17635e-05	170	FALSE	0.92517
3-methoxytyrosine	1.9121e-05	171	FALSE	0.924198
3beta-hydroxy-5-cholestenoate	9.63474e-06	172	FALSE	0.923226
creatine	1.07103e-06	173	FALSE	0.922255
arachidoylcarnitine (C20)*	4.0958e-07	174	FALSE	0.921283
1-methyl-4-imidazoleacetate	2.61381e-07	175	FALSE	0.927114
X - 17185	3.64797e-08	176	FALSE	0.916424

## Sheet: Multi-Omics Pre-Clustering
S6 Table: Ranks for all features as determined by recursive feature elimination using SVM (SVMRFE).
Omics Identifier	coef^2_Class1	ranks	support	cumulative score
ENSG00000156467	0.000491053	1	TRUE	0.742798
ENSG00000061794	0.000523723	2	FALSE	0.736626
ENSG00000182220	0.000956216	3	FALSE	0.738683
ENSG00000198168	0.000660366	4	FALSE	0.738683
ENSG00000180626	0.000928264	5	FALSE	0.736626
ENSG00000007944	0.000247704	6	FALSE	0.755144
ENSG00000131016	0.00180597	7	FALSE	0.740741
ENSG00000177954.1	0.00018133	8	FALSE	0.740741
ENSG00000113643	0.000144532	9	FALSE	0.746914
ENSG00000249992	0.000529711	10	FALSE	0.740741
X3352_80_3	0.000796938	11	FALSE	0.823045
glycocholenate.sulfate.	0.00094721	12	FALSE	0.748971
ENSG00000177954	0.00018133	13	FALSE	0.734568
ENSG00000107738	0.000410243	14	FALSE	0.755144
X3607_71_1	0.000259771	15	FALSE	0.81893
ENSG00000134317	0.00117522	16	FALSE	0.748971
ENSG00000138738	0.000358565	17	FALSE	0.744856
ENSG00000232112	0.000285497	18	FALSE	0.734568
ENSG00000134905	0.00057858	19	FALSE	0.751029
ENSG00000171992	0.00210927	20	FALSE	0.726337
ENSG00000143167	0.00123525	21	FALSE	0.753086
ENSG00000139146	0.000504397	22	FALSE	0.740741
ENSG00000152601	0.000637056	23	FALSE	0.738683
ENSG00000142657	0.000704691	24	FALSE	0.748971
orotidine	0.00083891	25	FALSE	0.751029
ENSG00000105205	0.000297289	26	FALSE	0.751029
ENSG00000004799	0.000501132	27	FALSE	0.753086
ENSG00000242498	0.000784734	28	FALSE	0.740741
X3332_57_1	0.000305134	29	FALSE	0.823045
ENSG00000128268	0.00276516	30	FALSE	0.744856
ENSG00000159958	0.000398487	31	FALSE	0.744856
ENSG00000004700	0.000339973	32	FALSE	0.751029
ENSG00000203780	0.000967239	33	FALSE	0.738683
ENSG00000178980	0.000594044	34	FALSE	0.740741
ENSG00000173933	0.00015824	35	FALSE	0.734568
X1.palmitoleoyl.2.linolenoyl.GPC..16.1.18.3..	0.00075592	36	FALSE	0.773663
ENSG00000182004	0.000394363	37	FALSE	0.734568
ENSG00000215223	0.00114741	38	FALSE	0.734568
ENSG00000087085	0.000339227	39	FALSE	0.734568
ENSG00000178913	0.000594877	40	FALSE	0.736626
ENSG00000172349	0.000264253	41	FALSE	0.728395
ENSG00000103202	0.000887929	42	FALSE	0.740741
ENSG00000126524	0.000519518	43	FALSE	0.742798
ENSG00000198010	0.000554351	44	FALSE	0.738683
ENSG00000102010	0.000769375	45	FALSE	0.746914
ENSG00000164211	0.000500978	46	FALSE	0.738683
ENSG00000235985	0.00129773	47	FALSE	0.738683
ENSG00000261934	0.000221589	48	FALSE	0.742798
ENSG00000276566	0.000723376	49	FALSE	0.740741
ENSG00000158050	0.000915098	50	FALSE	0.740741
ENSG00000074201	0.000436084	51	FALSE	0.740741
X13094_75_3	0.000247903	52	FALSE	0.927984
ENSG00000163374	0.0013874	53	FALSE	0.738683
ENSG00000068305	0.000676727	54	FALSE	0.736626
X4498_62_2	0.000570775	55	FALSE	0.816872
tartronate..hydroxymalonate.	0.000854306	56	FALSE	0.744856
picolinoylglycine	0.000303255	57	FALSE	0.748971
ENSG00000160218	0.000202851	58	FALSE	0.740741
ENSG00000114520	0.000919361	59	FALSE	0.753086
ENSG00000171530	0.000681255	60	FALSE	0.728395
ENSG00000237550	0.000762035	61	FALSE	0.738683
ENSG00000121895	0.00112599	62	FALSE	0.746914
ENSG00000276802	0.000642314	63	FALSE	0.740741
X2789_26_2	0.000946237	64	FALSE	0.849794
ENSG00000275778	0.000723737	65	FALSE	0.742798
ENSG00000159189	0.000296056	66	FALSE	0.746914
ENSG00000134851	0.00103025	67	FALSE	0.751029
ENSG00000129116	0.000452351	68	FALSE	0.740741
ENSG00000169249	0.000385854	69	FALSE	0.728395
ENSG00000155380	0.000594349	70	FALSE	0.736626
ENSG00000186871	0.00075034	71	FALSE	0.738683
ENSG00000171863	0.000215094	72	FALSE	0.728395
X1.2.dilinoleoyl.GPC..18.2.18.2.	0.00025499	73	FALSE	0.781893
ENSG00000135048	0.001097	74	FALSE	0.744856
ENSG00000169621	0.000634142	75	FALSE	0.728395
ENSG00000158006	0.000742357	76	FALSE	0.742798
ENSG00000005302	0.000476889	77	FALSE	0.751029
ENSG00000227317	0.000302387	78	FALSE	0.736626
ENSG00000211896	0.000207395	79	FALSE	0.742798
ENSG00000140006	0.000237505	80	FALSE	0.744856
ENSG00000140287	0.00213339	81	FALSE	0.748971
ENSG00000112531	0.000228163	82	FALSE	0.748971
ENSG00000137078	0.000496099	83	FALSE	0.740741
ENSG00000055732	0.000265661	84	FALSE	0.728395
ENSG00000135363	0.000348777	85	FALSE	0.740741
ENSG00000138413	0.000961441	86	FALSE	0.738683
ENSG00000106605	0.00123034	87	FALSE	0.742798
ENSG00000197933	0.000716706	88	FALSE	0.738683
ENSG00000101187	0.000374334	89	FALSE	0.736626
ENSG00000198918	0.000166399	90	FALSE	0.738683
ENSG00000162383	0.000316892	91	FALSE	0.746914
ENSG00000169599	0.000570025	92	FALSE	0.728395
X3339_33_1	0.000407901	93	FALSE	0.825103
ENSG00000196683	0.000580657	94	FALSE	0.736626
X3.bromo.5.chloro.2.6.dihydroxybenzoic.acid.	0.000277084	95	FALSE	0.753086
ENSG00000183813	0.000309563	96	FALSE	0.736626
ENSG00000160271	0.000185507	97	FALSE	0.744856
ENSG00000145425	0.000232008	98	FALSE	0.751029
ENSG00000155366	0.000752988	99	FALSE	0.73251
ENSG00000102245	0.0005692	100	FALSE	0.746914
X3628_3_4	0.000286054	101	FALSE	0.812757
X2900_53_3	0.000821536	102	FALSE	0.849794
ENSG00000100784	0.000327001	103	FALSE	0.738683
ENSG00000155304	0.000137808	104	FALSE	0.728395
ENSG00000175066	0.000940824	105	FALSE	0.734568
ENSG00000164611	0.000336005	106	FALSE	0.734568
X2278_61_4	0.000458628	107	FALSE	0.86214
ENSG00000256581	0.000227177	108	FALSE	0.740741
X1.stearoyl.2.linoleoyl.GPE..18.0.18.2..	0.000500966	109	FALSE	0.76749
ENSG00000120832	0.000786122	110	FALSE	0.744856
ENSG00000166562	0.000234972	111	FALSE	0.730453
ENSG00000186660	0.00090161	112	FALSE	0.738683
ENSG00000170365	0.00102195	113	FALSE	0.730453
ENSG00000152492	0.00193805	114	FALSE	0.736626
ENSG00000155659	0.000669068	115	FALSE	0.738683
X...25420	0.000917333	116	FALSE	0.755144
ENSG00000241294	0.000697103	117	FALSE	0.738683
ENSG00000154165	0.000601207	118	FALSE	0.736626
ENSG00000132313	0.000257554	119	FALSE	0.740741
ENSG00000054654	0.000798447	120	FALSE	0.730453
X3.methylglutarylcarnitine..2.	0.000370652	121	FALSE	0.76749
ENSG00000092200	0.00116701	122	FALSE	0.726337
ENSG00000145103	0.000501513	123	FALSE	0.748971
ENSG00000157168	0.000792954	124	FALSE	0.736626
ENSG00000140395	0.000631463	125	FALSE	0.746914
ENSG00000241755	0.000611815	126	FALSE	0.740741
ENSG00000277632	0.000392936	127	FALSE	0.740741
ENSG00000008083	0.000525255	128	FALSE	0.755144
ENSG00000243238	0.000183773	129	FALSE	0.738683
X5315_22_3	0.00058651	130	FALSE	0.798354
asparagine	0.00104388	131	FALSE	0.769547
ENSG00000138663	0.000157264	132	FALSE	0.744856
ENSG00000129521	0.000647434	133	FALSE	0.744856
ENSG00000111615	0.000214978	134	FALSE	0.753086
X...17010	0.00101178	135	FALSE	0.757202
ENSG00000198176	0.000286864	136	FALSE	0.738683
ENSG00000167676	0.000597279	137	FALSE	0.73251
ENSG00000253873	0.000246173	138	FALSE	0.740741
ENSG00000278828	0.00058142	139	FALSE	0.740741
ENSG00000211456	0.000305964	140	FALSE	0.740741
ENSG00000165806	0.000306988	141	FALSE	0.73251
X5843_60_3	0.000732656	142	FALSE	0.790123
ENSG00000133048	0.00110294	143	FALSE	0.744856
ENSG00000198363	0.000686741	144	FALSE	0.740741
ENSG00000181143	0.000499196	145	FALSE	0.736626
ENSG00000103150	0.000512097	146	FALSE	0.746914
ENSG00000177105	0.000345399	147	FALSE	0.736626
ENSG00000048028	0.000435876	148	FALSE	0.738683
ENSG00000149534	0.0016605	149	FALSE	0.740741
ENSG00000100504	0.000616662	150	FALSE	0.73251
ENSG00000101182	0.000192304	151	FALSE	0.740741
X1.linoleoyl.2.arachidonoyl.GPC..18.2.20.4n6..	0.000291225	152	FALSE	0.783951
ENSG00000274618	0.000406418	153	FALSE	0.742798
ENSG00000163376	0.000262419	154	FALSE	0.738683
phenylacetylglutamine	0.000573812	155	FALSE	0.755144
ENSG00000118193	0.00082518	156	FALSE	0.748971
ENSG00000205323	0.000438923	157	FALSE	0.738683
X.N.1....N.8...acetylspermidine	0.000866298	158	FALSE	0.783951
ENSG00000132604	0.000379395	159	FALSE	0.744856
ENSG00000169967	0.000401135	160	FALSE	0.730453
ENSG00000067646	0.000189366	161	FALSE	0.734568
X...21364	0.000372843	162	FALSE	0.746914
pregnenetriol.disulfate.	0.000455033	163	FALSE	0.755144
ENSG00000233614	0.00127472	164	FALSE	0.736626
ENSG00000278845	0.000195097	165	FALSE	0.740741
ENSG00000152332	0.000237828	166	FALSE	0.738683
ENSG00000105011	0.000460593	167	FALSE	0.753086
ENSG00000165682	0.000394567	168	FALSE	0.73251
ENSG00000158411	0.000162752	169	FALSE	0.744856
ENSG00000282534	0.000555489	170	FALSE	0.740741
ENSG00000153187	0.000532641	171	FALSE	0.736626
ENSG00000253998	0.000185765	172	FALSE	0.740741
ENSG00000211450	0.000203143	173	FALSE	0.740741
ENSG00000115548	0.00107554	174	FALSE	0.755144
X3234_23_2	0.000789883	175	FALSE	0.82716
X2571_12_3	0.000449756	176	FALSE	0.866255
ENSG00000135083	0.00062015	177	FALSE	0.742798
ENSG00000184985	0.0008924	178	FALSE	0.736626
ENSG00000234424	0.000494441	179	FALSE	0.738683
ENSG00000101493	0.000413738	180	FALSE	0.736626
ENSG00000112195	0.000332264	181	FALSE	0.740741
X2682_68_1	0.00129474	182	FALSE	0.849794
ENSG00000079739	0.000130524	183	FALSE	0.73251
X2750_3_2	0.000281896	184	FALSE	0.855967
ENSG00000123975	0.000460422	185	FALSE	0.746914
ENSG00000262102	0.000563353	186	FALSE	0.742798
X...13553	0.000200425	187	FALSE	0.751029
homostachydrine.	0.00106007	188	FALSE	0.746914
ENSG00000187474	0.000196465	189	FALSE	0.736626
ENSG00000126251	0.000704813	190	FALSE	0.740741
ENSG00000164631	0.00052284	191	FALSE	0.734568
ENSG00000114268	0.000299439	192	FALSE	0.751029
ENSG00000106799	0.000170994	193	FALSE	0.746914
ENSG00000115738	0.000741571	194	FALSE	0.755144
ENSG00000186132	0.000964355	195	FALSE	0.738683
X4152_58_2	0.000959923	196	FALSE	0.825103
ENSG00000280433	0.000478187	197	FALSE	0.740741
ENSG00000232036	0.000580069	198	FALSE	0.736626
ENSG00000118418	0.000340065	199	FALSE	0.753086
ENSG00000132964	0.000688861	200	FALSE	0.742798
ENSG00000168653	0.000287936	201	FALSE	0.730453
ENSG00000005889	0.000197602	202	FALSE	0.748971
ENSG00000142303	0.000837571	203	FALSE	0.748971
ENSG00000100097	0.000191192	204	FALSE	0.728395
ENSG00000268849	0.000522246	205	FALSE	0.742798
ENSG00000165092	0.00023303	206	FALSE	0.734568
ENSG00000067248	0.000489338	207	FALSE	0.736626
ENSG00000165417	0.000454521	208	FALSE	0.736626
ENSG00000197057	0.000510369	209	FALSE	0.734568
ENSG00000196419	0.00030351	210	FALSE	0.734568
ENSG00000111817	0.000557866	211	FALSE	0.755144
ENSG00000163808	0.000662735	212	FALSE	0.736626
ENSG00000173915	0.0004779	213	FALSE	0.73251
ENSG00000232653	0.000303459	214	FALSE	0.736626
X4297_62_3	0.000513759	215	FALSE	0.820988
ENSG00000273983	0.00055558	216	FALSE	0.742798
ENSG00000181826	0.000343466	217	FALSE	0.734568
EDTA	0.000335907	218	FALSE	0.757202
ENSG00000179163	0.000230367	219	FALSE	0.738683
ENSG00000117000	0.000371696	220	FALSE	0.757202
ENSG00000088833	0.000334869	221	FALSE	0.734568
caffeine	0.000198996	222	FALSE	0.76749
ENSG00000275949	0.000147467	223	FALSE	0.742798
X9204_33_3	0.000352902	224	FALSE	0.796296
ENSG00000144034	0.000530877	225	FALSE	0.753086
X2788_55_1	0.00134854	226	FALSE	0.845679
ENSG00000182287	0.000295925	227	FALSE	0.738683
ENSG00000183092	0.000736287	228	FALSE	0.736626
X2617_56_35	0.000224084	229	FALSE	0.855967
ENSG00000211825	0.000241166	230	FALSE	0.740741
ENSG00000163430	0.000734708	231	FALSE	0.738683
ENSG00000185591	0.000532211	232	FALSE	0.738683
ENSG00000179820	0.000223508	233	FALSE	0.738683
ENSG00000110852	0.000185381	234	FALSE	0.748971
X1.palmitoyl.2.linoleoyl.GPI..16.0.18.2.	0.00039247	235	FALSE	0.779835
ENSG00000277856	0.000613607	236	FALSE	0.740741
ENSG00000134313	0.000430999	237	FALSE	0.746914
ENSG00000211937	0.000299474	238	FALSE	0.740741
ENSG00000100450	0.000169429	239	FALSE	0.73251
ENSG00000107625	0.000273585	240	FALSE	0.748971
ENSG00000165185	0.000235699	241	FALSE	0.734568
X1.stearoyl.2.oleoyl.GPI..18.0.18.1..	0.000331569	242	FALSE	0.771605
ENSG00000218809	0.000256743	243	FALSE	0.736626
X5.6.dihydrouridine	0.000298329	244	FALSE	0.765432
ENSG00000091129	0.000626679	245	FALSE	0.728395
X...21286	0.000570942	246	FALSE	0.753086
ENSG00000253276	0.000194566	247	FALSE	0.740741
ENSG00000285816	0.000277016	248	FALSE	0.740741
ENSG00000196411	0.000562943	249	FALSE	0.734568
ENSG00000007264	0.000362142	250	FALSE	0.755144
X3396_54_2	0.00012818	251	FALSE	0.823045
ENSG00000178904	0.000453934	252	FALSE	0.736626
ENSG00000153786	0.000393835	253	FALSE	0.742798
ENSG00000106066	0.000271954	254	FALSE	0.746914
ENSG00000229808	0.000382831	255	FALSE	0.734568
N1.Methyl.2.pyridone.5.carboxamide	0.000334992	256	FALSE	0.748971
ENSG00000135842	0.000173953	257	FALSE	0.740741
ENSG00000163527	0.000862649	258	FALSE	0.738683
ENSG00000163629	0.000138639	259	FALSE	0.740741
ENSG00000142208	0.000688202	260	FALSE	0.744856
ENSG00000164144	0.000176367	261	FALSE	0.736626
X9188_119_3	0.000311586	262	FALSE	0.790123
ENSG00000120694	0.000343984	263	FALSE	0.751029
N.acetylaspartate..NAA.	0.000728009	264	FALSE	0.753086
ENSG00000186399	0.000384951	265	FALSE	0.738683
ENSG00000122547	0.000659086	266	FALSE	0.751029
ENSG00000197498	0.000290378	267	FALSE	0.740741
ENSG00000233913	0.000320216	268	FALSE	0.738683
ENSG00000183784	0.000788913	269	FALSE	0.738683
ENSG00000197081	0.000216465	270	FALSE	0.734568
X3344_60_4	0.000423993	271	FALSE	0.823045
ENSG00000273737	0.000560871	272	FALSE	0.742798
ENSG00000160789	0.000773771	273	FALSE	0.746914
citrate	0.000410464	274	FALSE	0.76749
ENSG00000103126	0.000521306	275	FALSE	0.746914
ENSG00000109436	0.000117965	276	FALSE	0.748971
ENSG00000244171	0.000170044	277	FALSE	0.738683
ENSG00000136522	0.000227612	278	FALSE	0.744856
ENSG00000060069	0.000359893	279	FALSE	0.73251
ENSG00000138722	0.000302253	280	FALSE	0.746914
X4842_62_2	0.000594482	281	FALSE	0.81893
ENSG00000144645	0.000503024	282	FALSE	0.753086
ENSG00000068912	0.000573604	283	FALSE	0.736626
ENSG00000114204	0.000776927	284	FALSE	0.751029
ENSG00000171130	0.000657038	285	FALSE	0.730453
ENSG00000126860	0.000123123	286	FALSE	0.738683
X4568_17_2	0.00101402	287	FALSE	0.8107
ENSG00000181481	0.000670263	288	FALSE	0.736626
ENSG00000136810	0.000260263	289	FALSE	0.740741
ENSG00000121807	0.000350287	290	FALSE	0.748971
ENSG00000276547	0.000149276	291	FALSE	0.740741
ENSG00000129757	3.60068e-05	292	FALSE	0.744856
ENSG00000183718	0.000334937	293	FALSE	0.738683
ENSG00000139193	0.000501917	294	FALSE	0.740741
ENSG00000149591	0.000653125	295	FALSE	0.740741
ENSG00000211692	0.00083442	296	FALSE	0.740741
ENSG00000196352	0.00031358	297	FALSE	0.734568
X4159_130_1	0.0002131	298	FALSE	0.814815
ENSG00000068615	0.000213446	299	FALSE	0.73251
ENSG00000171204	0.000418303	300	FALSE	0.726337
ENSG00000177570	0.000425054	301	FALSE	0.736626
ENSG00000144724	0.000624361	302	FALSE	0.751029
ENSG00000151376	0.000268533	303	FALSE	0.740741
ENSG00000142541	0.000121141	304	FALSE	0.753086
ENSG00000280518	0.000329605	305	FALSE	0.740741
ENSG00000155329	0.000508266	306	FALSE	0.730453
ENSG00000138767	0.000334806	307	FALSE	0.744856
ENSG00000114374	0.000273991	308	FALSE	0.753086
ENSG00000164691	0.000564121	309	FALSE	0.734568
ENSG00000122359	0.000402694	310	FALSE	0.751029
ENSG00000099622	0.000549432	311	FALSE	0.722222
ENSG00000213088	0.000235479	312	FALSE	0.736626
ENSG00000275464	0.00020481	313	FALSE	0.742798
ENSG00000170456	0.000330263	314	FALSE	0.726337
ENSG00000141428	8.81232e-05	315	FALSE	0.746914
X1.stearoyl.2.docosahexaenoyl.GPC..18.0.22.6.	0.000512527	316	FALSE	0.77572
ENSG00000139946	0.000245176	317	FALSE	0.740741
ENSG00000211658	0.00039386	318	FALSE	0.738683
X4880_21_1	0.000322964	319	FALSE	0.804527
ENSG00000231494	0.000268922	320	FALSE	0.736626
ENSG00000197405	0.000270001	321	FALSE	0.738683
ENSG00000138640	0.000261243	322	FALSE	0.742798
ENSG00000285250	0.000541365	323	FALSE	0.740741
ENSG00000110665	0.00025135	324	FALSE	0.748971
ENSG00000119986	0.000367282	325	FALSE	0.753086
ENSG00000148834	0.000282399	326	FALSE	0.736626
ENSG00000148344	0.000639298	327	FALSE	0.740741
X5alpha.pregnan.3beta.20beta.diol.monosulfate..1.	0.000348903	328	FALSE	0.777778
ENSG00000100368	0.000624591	329	FALSE	0.73251
ENSG00000101216	0.000488355	330	FALSE	0.736626
ENSG00000132357	0.000536489	331	FALSE	0.746914
ENSG00000256594	0.000319002	332	FALSE	0.738683
ENSG00000178199	0.000204357	333	FALSE	0.740741
ENSG00000213976	0.000201096	334	FALSE	0.736626
ENSG00000218596	0.000168228	335	FALSE	0.736626
ENSG00000124107	8.91103e-05	336	FALSE	0.744856
creatine	0.000164732	337	FALSE	0.765432
ENSG00000169895	0.000450793	338	FALSE	0.73251
ENSG00000179841	0.000842118	339	FALSE	0.738683
ENSG00000197442	0.00043462	340	FALSE	0.740741
ENSG00000063978	0.000560995	341	FALSE	0.738683
sphingomyelin..d18.1.22.2..d18.2.22.1..d16.1.24.2..	0.000727873	342	FALSE	0.753086
X5879_51_3	0.000384159	343	FALSE	0.783951
ENSG00000244116	0.000834864	344	FALSE	0.738683
ENSG00000135373	0.000387423	345	FALSE	0.744856
X...24686	0.000146796	346	FALSE	0.755144
ENSG00000240864	0.000421577	347	FALSE	0.738683
pregnen.diol.disulfate.	0.000330251	348	FALSE	0.748971
ENSG00000211934	0.000460891	349	FALSE	0.740741
ENSG00000174720	0.000640722	350	FALSE	0.73251
ENSG00000255163	0.000164554	351	FALSE	0.740741
ENSG00000146530	0.000330792	352	FALSE	0.742798
ENSG00000166710	0.000132472	353	FALSE	0.730453
ENSG00000068028	0.00028917	354	FALSE	0.738683
ENSG00000122376	0.000123536	355	FALSE	0.757202
ENSG00000121743	0.000215715	356	FALSE	0.751029
X3364_76_2	0.000191634	357	FALSE	0.823045
ENSG00000154025	0.000383978	358	FALSE	0.740741
ENSG00000196569	0.000172694	359	FALSE	0.736626
ENSG00000047365	0.000284383	360	FALSE	0.736626
ENSG00000183340	0.000609756	361	FALSE	0.736626
ENSG00000035664	0.00054001	362	FALSE	0.740741
ENSG00000276879	0.000292846	363	FALSE	0.740741
ENSG00000101412	0.000766596	364	FALSE	0.740741
ENSG00000146757	0.000327959	365	FALSE	0.742798
ENSG00000141337	0.000201168	366	FALSE	0.755144
X3714_49_2	0.000205979	367	FALSE	0.8107
ENSG00000163453	7.09948e-05	368	FALSE	0.736626
ENSG00000171368	0.000212524	369	FALSE	0.722222
ENSG00000077420	0.000508028	370	FALSE	0.734568
ENSG00000143546	0.0001832	371	FALSE	0.755144
ENSG00000165457	0.000741137	372	FALSE	0.734568
ENSG00000006652	0.000155412	373	FALSE	0.746914
ENSG00000093134	7.36606e-05	374	FALSE	0.730453
ENSG00000185905	0.000309111	375	FALSE	0.740741
ENSG00000188186	0.000387948	376	FALSE	0.734568
ENSG00000168461	0.000495139	377	FALSE	0.73251
ENSG00000165801	0.000209327	378	FALSE	0.73251
ENSG00000128272	0.00033804	379	FALSE	0.742798
ENSG00000273611	0.000404093	380	FALSE	0.742798
ENSG00000183648	0.000338145	381	FALSE	0.738683
ENSG00000285343	0.00058006	382	FALSE	0.740741
glutamine.conjugate.of.C6H10O2..2..	0.000113426	383	FALSE	0.755144
X1.palmitoyl.2.linoleoyl.GPE..16.0.18.2.	0.000462956	384	FALSE	0.786008
ENSG00000116667	0.000103879	385	FALSE	0.757202
ENSG00000168268	0.000257306	386	FALSE	0.730453
ENSG00000170860	0.000344496	387	FALSE	0.728395
ENSG00000081052	0.000319139	388	FALSE	0.73251
ENSG00000147604	0.000134183	389	FALSE	0.746914
ENSG00000142875	0.00012095	390	FALSE	0.751029
ENSG00000112796	0.000385012	391	FALSE	0.746914
ENSG00000243264	0.000201972	392	FALSE	0.738683
ENSG00000173166	0.000314623	393	FALSE	0.730453
ENSG00000173674	0.000252887	394	FALSE	0.734568
X1.linoleoyl.2.linolenoyl.GPC..18.2.18.3..	0.000234578	395	FALSE	0.786008
ENSG00000090432	0.000307153	396	FALSE	0.726337
ENSG00000105499	0.000193387	397	FALSE	0.744856
ENSG00000186469	0.00032074	398	FALSE	0.738683
X...24328	0.00050816	399	FALSE	0.751029
ENSG00000183576	0.000211948	400	FALSE	0.736626
ENSG00000274588	0.000495032	401	FALSE	0.742798
ENSG00000165487	0.000381643	402	FALSE	0.734568
X4775_34_3	0.000231443	403	FALSE	0.814815
ENSG00000139266	0.000604526	404	FALSE	0.742798
ENSG00000139537	0.000426268	405	FALSE	0.736626
ENSG00000211638	0.000201143	406	FALSE	0.742798
ENSG00000035862	0.000160738	407	FALSE	0.738683
ENSG00000225523	0.000476833	408	FALSE	0.736626
ENSG00000119686	0.000184283	409	FALSE	0.751029
ENSG00000182872	0.000175587	410	FALSE	0.738683
X2946_52_2	0.000277111	411	FALSE	0.851852
ENSG00000169902	0.000187999	412	FALSE	0.730453
ENSG00000066027	0.000721692	413	FALSE	0.73251
ENSG00000113387	0.000111512	414	FALSE	0.746914
ENSG00000143977	0.000164807	415	FALSE	0.751029
X2692_74_2	0.000330398	416	FALSE	0.860082
ENSG00000138835	0.000174465	417	FALSE	0.744856
ENSG00000138772	0.000590569	418	FALSE	0.744856
ENSG00000183762	0.000183886	419	FALSE	0.738683
ENSG00000096654	0.000170499	420	FALSE	0.726337
kynurenate	0.00060645	421	FALSE	0.748971
ENSG00000211751	0.000236123	422	FALSE	0.740741
X3195_50_2	0.00020546	423	FALSE	0.829218
ENSG00000172890	0.000199396	424	FALSE	0.730453
ENSG00000136404	0.000251158	425	FALSE	0.742798
ENSG00000134954	0.000174232	426	FALSE	0.751029
ENSG00000125740	0.000793831	427	FALSE	0.740741
ENSG00000132155	0.00020012	428	FALSE	0.742798
ENSG00000152689	0.000346323	429	FALSE	0.740741
ENSG00000133789	0.000222855	430	FALSE	0.740741
ENSG00000102575	0.000344574	431	FALSE	0.744856
ENSG00000135362	0.000232874	432	FALSE	0.746914
ENSG00000170558	0.00048259	433	FALSE	0.728395
ENSG00000085491	0.000230331	434	FALSE	0.734568
ENSG00000206495	0.000217309	435	FALSE	0.740741
ENSG00000141404	0.000203813	436	FALSE	0.748971
ENSG00000211890	0.00031564	437	FALSE	0.742798
ENSG00000084110	0.0002998	438	FALSE	0.728395
ENSG00000012232	0.000329695	439	FALSE	0.755144
ENSG00000211632	0.00028082	440	FALSE	0.740741
ENSG00000164715	0.000171277	441	FALSE	0.734568
ENSG00000148175	0.000240203	442	FALSE	0.740741
ENSG00000106341	0.000959237	443	FALSE	0.744856
ENSG00000176928	0.000298638	444	FALSE	0.736626
ENSG00000243678	0.000251677	445	FALSE	0.738683
X3.methyl.2.oxovalerate	0.000266556	446	FALSE	0.763374
ENSG00000241859	0.00010286	447	FALSE	0.740741
ENSG00000168214	0.000397371	448	FALSE	0.73251
ENSG00000135070	0.000379515	449	FALSE	0.744856
X14583_49_3	0.000355296	450	FALSE	0.866255
ENSG00000171631	6.08664e-05	451	FALSE	0.730453
ENSG00000162444	0.000236377	452	FALSE	0.744856
ENSG00000277203	0.000254639	453	FALSE	0.740741
ENSG00000131242	0.000196546	454	FALSE	0.742798
ENSG00000143815	0.000137578	455	FALSE	0.753086
ENSG00000143162	9.56205e-05	456	FALSE	0.753086
ENSG00000073150	0.000286284	457	FALSE	0.740741
ENSG00000139726	8.82004e-05	458	FALSE	0.740741
pyroglutamine.	0.000429331	459	FALSE	0.740741
X2991_9_2	0.000379623	460	FALSE	0.855967
ENSG00000132965	0.000524874	461	FALSE	0.744856
ENSG00000130770	0.000290289	462	FALSE	0.742798
ENSG00000257267	0.000187555	463	FALSE	0.738683
ENSG00000165169	0.000229567	464	FALSE	0.734568
pregnenediol.sulfate..C21H34O5S..	0.000111629	465	FALSE	0.755144
ENSG00000077713	0.000333454	466	FALSE	0.736626
ENSG00000135124	0.000172388	467	FALSE	0.740741
X3710_49_2	0.000652908	468	FALSE	0.816872
ENSG00000100316	6.21101e-05	469	FALSE	0.730453
ENSG00000169860	0.000127589	470	FALSE	0.73251
ENSG00000140526	0.0002419	471	FALSE	0.740741
ENSG00000213626	0.000149216	472	FALSE	0.738683
ENSG00000007402	9.4583e-05	473	FALSE	0.751029
ENSG00000101150	0.000369161	474	FALSE	0.73251
ENSG00000105352	0.000117725	475	FALSE	0.748971
ENSG00000282730	0.000367263	476	FALSE	0.740741
ENSG00000225079	0.000182259	477	FALSE	0.738683
ENSG00000175538	0.000269537	478	FALSE	0.734568
ENSG00000123636	0.00020504	479	FALSE	0.748971
X5..galactosylhydroxy..L.lysine	0.000141698	480	FALSE	0.771605
ENSG00000070214	0.00054183	481	FALSE	0.734568
X13126_52_3	0.000370494	482	FALSE	0.90535
ENSG00000157557	0.000158113	483	FALSE	0.738683
ENSG00000272602	0.000293536	484	FALSE	0.742798
ENSG00000012817	0.000146776	485	FALSE	0.755144
ENSG00000106462	0.000304488	486	FALSE	0.744856
X...11315	0.000250213	487	FALSE	0.748971
ENSG00000257594	0.000341469	488	FALSE	0.738683
ENSG00000228168	0.00041136	489	FALSE	0.738683
ENSG00000134028	0.000125723	490	FALSE	0.744856
ENSG00000162851	0.000253021	491	FALSE	0.742798
ENSG00000275063	0.000144204	492	FALSE	0.742798
ENSG00000189319	0.000181088	493	FALSE	0.740741
ENSG00000163655	0.000359878	494	FALSE	0.736626
ENSG00000160179	0.000189844	495	FALSE	0.746914
ENSG00000196205	0.000584874	496	FALSE	0.738683
ENSG00000228502	0.000184357	497	FALSE	0.738683
ENSG00000185880	0.000216184	498	FALSE	0.740741
ENSG00000087077	0.000360687	499	FALSE	0.736626
ENSG00000197345	0.000175532	500	FALSE	0.738683
ENSG00000188158	0.000177931	501	FALSE	0.736626
ENSG00000184602	0.000219681	502	FALSE	0.738683
ENSG00000065548	0.000181035	503	FALSE	0.736626
ENSG00000105048	0.00028358	504	FALSE	0.748971
ENSG00000135960	0.000369987	505	FALSE	0.742798
ENSG00000129235	0.000214962	506	FALSE	0.742798
X4.hydroxychlorothalonil	0.000528119	507	FALSE	0.759259
ENSG00000172543	0.00021039	508	FALSE	0.726337
ENSG00000231340	0.000116828	509	FALSE	0.736626
ENSG00000234969	4.13488e-05	510	FALSE	0.738683
ENSG00000143742	0.000234619	511	FALSE	0.751029
ENSG00000236956	0.000399648	512	FALSE	0.738683
ENSG00000154957	0.000138189	513	FALSE	0.736626
ENSG00000161057	0.00010283	514	FALSE	0.748971
ENSG00000100567	0.000221053	515	FALSE	0.742798
ENSG00000136158	0.000295802	516	FALSE	0.742798
ENSG00000123091	0.000116984	517	FALSE	0.748971
ENSG00000169087	0.000241117	518	FALSE	0.730453
ENSG00000254405	0.000236107	519	FALSE	0.740741
ENSG00000241910	0.00019882	520	FALSE	0.740741
ENSG00000175348	0.000192755	521	FALSE	0.73251
ENSG00000124789	0.000286691	522	FALSE	0.746914
X14114_18_3	0.000429576	523	FALSE	0.897119
ENSG00000213071	0.000310843	524	FALSE	0.738683
X1.palmitoyl.2.linoleoyl.GPC..16.0.18.2.	5.32854e-05	525	FALSE	0.783951
ENSG00000110046	0.000114821	526	FALSE	0.751029
ENSG00000168995	0.000364554	527	FALSE	0.728395
ENSG00000277438	0.000296407	528	FALSE	0.740741
ENSG00000109083	0.00016457	529	FALSE	0.753086
ENSG00000083099	0.000194365	530	FALSE	0.728395
ENSG00000116199	0.000189898	531	FALSE	0.757202
ENSG00000118113	0.000167106	532	FALSE	0.753086
N.acetyltaurine	0.000521881	533	FALSE	0.755144
ENSG00000104689	0.000496703	534	FALSE	0.753086
ENSG00000172239	0.000100132	535	FALSE	0.726337
ENSG00000186184	0.000311338	536	FALSE	0.738683
ENSG00000211611	0.000346774	537	FALSE	0.740741
ENSG00000240505	0.000260923	538	FALSE	0.738683
methyl.4.hydroxybenzoate.sulfate	0.000250408	539	FALSE	0.746914
ENSG00000108950	0.000280246	540	FALSE	0.753086
ENSG00000102910	0.000286116	541	FALSE	0.744856
ENSG00000198019	0.000223234	542	FALSE	0.738683
ENSG00000254087	0.000159069	543	FALSE	0.738683
ENSG00000101343	0.000120216	544	FALSE	0.734568
ENSG00000253250	0.000338249	545	FALSE	0.740741
ENSG00000054611	0.000146066	546	FALSE	0.73251
X3896_5_2	0.000472592	547	FALSE	0.814815
ENSG00000162398	0.000160121	548	FALSE	0.744856
ENSG00000189159	6.17939e-05	549	FALSE	0.736626
ENSG00000134539	0.000221516	550	FALSE	0.746914
ENSG00000132963	0.000100408	551	FALSE	0.742798
ENSG00000177119	0.000334901	552	FALSE	0.736626
ENSG00000124207	0.000143461	553	FALSE	0.742798
ENSG00000182010	9.00875e-05	554	FALSE	0.736626
ENSG00000274229	0.000365577	555	FALSE	0.742798
ENSG00000166441	0.000103142	556	FALSE	0.730453
X3079_62_2	0.000374623	557	FALSE	0.835391
ENSG00000099889	0.000321345	558	FALSE	0.730453
ENSG00000128534	0.000185733	559	FALSE	0.740741
ENSG00000249662	0.000104994	560	FALSE	0.740741
ENSG00000238222	0.000270075	561	FALSE	0.740741
ENSG00000273841	0.00016347	562	FALSE	0.742798
X2.hydroxyhippurate..salicylurate.	0.000174461	563	FALSE	0.771605
ENSG00000126822	0.000194227	564	FALSE	0.740741
ENSG00000176485	0.000412028	565	FALSE	0.73251
ENSG00000170855	0.000195289	566	FALSE	0.728395
ENSG00000165280	0.000150694	567	FALSE	0.736626
ENSG00000165025	9.66152e-05	568	FALSE	0.734568
ENSG00000146963	0.00021101	569	FALSE	0.742798
ENSG00000064225	0.000148434	570	FALSE	0.740741
ENSG00000145741	0.000107715	571	FALSE	0.744856
ENSG00000211938	0.000233504	572	FALSE	0.740741
ENSG00000075234	0.000221745	573	FALSE	0.736626
N6.carboxymethyllysine	0.000412629	574	FALSE	0.746914
ENSG00000162804	0.000117251	575	FALSE	0.742798
ENSG00000107854	9.08101e-05	576	FALSE	0.740741
X8459_10_3	0.00028181	577	FALSE	0.783951
ENSG00000249485	0.0001085	578	FALSE	0.738683
ENSG00000058091	0.000140632	579	FALSE	0.728395
ENSG00000119705	0.000115315	580	FALSE	0.759259
ENSG00000102445	0.000394233	581	FALSE	0.744856
X5021_13_1	0.000143777	582	FALSE	0.796296
ENSG00000180257	0.000331451	583	FALSE	0.736626
ENSG00000140319	0.0001364	584	FALSE	0.746914
ENSG00000137441	0.00020385	585	FALSE	0.742798
ENSG00000089289	8.90654e-05	586	FALSE	0.730453
ENSG00000267793	0.000103679	587	FALSE	0.742798
ENSG00000273802	0.000335915	588	FALSE	0.742798
ENSG00000196981	0.000177382	589	FALSE	0.734568
ENSG00000021762	0.000299487	590	FALSE	0.751029
ENSG00000089693	0.000141278	591	FALSE	0.722222
ENSG00000196139	0.000306149	592	FALSE	0.738683
ENSG00000109971	0.000130993	593	FALSE	0.753086
ENSG00000165629	0.000302253	594	FALSE	0.73251
ENSG00000135018	0.000126661	595	FALSE	0.746914
ENSG00000135916	6.35865e-05	596	FALSE	0.740741
X3060_43_2	0.000341638	597	FALSE	0.841564
ENSG00000138138	0.000191017	598	FALSE	0.740741
ENSG00000213145	0.000229516	599	FALSE	0.736626
X...17185	0.000341408	600	FALSE	0.759259
ENSG00000138411	0.000208343	601	FALSE	0.738683
ENSG00000164674	0.000149153	602	FALSE	0.734568
ENSG00000253981	0.000254914	603	FALSE	0.740741
ENSG00000276461	0.000176215	604	FALSE	0.740741
ENSG00000243156	6.69742e-05	605	FALSE	0.740741
X...13866	0.000166955	606	FALSE	0.753086
ENSG00000230006	0.000100857	607	FALSE	0.734568
ENSG00000166200	0.000104893	608	FALSE	0.73251
ENSG00000010319	8.40507e-05	609	FALSE	0.761317
ENSG00000109062	0.000342042	610	FALSE	0.748971
X3303_23_2	0.000435341	611	FALSE	0.833333
ENSG00000198482	0.000546073	612	FALSE	0.738683
ENSG00000198346	9.12859e-05	613	FALSE	0.738683
ENSG00000152240	0.000113264	614	FALSE	0.738683
ENSG00000205544	0.00027238	615	FALSE	0.738683
ENSG00000163171	0.000325011	616	FALSE	0.744856
ENSG00000128590	0.000129763	617	FALSE	0.742798
ENSG00000026508	0.000175489	618	FALSE	0.751029
ENSG00000177301	0.000229069	619	FALSE	0.736626
ENSG00000087074	0.000210305	620	FALSE	0.734568
X2685_21_2	0.000189652	621	FALSE	0.86214
ENSG00000196418	0.000193038	622	FALSE	0.73251
ENSG00000111537	0.000172853	623	FALSE	0.757202
ENSG00000261371	0.000317764	624	FALSE	0.740741
ENSG00000180917	0.000189981	625	FALSE	0.734568
ENSG00000117560	0.000162452	626	FALSE	0.755144
ENSG00000106153	0.000289652	627	FALSE	0.746914
ENSG00000164258	0.00012404	628	FALSE	0.740741
ENSG00000171101	0.000271514	629	FALSE	0.730453
X3554_24_1	0.000119811	630	FALSE	0.812757
ENSG00000119402	7.30773e-05	631	FALSE	0.748971
ENSG00000163421	8.82404e-05	632	FALSE	0.738683
sphingomyelin..d18.1.20.2..d18.2.20.1..d16.1.22.2..	0.000269266	633	FALSE	0.744856
N.formylmethionine	0.000206185	634	FALSE	0.751029
ENSG00000135722	0.000192086	635	FALSE	0.742798
ENSG00000121766	0.000136585	636	FALSE	0.751029
ENSG00000265531	0.000306752	637	FALSE	0.740741
X2475_1_3	0.000150246	638	FALSE	0.87037
suberoylcarnitine..C8.DC.	0.000214497	639	FALSE	0.736626
ENSG00000124334	0.00041078	640	FALSE	0.744856
ENSG00000149798	0.000236668	641	FALSE	0.740741
ENSG00000004660	0.000249867	642	FALSE	0.748971
ENSG00000241839	0.000161832	643	FALSE	0.740741
ENSG00000143869	0.000278536	644	FALSE	0.753086
X5alpha.pregnan.3beta.20alpha.diol.disulfate	0.000350854	645	FALSE	0.77572
ENSG00000186312	2.31385e-05	646	FALSE	0.738683
androsterone.glucuronide	0.00025167	647	FALSE	0.763374
ENSG00000135441	0.000188498	648	FALSE	0.746914
ENSG00000187554	0.00016041	649	FALSE	0.736626
ENSG00000106714	0.000206071	650	FALSE	0.744856
ENSG00000119314	0.000150153	651	FALSE	0.748971
ENSG00000154734	0.000112583	652	FALSE	0.738683
ENSG00000114737	0.000142844	653	FALSE	0.753086
pregnenetriol.sulfate.	0.000156285	654	FALSE	0.755144
ENSG00000135898	0.000311622	655	FALSE	0.742798
ENSG00000115306	0.000251931	656	FALSE	0.757202
ENSG00000196562	0.00026747	657	FALSE	0.734568
ENSG00000108946	0.000154445	658	FALSE	0.748971
ENSG00000285369	0.000119545	659	FALSE	0.740741
ENSG00000139433	0.000416048	660	FALSE	0.738683
ENSG00000136504	0.000137845	661	FALSE	0.742798
ENSG00000171202	0.000264195	662	FALSE	0.728395
ENSG00000120833	0.000168631	663	FALSE	0.744856
ENSG00000125249	0.000127233	664	FALSE	0.744856
sphingomyelin..d18.1.20.1..d18.2.20.0..	0.000192038	665	FALSE	0.746914
ENSG00000206301	0.000137502	666	FALSE	0.738683
ENSG00000100442	0.000129874	667	FALSE	0.734568
ENSG00000131669	0.000116054	668	FALSE	0.738683
ENSG00000173409	0.000109119	669	FALSE	0.730453
X2999_6_2	0.000354289	670	FALSE	0.853909
ENSG00000120265	7.48487e-05	671	FALSE	0.755144
ENSG00000248334	0.000247874	672	FALSE	0.738683
ENSG00000140612	0.000172603	673	FALSE	0.742798
ENSG00000176105	0.000262496	674	FALSE	0.73251
ENSG00000080819	0.000460578	675	FALSE	0.736626
ENSG00000134686	0.00030804	676	FALSE	0.748971
X2696_87_2	0.000158082	677	FALSE	0.860082
ENSG00000111906	0.000368028	678	FALSE	0.748971
ENSG00000100528	0.00021487	679	FALSE	0.740741
ENSG00000104267	0.00012106	680	FALSE	0.746914
ENSG00000265681	0.000106423	681	FALSE	0.742798
ENSG00000155849	0.000208917	682	FALSE	0.740741
ENSG00000188243	0.00016459	683	FALSE	0.736626
ENSG00000090266	0.000175379	684	FALSE	0.726337
X3283_21_1	0.000199437	685	FALSE	0.829218
ENSG00000255302	0.00027847	686	FALSE	0.740741
ENSG00000082515	0.000160343	687	FALSE	0.73251
ENSG00000183624	0.000129217	688	FALSE	0.738683
ENSG00000211649	9.36526e-05	689	FALSE	0.738683
ENSG00000197006	0.000201356	690	FALSE	0.734568
ENSG00000171444	0.000322074	691	FALSE	0.722222
ENSG00000163462	0.000149622	692	FALSE	0.736626
mannose	0.000173016	693	FALSE	0.751029
ENSG00000099958	0.000127428	694	FALSE	0.726337
ENSG00000137942	0.000109644	695	FALSE	0.742798
ENSG00000124731	0.000110167	696	FALSE	0.738683
ENSG00000135318	0.000212846	697	FALSE	0.744856
androstenediol..3beta.17beta..monosulfate..2.	0.000164156	698	FALSE	0.763374
androstenediol..3alpha..17alpha..monosulfate..3.	0.000269183	699	FALSE	0.76749
X2637_77_2	0.000173718	700	FALSE	0.847737
ENSG00000197506	0.000414859	701	FALSE	0.740741
X8484_24_3	0.000132532	702	FALSE	0.786008
ENSG00000158473	0.000133175	703	FALSE	0.742798
ENSG00000116990	8.93306e-05	704	FALSE	0.755144
ENSG00000155868	0.000159159	705	FALSE	0.740741
ENSG00000151292	0.00019845	706	FALSE	0.734568
ENSG00000173535	9.98754e-05	707	FALSE	0.73251
ENSG00000274641	0.000183101	708	FALSE	0.742798
ENSG00000213085	0.00022773	709	FALSE	0.738683
ENSG00000101474	0.000118218	710	FALSE	0.740741
ENSG00000173269	0.000172689	711	FALSE	0.728395
X3009_3_2	0.000293288	712	FALSE	0.851852
ENSG00000165434	4.0453e-05	713	FALSE	0.734568
ENSG00000008988	0.000131717	714	FALSE	0.755144
ENSG00000143971	0.000141065	715	FALSE	0.748971
ENSG00000184182	0.000192576	716	FALSE	0.736626
ENSG00000198756	0.000246781	717	FALSE	0.738683
ENSG00000197467	0.000152247	718	FALSE	0.738683
ENSG00000085563	0.000181501	719	FALSE	0.72428
ENSG00000198336	0.000102734	720	FALSE	0.738683
ENSG00000189190	0.000173739	721	FALSE	0.736626
X2436_49_4	9.70118e-05	722	FALSE	0.87037
adipoylcarnitine..C6.DC.	0.000130562	723	FALSE	0.765432
ENSG00000157514	0.000168166	724	FALSE	0.740741
ENSG00000173825	0.000179246	725	FALSE	0.73251
ENSG00000126821	0.000229937	726	FALSE	0.740741
ENSG00000113597	0.000117131	727	FALSE	0.746914
ENSG00000173068	0.000111941	728	FALSE	0.73251
ENSG00000186130	5.04179e-05	729	FALSE	0.740741
ENSG00000125354	9.12701e-05	730	FALSE	0.746914
X9191_8_3	0.000136227	731	FALSE	0.798354
succinylcarnitine..C4.	0.000384695	732	FALSE	0.742798
ENSG00000187862	0.000181858	733	FALSE	0.736626
X4272_46_2	0.000166591	734	FALSE	0.812757
X4234_8_2	0.00015719	735	FALSE	0.8107
ENSG00000124882	0.000297447	736	FALSE	0.742798
ENSG00000070010	0.000163398	737	FALSE	0.736626
ENSG00000176749	0.00013009	738	FALSE	0.736626
ENSG00000282297	0.00020263	739	FALSE	0.740741
ENSG00000115318	0.000196348	740	FALSE	0.757202
ENSG00000158578	0.000131895	741	FALSE	0.742798
ENSG00000158292	0.000162793	742	FALSE	0.744856
ENSG00000080824	0.000150337	743	FALSE	0.73251
ENSG00000211679	7.55349e-05	744	FALSE	0.740741
ENSG00000281981	0.000179783	745	FALSE	0.740741
ENSG00000243466	7.74559e-05	746	FALSE	0.738683
ENSG00000164615	0.000169491	747	FALSE	0.734568
ENSG00000171843	0.000104588	748	FALSE	0.728395
ENSG00000069943	8.85613e-05	749	FALSE	0.740741
X...12707	0.000116796	750	FALSE	0.753086
ENSG00000283378	0.000282501	751	FALSE	0.740741
ENSG00000282184	0.000154449	752	FALSE	0.740741
X14116_129_3	8.29065e-05	753	FALSE	0.884774
ENSG00000118276	0.000279571	754	FALSE	0.748971
ENSG00000173578	0.000226124	755	FALSE	0.730453
ENSG00000073350	0.000110986	756	FALSE	0.736626
ENSG00000089041	0.000136639	757	FALSE	0.728395
ENSG00000153207	0.000305008	758	FALSE	0.738683
ENSG00000143942	0.000160401	759	FALSE	0.751029
ENSG00000145685	0.000238188	760	FALSE	0.746914
ENSG00000198873	0.000222593	761	FALSE	0.740741
ENSG00000135604	0.000138592	762	FALSE	0.744856
ENSG00000171311	0.000116897	763	FALSE	0.726337
ENSG00000156508	8.5375e-05	764	FALSE	0.744856
ENSG00000285417	0.00024831	765	FALSE	0.740741
X3042_7_2	0.000146889	766	FALSE	0.847737
ENSG00000198355	7.84234e-05	767	FALSE	0.740741
ENSG00000125870	0.000129496	768	FALSE	0.744856
ENSG00000151136	0.000210075	769	FALSE	0.742798
ENSG00000130703	0.000156648	770	FALSE	0.744856
ENSG00000164751	0.000110276	771	FALSE	0.734568
ENSG00000132341	0.000160947	772	FALSE	0.746914
X5107_7_2	4.11721e-05	773	FALSE	0.806584
X4979_34_2	0.000277038	774	FALSE	0.800412
X5115_31_3	9.91685e-05	775	FALSE	0.804527
ENSG00000104671	0.000120456	776	FALSE	0.753086
N6.carbamoylthreonyladenosine	0.000105642	777	FALSE	0.744856
ENSG00000134109	0.000145543	778	FALSE	0.748971
ENSG00000143727	0.000169829	779	FALSE	0.753086
ENSG00000170540	0.000169562	780	FALSE	0.728395
ENSG00000162630	0.00020654	781	FALSE	0.742798
ENSG00000186529	3.96788e-05	782	FALSE	0.738683
ENSG00000141298	0.000128764	783	FALSE	0.755144
ENSG00000211599	0.000178273	784	FALSE	0.740741
ENSG00000142405	0.000150087	785	FALSE	0.748971
ENSG00000161217	0.000132021	786	FALSE	0.746914
ENSG00000080822	0.000130356	787	FALSE	0.738683
cis.4.decenoylcarnitine..C10.1.	5.85333e-05	788	FALSE	0.779835
ENSG00000162368	0.000154078	789	FALSE	0.751029
ENSG00000119682	7.43544e-05	790	FALSE	0.748971
ENSG00000204397	8.37316e-05	791	FALSE	0.738683
ENSG00000211637	6.41803e-05	792	FALSE	0.742798
ENSG00000198155	0.000185111	793	FALSE	0.738683
ENSG00000259781	0.000143114	794	FALSE	0.738683
ENSG00000111670	0.000134507	795	FALSE	0.757202
ENSG00000111843	8.04369e-05	796	FALSE	0.753086
ENSG00000160588	0.00011295	797	FALSE	0.748971
ENSG00000123349	9.8543e-05	798	FALSE	0.755144
ENSG00000211675	0.000119291	799	FALSE	0.740741
ENSG00000169385	0.000174802	800	FALSE	0.730453
ENSG00000149212	7.30816e-05	801	FALSE	0.742798
ENSG00000132405	0.000150221	802	FALSE	0.746914
ENSG00000172915	0.000223748	803	FALSE	0.730453
ENSG00000115816	9.03957e-05	804	FALSE	0.753086
ENSG00000239264	0.000103584	805	FALSE	0.740741
ENSG00000182742	7.40241e-05	806	FALSE	0.736626
ENSG00000169429	0.000133529	807	FALSE	0.726337
ENSG00000001561	6.13401e-05	808	FALSE	0.757202
ENSG00000112695	9.63373e-05	809	FALSE	0.748971
ENSG00000116337	9.98309e-05	810	FALSE	0.757202
ENSG00000134419	5.94027e-05	811	FALSE	0.746914
ENSG00000129450	8.20713e-05	812	FALSE	0.744856
ENSG00000137364	0.000175499	813	FALSE	0.742798
ENSG00000111490	0.000143745	814	FALSE	0.757202
ENSG00000196787	0.000240817	815	FALSE	0.736626
X...21441	0.00028682	816	FALSE	0.753086
tryptophan	0.000185576	817	FALSE	0.746914
ENSG00000112306	0.000158032	818	FALSE	0.744856
X4914_10_1	0.000207516	819	FALSE	0.812757
ENSG00000164022	7.57574e-05	820	FALSE	0.738683
ENSG00000110906	8.17573e-05	821	FALSE	0.757202
ENSG00000239855	0.000126704	822	FALSE	0.740741
glutamate	0.000117061	823	FALSE	0.757202
ENSG00000196659	0.000154454	824	FALSE	0.736626
ENSG00000147050	0.000137165	825	FALSE	0.738683
X...12117	0.000164067	826	FALSE	0.746914
kynurenine	0.000137316	827	FALSE	0.746914
ENSG00000072952	0.000105041	828	FALSE	0.738683
ENSG00000136897	0.000128468	829	FALSE	0.738683
ENSG00000162511	0.000103181	830	FALSE	0.742798
ENSG00000148429	0.000153597	831	FALSE	0.738683
ENSG00000219926	0.00010029	832	FALSE	0.738683
ENSG00000100058	0.000112358	833	FALSE	0.73251
ENSG00000162607	8.96394e-05	834	FALSE	0.740741
ENSG00000276386	0.000185479	835	FALSE	0.740741
ENSG00000131002	7.61772e-05	836	FALSE	0.742798
ENSG00000070501	0.000140223	837	FALSE	0.738683
ENSG00000282537	0.000125252	838	FALSE	0.740741
ENSG00000142494	0.000145591	839	FALSE	0.746914
X5124_69_3	0.000119636	840	FALSE	0.804527
ENSG00000114126	0.000140088	841	FALSE	0.746914
ENSG00000090263	0.000126022	842	FALSE	0.726337
ENSG00000164305	0.000131865	843	FALSE	0.738683
ENSG00000169019	8.52553e-05	844	FALSE	0.730453
ENSG00000121022	0.000154591	845	FALSE	0.751029
ENSG00000122223	8.92769e-05	846	FALSE	0.751029
ENSG00000282642	0.000141668	847	FALSE	0.740741
ENSG00000151208	0.000129829	848	FALSE	0.740741
X...24544	0.000141537	849	FALSE	0.751029
ENSG00000152558	0.000134686	850	FALSE	0.738683
N2.N2.dimethylguanosine	7.23522e-05	851	FALSE	0.746914
ENSG00000108798	0.000127292	852	FALSE	0.742798
ENSG00000118515	6.48514e-05	853	FALSE	0.751029
ENSG00000067082	0.000213013	854	FALSE	0.736626
ENSG00000123685	0.000289111	855	FALSE	0.746914
ENSG00000136932	8.55233e-05	856	FALSE	0.740741
ENSG00000142185	0.000153523	857	FALSE	0.748971
ENSG00000183734	0.000119732	858	FALSE	0.736626
ENSG00000180425	5.2973e-05	859	FALSE	0.736626
ENSG00000179119	8.0334e-05	860	FALSE	0.736626
ENSG00000107736	0.000253004	861	FALSE	0.748971
ENSG00000181444	0.000150889	862	FALSE	0.736626
ENSG00000196663	7.3783e-05	863	FALSE	0.736626
ENSG00000211673	0.000102038	864	FALSE	0.740741
ENSG00000110315	6.38226e-05	865	FALSE	0.746914
ENSG00000185947	0.000125735	866	FALSE	0.740741
ENSG00000214194	4.80213e-05	867	FALSE	0.736626
ENSG00000258227	0.000162459	868	FALSE	0.738683
ENSG00000131871	0.000153435	869	FALSE	0.740741
ENSG00000143515	0.000155265	870	FALSE	0.757202
ENSG00000085514	0.000160779	871	FALSE	0.728395
X4859_6_1	0.000209087	872	FALSE	0.816872
ENSG00000165029	0.000101552	873	FALSE	0.73251
ENSG00000106560	8.58566e-05	874	FALSE	0.744856
ENSG00000083168	9.62289e-05	875	FALSE	0.728395
ENSG00000214944	9.48612e-05	876	FALSE	0.736626
ENSG00000149483	0.000180186	877	FALSE	0.740741
ENSG00000117133	6.94104e-05	878	FALSE	0.753086
ENSG00000132906	0.000195939	879	FALSE	0.742798
ENSG00000241978	9.15999e-05	880	FALSE	0.738683
ENSG00000129824	6.8681e-05	881	FALSE	0.746914
ENSG00000184368	8.44838e-05	882	FALSE	0.736626
ENSG00000282675	0.000122572	883	FALSE	0.740741
ENSG00000188822	7.75137e-05	884	FALSE	0.734568
X3152_57_1	8.2648e-05	885	FALSE	0.837449
ENSG00000178996	0.000122793	886	FALSE	0.736626
ENSG00000119537	0.000101061	887	FALSE	0.753086
ENSG00000137265	7.30366e-05	888	FALSE	0.742798
ENSG00000280680	0.000179562	889	FALSE	0.740741
X5116_62_2	4.06972e-05	890	FALSE	0.802469
ENSG00000136938	8.632e-05	891	FALSE	0.740741
ENSG00000109270	0.000116509	892	FALSE	0.748971
ENSG00000248449	0.000254382	893	FALSE	0.738683
ENSG00000071082	8.94095e-05	894	FALSE	0.736626
ENSG00000135776	5.82816e-05	895	FALSE	0.740741
ENSG00000163564	9.91714e-05	896	FALSE	0.738683
ENSG00000103194	0.000189561	897	FALSE	0.746914
X4374_45_2	8.39864e-05	898	FALSE	0.816872
X8480_29_3	0.000107181	899	FALSE	0.779835
ENSG00000101665	0.000114833	900	FALSE	0.738683
ENSG00000215114	6.29328e-05	901	FALSE	0.736626
ENSG00000233369	9.74924e-05	902	FALSE	0.736626
ENSG00000173812	0.000105234	903	FALSE	0.73251
ENSG00000163006	7.00718e-05	904	FALSE	0.742798
ENSG00000226839	0.000150153	905	FALSE	0.736626
ENSG00000139626	8.17102e-05	906	FALSE	0.736626
ENSG00000153234	5.05404e-05	907	FALSE	0.738683
ENSG00000133067	0.000225215	908	FALSE	0.744856
ENSG00000183878	5.56327e-05	909	FALSE	0.738683
ENSG00000284578	9.38565e-05	910	FALSE	0.740741
tryptophan.betaine	0.000145775	911	FALSE	0.748971
ENSG00000124151	0.00013353	912	FALSE	0.746914
ENSG00000198912	9.7809e-05	913	FALSE	0.738683
stearoyl.sphingomyelin..d18.1.18.0.	0.000198465	914	FALSE	0.742798
ENSG00000169442	9.86395e-05	915	FALSE	0.726337
ENSG00000101439	0.000161408	916	FALSE	0.740741
sphingomyelin..d17.1.14.0..d16.1.15.0..	0.000116658	917	FALSE	0.744856
ENSG00000168610	8.49915e-05	918	FALSE	0.73251
ENSG00000182885	6.94545e-05	919	FALSE	0.736626
ENSG00000174123	0.000102101	920	FALSE	0.734568
ENSG00000123095	7.78886e-05	921	FALSE	0.744856
ENSG00000109674	0.000117625	922	FALSE	0.748971
ENSG00000166801	8.92453e-05	923	FALSE	0.728395
ENSG00000143344	0.000106887	924	FALSE	0.757202
ENSG00000130021	6.94664e-05	925	FALSE	0.748971
ENSG00000261208	5.01689e-05	926	FALSE	0.740741
ENSG00000141682	0.000165524	927	FALSE	0.748971
ENSG00000130775	6.82712e-05	928	FALSE	0.742798
ENSG00000091164	0.000155257	929	FALSE	0.726337
ENSG00000198833	0.00015072	930	FALSE	0.738683
etiocholanolone.glucuronide	0.00019918	931	FALSE	0.751029
ENSG00000182774	5.72284e-05	932	FALSE	0.738683
ENSG00000114573	8.46059e-05	933	FALSE	0.751029
ENSG00000154027	6.18596e-05	934	FALSE	0.740741
X3.ureidopropionate	0.000110509	935	FALSE	0.76749
ENSG00000205413	7.68956e-05	936	FALSE	0.738683
ENSG00000158113	0.000122652	937	FALSE	0.740741
ENSG00000163823	0.00015561	938	FALSE	0.738683
ENSG00000104522	6.57895e-05	939	FALSE	0.753086
ENSG00000156475	0.000103865	940	FALSE	0.742798
ENSG00000099725	6.97713e-05	941	FALSE	0.730453
ENSG00000197872	8.43437e-05	942	FALSE	0.738683
ENSG00000136709	6.9921e-05	943	FALSE	0.738683
ENSG00000091490	0.000118536	944	FALSE	0.728395
ENSG00000244437	7.65037e-05	945	FALSE	0.738683
X2851_63_3	5.27333e-05	946	FALSE	0.853909
ENSG00000153130	6.15495e-05	947	FALSE	0.736626
ENSG00000278272	5.18804e-05	948	FALSE	0.740741
ENSG00000185885	0.000122358	949	FALSE	0.740741
X...21834	6.71899e-05	950	FALSE	0.751029
X3.formylindole	0.000115865	951	FALSE	0.77572
androstenediol..3beta.17beta..disulfate..2.	6.30591e-05	952	FALSE	0.763374
ENSG00000147010	9.20417e-05	953	FALSE	0.744856
ENSG00000167286	6.77397e-05	954	FALSE	0.730453
X13118_5_3	0.000142027	955	FALSE	0.91358
X8468_19_3	8.92575e-05	956	FALSE	0.783951
ENSG00000172794	0.000133292	957	FALSE	0.730453
ENSG00000148468	8.83466e-05	958	FALSE	0.738683
ENSG00000206376	7.3127e-05	959	FALSE	0.738683
ENSG00000100744	0.000107533	960	FALSE	0.736626
tricosanoyl.sphingomyelin..d18.1.23.0..	0.000109526	961	FALSE	0.746914
ENSG00000124772	6.77214e-05	962	FALSE	0.740741
ENSG00000008324	0.000128203	963	FALSE	0.759259
ENSG00000282150	0.000115843	964	FALSE	0.740741
ENSG00000072501	6.2776e-05	965	FALSE	0.740741
ENSG00000150337	6.4939e-05	966	FALSE	0.738683
ENSG00000117281	0.000111042	967	FALSE	0.748971
ENSG00000143612	0.000106436	968	FALSE	0.751029
ENSG00000164414	7.72828e-05	969	FALSE	0.738683
ENSG00000120217	7.45046e-05	970	FALSE	0.755144
ENSG00000177485	6.68496e-05	971	FALSE	0.736626
ENSG00000172183	9.23241e-05	972	FALSE	0.726337
ENSG00000163513	0.000104529	973	FALSE	0.738683
X5.methylthioadenosine..MTA.	0.000138466	974	FALSE	0.765432
ENSG00000088766	0.000163785	975	FALSE	0.73251
ENSG00000251441	0.000103401	976	FALSE	0.740741
ENSG00000170270	0.000117378	977	FALSE	0.730453
ENSG00000100427	0.00011925	978	FALSE	0.730453
X2888_49_2	5.52855e-05	979	FALSE	0.853909
glycerol	9.3335e-05	980	FALSE	0.746914
ENSG00000240957	9.03233e-05	981	FALSE	0.738683
ENSG00000155962	0.000105999	982	FALSE	0.738683
ENSG00000275214	0.000102471	983	FALSE	0.742798
ENSG00000120889	6.76782e-05	984	FALSE	0.751029
ENSG00000177272	5.03865e-05	985	FALSE	0.736626
ENSG00000211644	0.000172158	986	FALSE	0.740741
ENSG00000122986	0.000118259	987	FALSE	0.755144
ENSG00000174348	9.60771e-05	988	FALSE	0.734568
ENSG00000213949	0.000133503	989	FALSE	0.736626
X4982_54_1	9.94126e-05	990	FALSE	0.802469
ENSG00000156738	0.000131669	991	FALSE	0.740741
ENSG00000031691	0.000112609	992	FALSE	0.748971
ENSG00000266094	3.93868e-05	993	FALSE	0.742798
ENSG00000119326	5.63995e-05	994	FALSE	0.751029
ENSG00000168280	0.000101561	995	FALSE	0.728395
ENSG00000008130	7.96045e-05	996	FALSE	0.753086
ENSG00000143198	0.000107453	997	FALSE	0.753086
ENSG00000213186	5.81179e-05	998	FALSE	0.736626
ENSG00000171853	0.000121587	999	FALSE	0.726337
X3461_58_1	0.000178602	1000	FALSE	0.814815
ENSG00000231737	5.91271e-05	1001	FALSE	0.736626
ENSG00000173660	8.22561e-05	1002	FALSE	0.734568
ENSG00000243660	0.000133291	1003	FALSE	0.738683
ENSG00000120686	8.36898e-05	1004	FALSE	0.748971
ENSG00000126698	6.82034e-05	1005	FALSE	0.742798
ENSG00000213793	3.72341e-05	1006	FALSE	0.734568
piperine	0.000124025	1007	FALSE	0.757202
ENSG00000006555	9.80712e-05	1008	FALSE	0.740741
lactate	0.000220041	1009	FALSE	0.751029
ENSG00000165175	7.47197e-05	1010	FALSE	0.73251
ENSG00000185112	9.63721e-05	1011	FALSE	0.734568
ENSG00000166913	7.87334e-05	1012	FALSE	0.726337
ENSG00000102531	6.60452e-05	1013	FALSE	0.740741
ENSG00000274736	6.96932e-05	1014	FALSE	0.742798
ENSG00000205221	0.000113869	1015	FALSE	0.738683
ENSG00000101132	9.056e-05	1016	FALSE	0.734568
X3485_28_2	8.4633e-05	1017	FALSE	0.820988
X3024_18_2	8.21718e-05	1018	FALSE	0.851852
ENSG00000156675	0.000103977	1019	FALSE	0.742798
ENSG00000179562	7.65205e-05	1020	FALSE	0.738683
ENSG00000118900	7.84663e-05	1021	FALSE	0.748971
ENSG00000114316	7.09016e-05	1022	FALSE	0.753086
ENSG00000132475	6.29999e-05	1023	FALSE	0.744856
ENSG00000164172	4.81098e-05	1024	FALSE	0.740741
sphinganine.1.phosphate	0.00012965	1025	FALSE	0.744856
ENSG00000237674	8.11306e-05	1026	FALSE	0.738683
ENSG00000110700	6.59144e-05	1027	FALSE	0.751029
ENSG00000140030	5.82629e-05	1028	FALSE	0.742798
ENSG00000116679	6.7356e-05	1029	FALSE	0.753086
ENSG00000196159	9.6822e-05	1030	FALSE	0.738683
ENSG00000142937	7.63973e-05	1031	FALSE	0.755144
ENSG00000133112	4.27868e-05	1032	FALSE	0.746914
ENSG00000125864	0.000116106	1033	FALSE	0.744856
ENSG00000164398	0.000119261	1034	FALSE	0.742798
ENSG00000165272	8.72105e-05	1035	FALSE	0.734568
ENSG00000105656	8.65211e-05	1036	FALSE	0.748971
ENSG00000183604	4.4216e-05	1037	FALSE	0.738683
ENSG00000240671	0.000195547	1038	FALSE	0.740741
ENSG00000106952	0.000106963	1039	FALSE	0.742798
cortisone	4.25804e-05	1040	FALSE	0.769547
ENSG00000198948	9.94979e-05	1041	FALSE	0.738683
ENSG00000124762	0.000200578	1042	FALSE	0.738683
ENSG00000111666	3.26004e-05	1043	FALSE	0.751029
ENSG00000168685	3.3375e-05	1044	FALSE	0.730453
ENSG00000128609	8.79736e-05	1045	FALSE	0.742798
ENSG00000132670	0.000113116	1046	FALSE	0.742798
ENSG00000100644	5.48734e-05	1047	FALSE	0.744856
ENSG00000155111	4.6752e-05	1048	FALSE	0.734568
sphingomyelin..d18.1.17.0..d17.1.18.0..d19.1.16.0.	8.77642e-05	1049	FALSE	0.748971
ENSG00000166289	0.000117186	1050	FALSE	0.730453
ENSG00000080854	5.66145e-05	1051	FALSE	0.73251
ENSG00000164120	9.71538e-05	1052	FALSE	0.738683
ENSG00000114738	6.65675e-05	1053	FALSE	0.755144
ENSG00000111252	5.52356e-05	1054	FALSE	0.757202
ENSG00000077238	8.98027e-05	1055	FALSE	0.734568
ENSG00000110446	5.99239e-05	1056	FALSE	0.751029
ENSG00000077684	9.18586e-05	1057	FALSE	0.740741
ENSG00000156136	9.97868e-05	1058	FALSE	0.738683
ENSG00000162496	8.14137e-05	1059	FALSE	0.744856
ENSG00000121933	6.64248e-05	1060	FALSE	0.746914
ENSG00000211445	9.54878e-05	1061	FALSE	0.740741
ENSG00000068831	7.87824e-05	1062	FALSE	0.736626
ENSG00000261150	0.000113696	1063	FALSE	0.740741
ENSG00000149806	4.62787e-05	1064	FALSE	0.740741
ENSG00000145649	6.97632e-05	1065	FALSE	0.746914
ENSG00000198034	5.71105e-05	1066	FALSE	0.738683
ENSG00000118640	6.58016e-05	1067	FALSE	0.748971
ENSG00000114770	6.28094e-05	1068	FALSE	0.753086
ENSG00000178935	5.33659e-05	1069	FALSE	0.740741
X3449_58_2	3.14091e-05	1070	FALSE	0.82716
ENSG00000116741	7.10026e-05	1071	FALSE	0.753086
ENSG00000152904	5.12919e-05	1072	FALSE	0.736626
ENSG00000139832	8.03191e-05	1073	FALSE	0.740741
ENSG00000211898	8.35099e-05	1074	FALSE	0.740741
ENSG00000180190	9.52993e-05	1075	FALSE	0.736626
ENSG00000143110	5.90117e-05	1076	FALSE	0.755144
ENSG00000155959	3.3296e-05	1077	FALSE	0.738683
ENSG00000093000	8.04231e-05	1078	FALSE	0.730453
ENSG00000170476	6.71978e-05	1079	FALSE	0.728395
ENSG00000135046	6.12316e-05	1080	FALSE	0.748971
ENSG00000154620	7.4577e-05	1081	FALSE	0.740741
X2658_27_1	0.000110836	1082	FALSE	0.853909
ENSG00000229117	4.26653e-05	1083	FALSE	0.736626
ENSG00000127329	3.26797e-05	1084	FALSE	0.740741
ENSG00000121594	4.19614e-05	1085	FALSE	0.748971
ENSG00000066084	7.23112e-05	1086	FALSE	0.734568
ENSG00000100580	0.000134233	1087	FALSE	0.742798
ENSG00000128512	8.10154e-05	1088	FALSE	0.738683
ENSG00000100365	5.03102e-05	1089	FALSE	0.730453
pseudouridine	6.46482e-05	1090	FALSE	0.755144
ENSG00000131981	5.6575e-05	1091	FALSE	0.740741
ENSG00000113811	2.50308e-05	1092	FALSE	0.744856
ENSG00000115540	8.5824e-05	1093	FALSE	0.755144
ENSG00000213903	5.31281e-05	1094	FALSE	0.736626
X5alpha.androstan.3alpha.17beta.diol.monosulfate..1.	0.000106741	1095	FALSE	0.773663
ENSG00000198382	7.89326e-05	1096	FALSE	0.738683
ENSG00000104490	0.000109262	1097	FALSE	0.751029
ENSG00000189266	7.39825e-05	1098	FALSE	0.736626
X5105_2_3	7.37721e-05	1099	FALSE	0.796296
ENSG00000144895	5.70221e-05	1100	FALSE	0.748971
ENSG00000107551	0.000102081	1101	FALSE	0.746914
ENSG00000182389	5.35532e-05	1102	FALSE	0.738683
ENSG00000102882	5.49639e-05	1103	FALSE	0.746914
ENSG00000175581	6.76962e-05	1104	FALSE	0.73251
ENSG00000089006	0.000154678	1105	FALSE	0.734568
ENSG00000138160	9.85132e-05	1106	FALSE	0.738683
ENSG00000198690	0.000116273	1107	FALSE	0.738683
nonanoylcarnitine..C9.	8.11601e-05	1108	FALSE	0.751029
ENSG00000126012	5.46777e-05	1109	FALSE	0.742798
ENSG00000053371	5.74352e-05	1110	FALSE	0.734568
ENSG00000140263	4.77979e-05	1111	FALSE	0.746914
ENSG00000253305	6.44883e-05	1112	FALSE	0.740741
ENSG00000138061	6.95656e-05	1113	FALSE	0.742798
ENSG00000170525	5.50408e-05	1114	FALSE	0.728395
ENSG00000197747	0.000129583	1115	FALSE	0.740741
ENSG00000143420	9.09321e-05	1116	FALSE	0.757202
ENSG00000088179	5.46678e-05	1117	FALSE	0.736626
ENSG00000056558	7.48398e-05	1118	FALSE	0.728395
ENSG00000078596	5.02073e-05	1119	FALSE	0.734568
ENSG00000139517	2.20812e-05	1120	FALSE	0.736626
ENSG00000123684	9.05262e-05	1121	FALSE	0.746914
ENSG00000196072	7.67018e-05	1122	FALSE	0.736626
ENSG00000213694	0.000101296	1123	FALSE	0.734568
ENSG00000093144	2.81029e-05	1124	FALSE	0.734568
ENSG00000226752	4.68187e-05	1125	FALSE	0.736626
ENSG00000136541	6.74326e-05	1126	FALSE	0.734568
ENSG00000163393	7.09261e-05	1127	FALSE	0.738683
ENSG00000281145	7.63346e-05	1128	FALSE	0.740741
ENSG00000241468	0.000104796	1129	FALSE	0.740741
ENSG00000244575	5.21633e-05	1130	FALSE	0.738683
sphingomyelin..d18.1.18.1..d18.2.18.0.	8.37713e-05	1131	FALSE	0.748971
palmitoyl.sphingomyelin..d18.1.16.0.	8.32653e-05	1132	FALSE	0.742798
ENSG00000165476	7.80716e-05	1133	FALSE	0.734568
ENSG00000157985	7.01552e-05	1134	FALSE	0.742798
ENSG00000146476	4.47091e-05	1135	FALSE	0.746914
ENSG00000163602	3.64491e-05	1136	FALSE	0.742798
ENSG00000115541	4.00358e-05	1137	FALSE	0.755144
ENSG00000124721	4.84078e-05	1138	FALSE	0.740741
ENSG00000112486	9.05412e-05	1139	FALSE	0.746914
ENSG00000180817	6.51272e-05	1140	FALSE	0.734568
ENSG00000122034	7.57438e-05	1141	FALSE	0.751029
ENSG00000165516	4.34434e-05	1142	FALSE	0.734568
ENSG00000125347	4.48611e-05	1143	FALSE	0.744856
X8476_11_3	9.63667e-05	1144	FALSE	0.779835
ENSG00000173221	9.4652e-05	1145	FALSE	0.728395
ENSG00000250539	4.79307e-05	1146	FALSE	0.740741
ENSG00000211648	9.46515e-05	1147	FALSE	0.740741
ENSG00000255374	0.000129312	1148	FALSE	0.740741
ENSG00000196182	6.50864e-05	1149	FALSE	0.738683
X2763_66_2	9.31017e-05	1150	FALSE	0.849794
X2744_57_2	6.93557e-05	1151	FALSE	0.851852
ENSG00000143799	5.8648e-05	1152	FALSE	0.755144
ENSG00000100473	5.77694e-05	1153	FALSE	0.73251
X2765_4_3	0.00010317	1154	FALSE	0.845679
ENSG00000156110	5.3163e-05	1155	FALSE	0.736626
salicylate	7.52682e-05	1156	FALSE	0.748971
ENSG00000185278	5.15437e-05	1157	FALSE	0.734568
ENSG00000075426	7.2443e-05	1158	FALSE	0.736626
ENSG00000138670	3.80741e-05	1159	FALSE	0.744856
ENSG00000132334	4.45543e-05	1160	FALSE	0.742798
ENSG00000215421	6.89361e-05	1161	FALSE	0.734568
ENSG00000249850	8.01899e-05	1162	FALSE	0.740741
ENSG00000116161	6.60464e-05	1163	FALSE	0.755144
ENSG00000105355	3.83468e-05	1164	FALSE	0.746914
sphingomyelin..d18.2.24.2..	9.94708e-05	1165	FALSE	0.742798
ENSG00000100385	6.12312e-05	1166	FALSE	0.728395
ENSG00000066557	0.000141168	1167	FALSE	0.736626
ENSG00000118680	7.50863e-05	1168	FALSE	0.748971
ENSG00000125753	6.10839e-05	1169	FALSE	0.738683
ENSG00000111885	6.79921e-05	1170	FALSE	0.753086
ENSG00000130985	4.00784e-05	1171	FALSE	0.742798
ENSG00000183625	0.000103101	1172	FALSE	0.738683
ENSG00000120697	8.86835e-05	1173	FALSE	0.751029
ENSG00000143367	5.4927e-05	1174	FALSE	0.755144
ENSG00000114353	4.79836e-05	1175	FALSE	0.753086
ENSG00000104324	7.89123e-05	1176	FALSE	0.744856
X3.phenylpropionate..hydrocinnamate.	3.35118e-05	1177	FALSE	0.761317
ENSG00000038219	5.45541e-05	1178	FALSE	0.742798
ENSG00000172785	5.91064e-05	1179	FALSE	0.728395
ENSG00000164463	6.31107e-05	1180	FALSE	0.736626
gamma.glutamyl.2.aminobutyrate	3.09896e-05	1181	FALSE	0.751029
ENSG00000063438	6.84576e-05	1182	FALSE	0.740741
ENSG00000065882	3.75063e-05	1183	FALSE	0.734568
ENSG00000224041	6.77419e-05	1184	FALSE	0.736626
o.cresol.sulfate	4.10654e-05	1185	FALSE	0.744856
X2982_82_2	5.70601e-05	1186	FALSE	0.864198
pregnenolone.sulfate	6.94175e-05	1187	FALSE	0.753086
ENSG00000082397	3.39242e-05	1188	FALSE	0.73251
ENSG00000154767	5.93592e-05	1189	FALSE	0.736626
ENSG00000083454	5.75132e-05	1190	FALSE	0.726337
ENSG00000163947	4.76605e-05	1191	FALSE	0.736626
ENSG00000125810	7.37433e-05	1192	FALSE	0.740741
ENSG00000170425	2.55352e-05	1193	FALSE	0.73251
ENSG00000169239	8.21201e-05	1194	FALSE	0.726337
ENSG00000137571	3.26461e-05	1195	FALSE	0.740741
X...15503	5.41882e-05	1196	FALSE	0.757202
ENSG00000110321	8.10677e-05	1197	FALSE	0.753086
ENSG00000166226	5.39355e-05	1198	FALSE	0.73251
ENSG00000240382	4.36366e-05	1199	FALSE	0.740741
ENSG00000114209	6.69674e-05	1200	FALSE	0.748971
ENSG00000102349	7.73066e-05	1201	FALSE	0.744856
X3505_6_2	0.000116041	1202	FALSE	0.8107
ENSG00000125743	3.75249e-05	1203	FALSE	0.742798
ENSG00000105708	5.96773e-05	1204	FALSE	0.751029
ENSG00000232216	7.12858e-05	1205	FALSE	0.736626
X...24337	7.95199e-05	1206	FALSE	0.751029
ENSG00000008517	4.13521e-05	1207	FALSE	0.751029
ENSG00000151948	6.69066e-05	1208	FALSE	0.734568
X2677_1_1	2.28489e-05	1209	FALSE	0.853909
ENSG00000145911	8.51382e-05	1210	FALSE	0.744856
ENSG00000164466	6.41126e-05	1211	FALSE	0.734568
ENSG00000086061	8.17577e-05	1212	FALSE	0.734568
ENSG00000204160	5.08306e-05	1213	FALSE	0.740741
ENSG00000204186	5.45738e-05	1214	FALSE	0.738683
ENSG00000013441	4.43577e-05	1215	FALSE	0.755144
X13104_32_3	4.23612e-05	1216	FALSE	0.909465
ENSG00000100027	4.09844e-05	1217	FALSE	0.728395
ENSG00000010327	4.55784e-05	1218	FALSE	0.757202
X5470_69_2	5.32762e-05	1219	FALSE	0.794239
ENSG00000211829	4.07242e-05	1220	FALSE	0.740741
ENSG00000121858	7.48737e-05	1221	FALSE	0.748971
ENSG00000086666	7.22335e-05	1222	FALSE	0.734568
ENSG00000277988	7.10888e-05	1223	FALSE	0.740741
perfluorooctanesulfonate..PFOS.	4.23724e-05	1224	FALSE	0.751029
ENSG00000255398	5.07925e-05	1225	FALSE	0.740741
X3.carboxy.4.methyl.5.pentyl.2.furanpropionate..3.CMPFP.	3.24543e-05	1226	FALSE	0.76749
ENSG00000146281	4.61594e-05	1227	FALSE	0.746914
ENSG00000160318	5.20776e-05	1228	FALSE	0.748971
ENSG00000165617	8.24232e-05	1229	FALSE	0.734568
ENSG00000131018	4.83989e-05	1230	FALSE	0.744856
ENSG00000137714	6.12777e-05	1231	FALSE	0.742798
ENSG00000211666	6.86237e-05	1232	FALSE	0.740741
oxalate..ethanedioate.	4.41614e-05	1233	FALSE	0.759259
X4553_65_3	4.39355e-05	1234	FALSE	0.806584
ENSG00000126216	3.28305e-05	1235	FALSE	0.740741
X8464_31_3	4.87113e-05	1236	FALSE	0.786008
ENSG00000185361	6.08182e-05	1237	FALSE	0.736626
X2474_54_5	5.05482e-05	1238	FALSE	0.868313
ENSG00000169251	5.64307e-05	1239	FALSE	0.728395
ENSG00000131323	5.97662e-05	1240	FALSE	0.742798
ENSG00000173598	3.6496e-05	1241	FALSE	0.73251
ENSG00000150687	5.2241e-05	1242	FALSE	0.738683
ENSG00000242076	6.30403e-05	1243	FALSE	0.738683
ENSG00000173171	2.44541e-05	1244	FALSE	0.73251
ENSG00000112079	7.37406e-05	1245	FALSE	0.748971
ENSG00000163219	5.4794e-05	1246	FALSE	0.746914
ENSG00000011422	4.38299e-05	1247	FALSE	0.759259
ENSG00000165071	5.23941e-05	1248	FALSE	0.73251
ENSG00000171608	4.75499e-05	1249	FALSE	0.728395
ENSG00000149273	3.4217e-05	1250	FALSE	0.742798
ENSG00000113638	4.00343e-05	1251	FALSE	0.751029
ENSG00000109790	6.6504e-05	1252	FALSE	0.748971
ENSG00000173875	6.53511e-05	1253	FALSE	0.73251
ENSG00000266992	3.2738e-05	1254	FALSE	0.742798
ENSG00000135525	4.32254e-05	1255	FALSE	0.748971
ENSG00000198178	5.0503e-05	1256	FALSE	0.738683
X3.carboxy.4.methyl.5.propyl.2.furanpropanoate..CMPF.	3.51297e-05	1257	FALSE	0.765432
hydroxy.CMPF.	5.1574e-05	1258	FALSE	0.748971
ENSG00000055917	3.33412e-05	1259	FALSE	0.72428
ENSG00000113719	3.658e-05	1260	FALSE	0.744856
ENSG00000163625	4.13373e-05	1261	FALSE	0.740741
ENSG00000011198	4.66567e-05	1262	FALSE	0.751029
ENSG00000135077	6.8068e-05	1263	FALSE	0.744856
ENSG00000213799	3.76937e-05	1264	FALSE	0.736626
palmitoleate..16.1n7.	6.0916e-05	1265	FALSE	0.757202
ENSG00000181036	4.39968e-05	1266	FALSE	0.734568
ENSG00000112118	2.50768e-05	1267	FALSE	0.744856
ENSG00000082293	4.22432e-05	1268	FALSE	0.728395
ENSG00000177576	4.87571e-05	1269	FALSE	0.736626
ENSG00000100532	8.59959e-05	1270	FALSE	0.740741
ENSG00000251149	6.52718e-05	1271	FALSE	0.738683
ENSG00000132329	4.9493e-05	1272	FALSE	0.740741
X1.stearoyl.2.linoleoyl.GPC..18.0.18.2..	2.84451e-05	1273	FALSE	0.769547
ENSG00000153094	3.99856e-05	1274	FALSE	0.736626
ENSG00000185608	5.89277e-05	1275	FALSE	0.736626
X.14.or.15..methylpalmitate..a17.0.or.i17.0.	4.37133e-05	1276	FALSE	0.796296
ENSG00000145354	4.10136e-05	1277	FALSE	0.748971
ENSG00000187510	3.76776e-05	1278	FALSE	0.736626
ENSG00000123096	8.62863e-05	1279	FALSE	0.744856
ENSG00000142168	2.69504e-05	1280	FALSE	0.748971
X5451_1_3	4.05376e-05	1281	FALSE	0.796296
X8469_41_3	4.97066e-05	1282	FALSE	0.781893
ENSG00000168116	2.61181e-05	1283	FALSE	0.73251
ENSG00000113328	6.91997e-05	1284	FALSE	0.748971
ENSG00000091436	4.18318e-05	1285	FALSE	0.72428
ENSG00000211965	4.62012e-05	1286	FALSE	0.738683
ENSG00000155926	2.24997e-05	1287	FALSE	0.742798
ENSG00000081154	5.50224e-05	1288	FALSE	0.728395
ENSG00000173757	4.39298e-05	1289	FALSE	0.734568
ENSG00000211946	3.45198e-05	1290	FALSE	0.740741
ENSG00000162551	2.61526e-05	1291	FALSE	0.740741
ENSG00000130560	3.93296e-05	1292	FALSE	0.744856
ENSG00000102572	4.53581e-05	1293	FALSE	0.746914
ENSG00000087302	3.0627e-05	1294	FALSE	0.734568
ENSG00000130592	5.88218e-05	1295	FALSE	0.744856
ENSG00000173930	5.3427e-05	1296	FALSE	0.73251
ENSG00000283809	6.63374e-05	1297	FALSE	0.740741
ENSG00000243609	2.2444e-05	1298	FALSE	0.738683
ENSG00000131469	2.95687e-05	1299	FALSE	0.738683
ENSG00000067048	4.21246e-05	1300	FALSE	0.738683
X.S..3.hydroxybutyrylcarnitine	3.43495e-05	1301	FALSE	0.76749
ENSG00000037241	2.36333e-05	1302	FALSE	0.738683
ENSG00000137642	3.39798e-05	1303	FALSE	0.740741
ENSG00000203710	4.55858e-05	1304	FALSE	0.738683
ENSG00000167283	4.54608e-05	1305	FALSE	0.730453
ENSG00000165309	6.87465e-05	1306	FALSE	0.736626
ENSG00000159339	2.41573e-05	1307	FALSE	0.742798
X4496_60_2	5.74049e-05	1308	FALSE	0.812757
ENSG00000163584	4.69226e-05	1309	FALSE	0.742798
ENSG00000173114	4.16494e-05	1310	FALSE	0.73251
ENSG00000077063	5.11348e-05	1311	FALSE	0.734568
ENSG00000165949	6.21805e-05	1312	FALSE	0.73251
palmitoylcarnitine..C16.	6.9017e-05	1313	FALSE	0.748971
X1.palmitoyl.2.oleoyl.GPI..16.0.18.1..	3.04945e-05	1314	FALSE	0.783951
ENSG00000002586	2.23854e-05	1315	FALSE	0.759259
ENSG00000073331	3.69596e-05	1316	FALSE	0.742798
ENSG00000083457	7.18997e-05	1317	FALSE	0.730453
urea	3.06093e-05	1318	FALSE	0.748971
ENSG00000275126	3.44113e-05	1319	FALSE	0.742798
ENSG00000248905	3.39487e-05	1320	FALSE	0.738683
ENSG00000171428	2.80301e-05	1321	FALSE	0.722222
ENSG00000142676	3.70924e-05	1322	FALSE	0.748971
ENSG00000253159	4.77904e-05	1323	FALSE	0.738683
ENSG00000048462	3.04058e-05	1324	FALSE	0.734568
X...18901	7.09638e-05	1325	FALSE	0.755144
ENSG00000123080	4.10051e-05	1326	FALSE	0.751029
cholesterol	3.49534e-05	1327	FALSE	0.769547
ENSG00000138378	4.16323e-05	1328	FALSE	0.736626
ENSG00000174444	2.79244e-05	1329	FALSE	0.734568
ENSG00000162924	3.65499e-05	1330	FALSE	0.746914
ENSG00000114948	3.6443e-05	1331	FALSE	0.751029
ENSG00000163464	3.86744e-05	1332	FALSE	0.736626
ENSG00000164405	3.55314e-05	1333	FALSE	0.738683
ENSG00000153879	3.67388e-05	1334	FALSE	0.742798
ENSG00000170345	5.0314e-05	1335	FALSE	0.728395
ENSG00000198821	3.53533e-05	1336	FALSE	0.738683
ENSG00000177885	3.77344e-05	1337	FALSE	0.736626
ENSG00000138642	1.80041e-05	1338	FALSE	0.746914
ENSG00000118402	3.9849e-05	1339	FALSE	0.751029
ENSG00000100095	5.3346e-05	1340	FALSE	0.730453
ENSG00000211662	3.55245e-05	1341	FALSE	0.738683
X2828_82_2	1.33815e-05	1342	FALSE	0.853909
ENSG00000048828	2.71723e-05	1343	FALSE	0.738683
deoxycarnitine	4.66192e-05	1344	FALSE	0.761317
ENSG00000275156	2.71986e-05	1345	FALSE	0.742798
ENSG00000277943	4.33021e-05	1346	FALSE	0.740741
ENSG00000100307	3.00832e-05	1347	FALSE	0.728395
ENSG00000141384	2.31961e-05	1348	FALSE	0.753086
ENSG00000128266	4.61119e-05	1349	FALSE	0.744856
ENSG00000066279	3.4149e-05	1350	FALSE	0.738683
ENSG00000041357	4.56729e-05	1351	FALSE	0.738683
ENSG00000274497	3.37759e-05	1352	FALSE	0.742798
ENSG00000188175	3.07546e-05	1353	FALSE	0.736626
ENSG00000111775	4.88457e-05	1354	FALSE	0.748971
ENSG00000121716	4.35551e-05	1355	FALSE	0.748971
ENSG00000164430	1.58643e-05	1356	FALSE	0.738683
ENSG00000254999	4.02675e-05	1357	FALSE	0.742798
X14121_24_3	6.79721e-05	1358	FALSE	0.872428
ENSG00000124942	4.15479e-05	1359	FALSE	0.751029
ENSG00000118181	2.88126e-05	1360	FALSE	0.751029
ENSG00000127081	2.7937e-05	1361	FALSE	0.742798
ENSG00000159713	3.20868e-05	1362	FALSE	0.746914
ENSG00000129295	2.81599e-05	1363	FALSE	0.744856
ENSG00000215580	3.06969e-05	1364	FALSE	0.734568
ENSG00000137752	3.72439e-05	1365	FALSE	0.742798
ENSG00000148841	4.29022e-05	1366	FALSE	0.738683
ENSG00000214736	3.97707e-05	1367	FALSE	0.736626
ENSG00000134061	3.7301e-05	1368	FALSE	0.744856
epiandrosterone.sulfate	3.76497e-05	1369	FALSE	0.759259
X5456_59_2	3.50481e-05	1370	FALSE	0.794239
myristoleoylcarnitine..C14.1..	3.15254e-05	1371	FALSE	0.744856
arachidoylcarnitine..C20..	4.22562e-05	1372	FALSE	0.763374
ENSG00000012660	3.71051e-05	1373	FALSE	0.757202
ENSG00000276903	6.12917e-05	1374	FALSE	0.740741
ENSG00000148926	1.93359e-05	1375	FALSE	0.738683
ENSG00000197355	4.59848e-05	1376	FALSE	0.738683
ENSG00000057657	2.7545e-05	1377	FALSE	0.736626
ENSG00000211941	2.79879e-05	1378	FALSE	0.740741
ENSG00000184613	2.12548e-05	1379	FALSE	0.736626
ENSG00000171858	2.76666e-05	1380	FALSE	0.728395
ENSG00000111729	3.5554e-05	1381	FALSE	0.748971
ENSG00000153898	4.1583e-05	1382	FALSE	0.742798
ENSG00000172985	2.4838e-05	1383	FALSE	0.730453
ENSG00000100410	2.67437e-05	1384	FALSE	0.728395
ENSG00000145365	2.42602e-05	1385	FALSE	0.748971
ENSG00000171155	4.74334e-05	1386	FALSE	0.730453
ENSG00000138326	4.34664e-05	1387	FALSE	0.736626
ENSG00000114391	2.50429e-05	1388	FALSE	0.753086
ENSG00000174173	3.3496e-05	1389	FALSE	0.734568
ENSG00000139112	3.38256e-05	1390	FALSE	0.742798
ENSG00000107317	3.60664e-05	1391	FALSE	0.753086
ENSG00000125863	1.55649e-05	1392	FALSE	0.740741
ENSG00000260078	2.77748e-05	1393	FALSE	0.740741
ENSG00000161533	5.3301e-05	1394	FALSE	0.748971
ENSG00000125780	1.95611e-05	1395	FALSE	0.744856
laurylcarnitine..C12.	3.46868e-05	1396	FALSE	0.748971
ENSG00000141425	2.96227e-05	1397	FALSE	0.746914
ENSG00000117906	2.91561e-05	1398	FALSE	0.751029
ENSG00000132669	6.22801e-05	1399	FALSE	0.742798
ENSG00000179542	3.54956e-05	1400	FALSE	0.738683
ENSG00000259698	1.97906e-05	1401	FALSE	0.738683
ENSG00000064666	3.20201e-05	1402	FALSE	0.738683
X2.3.dihydroxy.5.methylthio.4.pentenoate..DMTPA..	4.71855e-05	1403	FALSE	0.773663
ENSG00000139289	2.47465e-05	1404	FALSE	0.740741
ENSG00000165775	2.96614e-05	1405	FALSE	0.734568
ENSG00000175215	2.02349e-05	1406	FALSE	0.734568
ENSG00000145990	3.51278e-05	1407	FALSE	0.744856
ENSG00000211660	2.69508e-05	1408	FALSE	0.740741
ENSG00000164919	2.74832e-05	1409	FALSE	0.734568
ENSG00000185753	3.6326e-05	1410	FALSE	0.740741
ENSG00000100902	2.69382e-05	1411	FALSE	0.738683
ENSG00000004468	2.37311e-05	1412	FALSE	0.753086
ENSG00000054219	3.46896e-05	1413	FALSE	0.73251
ENSG00000187522	2.35259e-05	1414	FALSE	0.736626
ENSG00000211642	3.69461e-05	1415	FALSE	0.742798
ENSG00000134330	5.40959e-05	1416	FALSE	0.748971
ENSG00000181220	2.59499e-05	1417	FALSE	0.734568
ENSG00000141622	3.31704e-05	1418	FALSE	0.746914
ENSG00000278293	3.71442e-05	1419	FALSE	0.740741
ENSG00000233719	3.88273e-05	1420	FALSE	0.738683
ENSG00000153823	2.35089e-05	1421	FALSE	0.740741
ENSG00000167680	4.78557e-05	1422	FALSE	0.73251
ENSG00000152778	3.93515e-05	1423	FALSE	0.740741
ENSG00000085274	2.75309e-05	1424	FALSE	0.730453
ENSG00000158710	1.6589e-05	1425	FALSE	0.746914
ENSG00000185127	2.22628e-05	1426	FALSE	0.738683
X4546_27_3	3.01888e-05	1427	FALSE	0.812757
quinolinate	2.97748e-05	1428	FALSE	0.746914
ENSG00000115649	3.86179e-05	1429	FALSE	0.755144
ENSG00000102760	2.9631e-05	1430	FALSE	0.746914
ENSG00000179021	2.12393e-05	1431	FALSE	0.736626
ENSG00000164091	3.02678e-05	1432	FALSE	0.738683
ENSG00000141446	2.3695e-05	1433	FALSE	0.746914
ENSG00000117091	2.59466e-05	1434	FALSE	0.759259
X3348_49_2	2.46324e-05	1435	FALSE	0.829218
ENSG00000173762	4.41555e-05	1436	FALSE	0.734568
ENSG00000144824	2.60941e-05	1437	FALSE	0.753086
ENSG00000058866	4.45923e-05	1438	FALSE	0.73251
ENSG00000198780	2.35599e-05	1439	FALSE	0.738683
ENSG00000116489	3.3468e-05	1440	FALSE	0.759259
ENSG00000057663	2.84671e-05	1441	FALSE	0.736626
ENSG00000103313	2.76313e-05	1442	FALSE	0.742798
ENSG00000129968	2.59307e-05	1443	FALSE	0.748971
ENSG00000274854	2.20166e-05	1444	FALSE	0.742798
ENSG00000175894	4.68434e-05	1445	FALSE	0.73251
ENSG00000005379	3.17155e-05	1446	FALSE	0.746914
ENSG00000169031	2.15772e-05	1447	FALSE	0.730453
ENSG00000256043	3.71429e-05	1448	FALSE	0.740741
ENSG00000196628	2.43348e-05	1449	FALSE	0.736626
ENSG00000238241	2.80087e-05	1450	FALSE	0.740741
phosphocholine	2.09495e-05	1451	FALSE	0.769547
ENSG00000173040	3.96937e-05	1452	FALSE	0.73251
ENSG00000134602	2.83612e-05	1453	FALSE	0.748971
ENSG00000026652	1.92998e-05	1454	FALSE	0.746914
ENSG00000164597	2.34858e-05	1455	FALSE	0.738683
decanoylcarnitine..C10.	4.10295e-05	1456	FALSE	0.761317
ENSG00000136573	1.92209e-05	1457	FALSE	0.738683
ENSG00000175820	4.83741e-05	1458	FALSE	0.73251
ENSG00000181104	1.8897e-05	1459	FALSE	0.736626
ENSG00000041353.1	2.6534e-05	1460	FALSE	0.740741
ENSG00000023902	3.5796e-05	1461	FALSE	0.753086
ENSG00000167863	2.61449e-05	1462	FALSE	0.728395
ENSG00000012822	2.58981e-05	1463	FALSE	0.759259
ENSG00000100985	3.1819e-05	1464	FALSE	0.734568
ENSG00000151726	2.57442e-05	1465	FALSE	0.736626
ENSG00000112335	2.25429e-05	1466	FALSE	0.744856
ENSG00000198814	1.35325e-05	1467	FALSE	0.736626
ENSG00000116701	2.37212e-05	1468	FALSE	0.753086
ENSG00000174600	2.47337e-05	1469	FALSE	0.73251
ENSG00000204487	3.25728e-05	1470	FALSE	0.738683
ENSG00000171611	2.64148e-05	1471	FALSE	0.73251
ENSG00000164543	3.96147e-05	1472	FALSE	0.736626
ENSG00000197958	3.82498e-05	1473	FALSE	0.738683
ENSG00000137154	1.64867e-05	1474	FALSE	0.740741
ENSG00000198642	1.43576e-05	1475	FALSE	0.738683
sphingomyelin..d18.1.19.0..d19.1.18.0..	3.74586e-05	1476	FALSE	0.751029
ENSG00000004779	2.00621e-05	1477	FALSE	0.748971
ENSG00000137210	2.48291e-05	1478	FALSE	0.742798
glycerate	2.33761e-05	1479	FALSE	0.755144
ENSG00000205336	2.06363e-05	1480	FALSE	0.738683
ENSG00000180871	2.91317e-05	1481	FALSE	0.734568
ENSG00000132465	2.31801e-05	1482	FALSE	0.744856
ENSG00000259392	1.90465e-05	1483	FALSE	0.738683
ENSG00000198574	2.70008e-05	1484	FALSE	0.738683
ENSG00000137757	2.36844e-05	1485	FALSE	0.742798
ENSG00000127540	2.72198e-05	1486	FALSE	0.740741
ENSG00000134247	2.96084e-05	1487	FALSE	0.744856
ENSG00000110934	1.89878e-05	1488	FALSE	0.757202
ENSG00000131389	2.67345e-05	1489	FALSE	0.742798
ENSG00000168275	1.53583e-05	1490	FALSE	0.730453
ENSG00000073008	2.67166e-05	1491	FALSE	0.740741
ENSG00000125384	1.84294e-05	1492	FALSE	0.748971
ENSG00000151692	3.46101e-05	1493	FALSE	0.742798
ENSG00000163297	2.77461e-05	1494	FALSE	0.746914
ENSG00000120875	2.89298e-05	1495	FALSE	0.748971
pyridoxate	1.62413e-05	1496	FALSE	0.751029
ENSG00000115128	2.60926e-05	1497	FALSE	0.757202
ENSG00000211893	1.42839e-05	1498	FALSE	0.740741
ENSG00000041353	2.6534e-05	1499	FALSE	0.742798
dimethylguanidino.valeric.acid..DMGV..	3.16592e-05	1500	FALSE	0.763374
ENSG00000231834	2.382e-05	1501	FALSE	0.736626
sphingomyelin..d18.2.23.0..d18.1.23.1..d17.1.24.1..	2.06901e-05	1502	FALSE	0.740741
ENSG00000281766	2.33453e-05	1503	FALSE	0.740741
ENSG00000197780	1.75325e-05	1504	FALSE	0.740741
ENSG00000165246	3.23323e-05	1505	FALSE	0.734568
ENSG00000149196	2.36938e-05	1506	FALSE	0.740741
ENSG00000274512	2.01525e-05	1507	FALSE	0.742798
ENSG00000177294	2.18243e-05	1508	FALSE	0.736626
X4985_11_1	1.65551e-05	1509	FALSE	0.796296
ENSG00000211640	2.77485e-05	1510	FALSE	0.742798
ENSG00000253239	1.40175e-05	1511	FALSE	0.740741
ENSG00000121060	1.98618e-05	1512	FALSE	0.751029
ENSG00000076043	2.96158e-05	1513	FALSE	0.736626
ENSG00000110848	2.29561e-05	1514	FALSE	0.746914
ENSG00000160219	2.55172e-05	1515	FALSE	0.742798
ENSG00000211897	2.61668e-05	1516	FALSE	0.742798
ENSG00000211949	2.5543e-05	1517	FALSE	0.740741
ENSG00000130741	1.00084e-05	1518	FALSE	0.742798
ENSG00000147065	2.27645e-05	1519	FALSE	0.736626
ENSG00000150779	2.12901e-05	1520	FALSE	0.742798
ENSG00000184384	1.61723e-05	1521	FALSE	0.736626
ENSG00000179456	2.73802e-05	1522	FALSE	0.738683
ENSG00000144746	2.36762e-05	1523	FALSE	0.751029
ENSG00000167106	3.1394e-05	1524	FALSE	0.73251
ENSG00000065413	2.403e-05	1525	FALSE	0.740741
ENSG00000211592	2.06132e-05	1526	FALSE	0.740741
ENSG00000278196	1.51038e-05	1527	FALSE	0.740741
ENSG00000075089	2.12599e-05	1528	FALSE	0.742798
ENSG00000118217	1.22353e-05	1529	FALSE	0.751029
ENSG00000166797	2.59446e-05	1530	FALSE	0.730453
X5alpha.androstan.3beta.17beta.diol.disulfate	2.66175e-05	1531	FALSE	0.773663
ENSG00000015479	2.52901e-05	1532	FALSE	0.751029
ENSG00000139921	1.17641e-05	1533	FALSE	0.740741
ENSG00000137462	2.03969e-05	1534	FALSE	0.740741
ENSG00000197629	2.13938e-05	1535	FALSE	0.738683
ENSG00000134001	1.74617e-05	1536	FALSE	0.742798
ENSG00000150625	1.89582e-05	1537	FALSE	0.740741
ENSG00000105514	1.91194e-05	1538	FALSE	0.746914
ENSG00000183137	3.46113e-05	1539	FALSE	0.736626
ENSG00000143947	2.13352e-05	1540	FALSE	0.751029
creatinine	1.80216e-05	1541	FALSE	0.763374
androstenediol..3alpha..17alpha..monosulfate..2.	2.27801e-05	1542	FALSE	0.765432
ENSG00000198692	2.48431e-05	1543	FALSE	0.738683
ENSG00000117450	1.58605e-05	1544	FALSE	0.759259
ENSG00000225314	1.50376e-05	1545	FALSE	0.738683
X3168_8_2	5.61493e-05	1546	FALSE	0.833333
X3438_10_2	1.6979e-05	1547	FALSE	0.82716
ENSG00000116030	2.6178e-05	1548	FALSE	0.757202
ENSG00000027869	2.85794e-05	1549	FALSE	0.740741
ENSG00000152127	2.48102e-05	1550	FALSE	0.736626
ENSG00000151150	1.76285e-05	1551	FALSE	0.738683
ENSG00000100387	2.08665e-05	1552	FALSE	0.726337
ENSG00000278119	2.15749e-05	1553	FALSE	0.740741
ENSG00000154217	1.17827e-05	1554	FALSE	0.736626
ENSG00000172995	2.35457e-05	1555	FALSE	0.73251
X5353_89_2	1.60409e-05	1556	FALSE	0.802469
ENSG00000263528	1.19045e-05	1557	FALSE	0.742798
ENSG00000166927	2.11756e-05	1558	FALSE	0.728395
ENSG00000099204	1.81807e-05	1559	FALSE	0.720165
ENSG00000254772	1.61558e-05	1560	FALSE	0.742798
ENSG00000150540	1.73267e-05	1561	FALSE	0.740741
ENSG00000013561	1.35813e-05	1562	FALSE	0.751029
ENSG00000176896	2.32592e-05	1563	FALSE	0.736626
ENSG00000231259	2.12809e-05	1564	FALSE	0.736626
ENSG00000185722	1.80659e-05	1565	FALSE	0.740741
ENSG00000169508	2.13378e-05	1566	FALSE	0.730453
X4141_79_1	1.73749e-05	1567	FALSE	0.812757
ENSG00000174776	2.00321e-05	1568	FALSE	0.734568
ENSG00000092841	2.00763e-05	1569	FALSE	0.728395
ENSG00000111961	1.87864e-05	1570	FALSE	0.751029
X4.ethylphenyl.sulfate	2.01229e-05	1571	FALSE	0.769547
X...24812	1.06543e-05	1572	FALSE	0.753086
ENSG00000168564	2.17885e-05	1573	FALSE	0.73251
ENSG00000153283	2.30649e-05	1574	FALSE	0.740741
ENSG00000174695	2.54926e-05	1575	FALSE	0.730453
ENSG00000211659	2.26442e-05	1576	FALSE	0.738683
ENSG00000107290	2.20634e-05	1577	FALSE	0.751029
ENSG00000186088	2.63746e-05	1578	FALSE	0.740741
ENSG00000184557	2.46146e-05	1579	FALSE	0.736626
ENSG00000197121	1.38979e-05	1580	FALSE	0.734568
ENSG00000173041	1.4179e-05	1581	FALSE	0.73251
X5.dodecenoylcarnitine..C12.1.	1.89367e-05	1582	FALSE	0.773663
ENSG00000101843	1.42028e-05	1583	FALSE	0.742798
X2953_31_2	1.62477e-05	1584	FALSE	0.855967
ENSG00000160593	1.32665e-05	1585	FALSE	0.746914
ENSG00000206292	1.26757e-05	1586	FALSE	0.738683
ENSG00000137672	2.17881e-05	1587	FALSE	0.742798
ENSG00000124557	2.51058e-05	1588	FALSE	0.744856
ENSG00000181061	2.53199e-05	1589	FALSE	0.736626
ENSG00000254709	2.17532e-05	1590	FALSE	0.742798
ENSG00000254122	3.37952e-05	1591	FALSE	0.740741
ENSG00000184924	2.52506e-05	1592	FALSE	0.734568
ENSG00000196549	1.66335e-05	1593	FALSE	0.734568
ENSG00000100266	1.60255e-05	1594	FALSE	0.734568
ENSG00000162639	1.42131e-05	1595	FALSE	0.742798
ENSG00000280787	1.33812e-05	1596	FALSE	0.740741
ENSG00000168209	2.03199e-05	1597	FALSE	0.730453
ENSG00000282399	1.4425e-05	1598	FALSE	0.740741
ENSG00000111726	1.55253e-05	1599	FALSE	0.751029
ENSG00000164330	1.82106e-05	1600	FALSE	0.738683
sphingosine.1.phosphate	1.95004e-05	1601	FALSE	0.740741
ENSG00000133639	1.14745e-05	1602	FALSE	0.744856
ENSG00000089009	1.55325e-05	1603	FALSE	0.734568
ENSG00000146826	1.67329e-05	1604	FALSE	0.742798
ENSG00000137812	2.26275e-05	1605	FALSE	0.744856
ENSG00000175040	2.61832e-05	1606	FALSE	0.73251
ENSG00000165695	1.51524e-05	1607	FALSE	0.734568
ENSG00000169116	1.93575e-05	1608	FALSE	0.730453
ENSG00000065911	2.53887e-05	1609	FALSE	0.736626
ENSG00000125538	1.72264e-05	1610	FALSE	0.744856
X2602_2_2	1.76599e-05	1611	FALSE	0.860082
ENSG00000088881	1.70707e-05	1612	FALSE	0.73251
ENSG00000131127	1.8619e-05	1613	FALSE	0.746914
ENSG00000182149	1.62467e-05	1614	FALSE	0.736626
ENSG00000185198	2.60834e-05	1615	FALSE	0.734568
ENSG00000158156	1.85764e-05	1616	FALSE	0.740741
X21.hydroxypregnenolone.disulfate	1.40866e-05	1617	FALSE	0.77572
ENSG00000163191	1.55126e-05	1618	FALSE	0.746914
ENSG00000029153	1.25112e-05	1619	FALSE	0.740741
ENSG00000100632	1.55858e-05	1620	FALSE	0.744856
X3032_11_2	1.12836e-05	1621	FALSE	0.849794
ENSG00000211974	2.36463e-05	1622	FALSE	0.738683
ENSG00000147996	1.44901e-05	1623	FALSE	0.740741
ENSG00000265354	1.99365e-05	1624	FALSE	0.740741
ENSG00000117791	2.10183e-05	1625	FALSE	0.757202
ENSG00000103569	1.07746e-05	1626	FALSE	0.742798
ENSG00000215021	1.61838e-05	1627	FALSE	0.736626
ENSG00000271361	1.30781e-05	1628	FALSE	0.742798
ENSG00000183691	9.59176e-06	1629	FALSE	0.738683
ENSG00000213281	1.44243e-05	1630	FALSE	0.738683
ENSG00000235193	1.42814e-05	1631	FALSE	0.738683
ENSG00000115944	1.24976e-05	1632	FALSE	0.751029
ENSG00000278613	1.36681e-05	1633	FALSE	0.740741
ENSG00000169180	1.50203e-05	1634	FALSE	0.726337
X3362_61_2	1.35523e-05	1635	FALSE	0.814815
ENSG00000111832	1.37002e-05	1636	FALSE	0.748971
ENSG00000198856	1.48765e-05	1637	FALSE	0.740741
ENSG00000241837	1.55964e-05	1638	FALSE	0.740741
ENSG00000229754	1.79345e-05	1639	FALSE	0.736626
X14125_5_3	1.27959e-05	1640	FALSE	0.874486
ENSG00000137040	1.51287e-05	1641	FALSE	0.740741
ENSG00000166946	1.54634e-05	1642	FALSE	0.730453
ENSG00000171488	9.7539e-06	1643	FALSE	0.726337
ENSG00000077157	1.77434e-05	1644	FALSE	0.734568
ENSG00000232915	1.37173e-05	1645	FALSE	0.736626
ENSG00000149294	2.25655e-05	1646	FALSE	0.740741
ENSG00000116977	1.80576e-05	1647	FALSE	0.757202
ENSG00000179934	1.00138e-05	1648	FALSE	0.738683
ENSG00000170006	1.39363e-05	1649	FALSE	0.730453
ENSG00000109320	1.46589e-05	1650	FALSE	0.746914
ENSG00000276953	1.55114e-05	1651	FALSE	0.740741
ENSG00000227671	1.26949e-05	1652	FALSE	0.738683
ENSG00000147669	1.40968e-05	1653	FALSE	0.748971
ENSG00000112365	2.04776e-05	1654	FALSE	0.746914
ENSG00000134333	1.89572e-05	1655	FALSE	0.746914
ENSG00000152270	1.0769e-05	1656	FALSE	0.738683
ENSG00000205268	1.53082e-05	1657	FALSE	0.738683
ENSG00000061918	1.21404e-05	1658	FALSE	0.730453
ENSG00000173369	1.89109e-05	1659	FALSE	0.730453
X2948_58_2	1.28437e-05	1660	FALSE	0.853909
ENSG00000197852	1.3796e-05	1661	FALSE	0.738683
ENSG00000069702	1.14734e-05	1662	FALSE	0.740741
ENSG00000100605	7.93959e-06	1663	FALSE	0.742798
ENSG00000171596	1.73406e-05	1664	FALSE	0.728395
ENSG00000110318	2.63329e-05	1665	FALSE	0.753086
ENSG00000266472	1.62913e-05	1666	FALSE	0.742798
ENSG00000157734	8.24973e-06	1667	FALSE	0.742798
X1.methyl.4.imidazoleacetate	2.04152e-05	1668	FALSE	0.779835
ENSG00000132205	1.23176e-05	1669	FALSE	0.740741
ENSG00000100453	1.67049e-05	1670	FALSE	0.734568
ENSG00000187037	1.42581e-05	1671	FALSE	0.736626
X3799_11_2	1.75416e-05	1672	FALSE	0.814815
ENSG00000168329	1.92014e-05	1673	FALSE	0.728395
ENSG00000111790	1.18577e-05	1674	FALSE	0.751029
ENSG00000008294	1.49936e-05	1675	FALSE	0.755144
ENSG00000112299	1.74154e-05	1676	FALSE	0.742798
ENSG00000241351	1.24138e-05	1677	FALSE	0.740741
ENSG00000104783	1.26109e-05	1678	FALSE	0.751029
ENSG00000116984	1.65423e-05	1679	FALSE	0.755144
ENSG00000152495	1.55884e-05	1680	FALSE	0.738683
ENSG00000115514	1.14971e-05	1681	FALSE	0.755144
ENSG00000143384	1.08653e-05	1682	FALSE	0.757202
X4968_50_1	1.45075e-05	1683	FALSE	0.798354
ENSG00000181610	1.5817e-05	1684	FALSE	0.734568
ENSG00000123700	1.54576e-05	1685	FALSE	0.744856
ENSG00000146122	1.73844e-05	1686	FALSE	0.744856
ENSG00000206486	1.36135e-05	1687	FALSE	0.738683
X10365_132_3	1.23543e-05	1688	FALSE	0.927984
ENSG00000141458	1.19726e-05	1689	FALSE	0.748971
ENSG00000086712	1.36016e-05	1690	FALSE	0.738683
ENSG00000121851	1.12778e-05	1691	FALSE	0.748971
ENSG00000233999	1.16407e-05	1692	FALSE	0.738683
ENSG00000231500	1.09324e-05	1693	FALSE	0.736626
ENSG00000107789	1.25437e-05	1694	FALSE	0.744856
ENSG00000100614	1.16272e-05	1695	FALSE	0.744856
ENSG00000072840	1.34283e-05	1696	FALSE	0.742798
ENSG00000127314	1.07954e-05	1697	FALSE	0.742798
ENSG00000175768	1.2496e-05	1698	FALSE	0.73251
ENSG00000125257	1.79034e-05	1699	FALSE	0.740741
ENSG00000125691	1.17362e-05	1700	FALSE	0.744856
ENSG00000134198	1.17869e-05	1701	FALSE	0.744856
ENSG00000251348	1.32842e-05	1702	FALSE	0.740741
ENSG00000134294	1.20466e-05	1703	FALSE	0.742798
ENSG00000163508	1.41412e-05	1704	FALSE	0.736626
ENSG00000163788	1.06975e-05	1705	FALSE	0.738683
ENSG00000064886	1.42853e-05	1706	FALSE	0.740741
ENSG00000101773	1.12893e-05	1707	FALSE	0.746914
ENSG00000277365	9.77198e-06	1708	FALSE	0.740741
ENSG00000123329	1.06465e-05	1709	FALSE	0.751029
ENSG00000163993	1.2277e-05	1710	FALSE	0.734568
ENSG00000162676	1.20747e-05	1711	FALSE	0.742798
X2.hydroxynervonate.	1.13092e-05	1712	FALSE	0.773663
ENSG00000140379	1.21043e-05	1713	FALSE	0.744856
ENSG00000159720	1.15324e-05	1714	FALSE	0.746914
ENSG00000120279	9.73393e-06	1715	FALSE	0.755144
ENSG00000136305	1.40523e-05	1716	FALSE	0.744856
ENSG00000106052	1.48652e-05	1717	FALSE	0.751029
vanillylmandelate..VMA.	8.33311e-06	1718	FALSE	0.748971
ENSG00000122406	1.02029e-05	1719	FALSE	0.753086
ENSG00000082438	9.9079e-06	1720	FALSE	0.73251
ENSG00000182173	1.37524e-05	1721	FALSE	0.736626
palmitoleoylcarnitine..C16.1..	1.35318e-05	1722	FALSE	0.751029
X4160_49_1	1.14073e-05	1723	FALSE	0.8107
ENSG00000189067	1.16852e-05	1724	FALSE	0.738683
ENSG00000174748	1.11604e-05	1725	FALSE	0.734568
X3.methylglutaconate	1.19755e-05	1726	FALSE	0.771605
ENSG00000178988	8.20702e-06	1727	FALSE	0.740741
ENSG00000162961	1.58089e-05	1728	FALSE	0.742798
ENSG00000183283	8.84629e-06	1729	FALSE	0.736626
ENSG00000172530	1.35401e-05	1730	FALSE	0.726337
ENSG00000166912	1.15897e-05	1731	FALSE	0.728395
ENSG00000197860	1.01654e-05	1732	FALSE	0.738683
androstenediol..3beta.17beta..monosulfate..1.	1.1372e-05	1733	FALSE	0.76749
ENSG00000138381	1.66265e-05	1734	FALSE	0.738683
ENSG00000103381	1.03689e-05	1735	FALSE	0.744856
ENSG00000168028	9.84896e-06	1736	FALSE	0.730453
ENSG00000143226	8.45763e-06	1737	FALSE	0.755144
ENSG00000066336	8.27157e-06	1738	FALSE	0.736626
ENSG00000165512	1.02502e-05	1739	FALSE	0.734568
X5440_26_3	6.48148e-06	1740	FALSE	0.794239
ENSG00000143507	9.26417e-06	1741	FALSE	0.755144
ENSG00000143669	1.09535e-05	1742	FALSE	0.748971
ENSG00000124570	8.25189e-06	1743	FALSE	0.740741
ENSG00000163600	8.57616e-06	1744	FALSE	0.742798
X2.naphthol.sulfate	1.25648e-05	1745	FALSE	0.769547
ENSG00000148019	7.06967e-06	1746	FALSE	0.740741
ENSG00000146834	1.22711e-05	1747	FALSE	0.742798
ENSG00000275333	8.16806e-06	1748	FALSE	0.742798
ENSG00000225544	1.07048e-05	1749	FALSE	0.736626
ENSG00000197535	1.12933e-05	1750	FALSE	0.740741
ENSG00000127184	8.07632e-06	1751	FALSE	0.742798
ENSG00000059377	7.48318e-06	1752	FALSE	0.736626
ENSG00000233057	1.37089e-05	1753	FALSE	0.736626
ENSG00000128340	7.49948e-06	1754	FALSE	0.742798
ENSG00000132849	6.70053e-06	1755	FALSE	0.742798
ENSG00000064763	9.4799e-06	1756	FALSE	0.736626
ENSG00000225873	9.47127e-06	1757	FALSE	0.736626
X4721_54_2	8.644e-06	1758	FALSE	0.808642
ENSG00000274575	1.01411e-05	1759	FALSE	0.742798
ENSG00000211677	7.94933e-06	1760	FALSE	0.740741
ENSG00000136888	7.65732e-06	1761	FALSE	0.738683
ENSG00000140332	9.49729e-06	1762	FALSE	0.744856
X3000_66_1	1.05136e-05	1763	FALSE	0.851852
ENSG00000122565	9.22177e-06	1764	FALSE	0.748971
X5134_52_2	1.05864e-05	1765	FALSE	0.806584
ENSG00000173917	9.37308e-06	1766	FALSE	0.73251
ENSG00000137492	6.0437e-06	1767	FALSE	0.740741
ENSG00000101849	1.07012e-05	1768	FALSE	0.740741
ENSG00000166439	1.00227e-05	1769	FALSE	0.730453
ENSG00000110871	6.72172e-06	1770	FALSE	0.753086
ENSG00000129657	9.12958e-06	1771	FALSE	0.740741
ENSG00000096968	7.95372e-06	1772	FALSE	0.718107
ENSG00000217555	1.07247e-05	1773	FALSE	0.734568
ENSG00000164587	9.03739e-06	1774	FALSE	0.736626
ENSG00000197353	5.82052e-06	1775	FALSE	0.740741
N.acetylneuraminate	9.66828e-06	1776	FALSE	0.757202
ENSG00000259151	7.58242e-06	1777	FALSE	0.738683
ENSG00000239521	8.54279e-06	1778	FALSE	0.740741
ENSG00000153395	1.05223e-05	1779	FALSE	0.740741
ENSG00000151532	7.80313e-06	1780	FALSE	0.738683
ENSG00000136783	9.30751e-06	1781	FALSE	0.738683
ENSG00000042062	4.93476e-06	1782	FALSE	0.740741
ENSG00000145337	6.6018e-06	1783	FALSE	0.748971
ENSG00000155307	7.66661e-06	1784	FALSE	0.73251
ENSG00000010270	9.63737e-06	1785	FALSE	0.757202
X2670_67_4	9.46064e-06	1786	FALSE	0.860082
ENSG00000163737	7.79963e-06	1787	FALSE	0.736626
ENSG00000214367	6.86779e-06	1788	FALSE	0.736626
ENSG00000064995	9.02893e-06	1789	FALSE	0.740741
ENSG00000106603	1.06462e-05	1790	FALSE	0.738683
ENSG00000057704	9.25402e-06	1791	FALSE	0.73251
ENSG00000139370	7.35334e-06	1792	FALSE	0.740741
ENSG00000167272	1.18683e-05	1793	FALSE	0.730453
ENSG00000117859	8.15434e-06	1794	FALSE	0.753086
ENSG00000180667	7.32606e-06	1795	FALSE	0.736626
ENSG00000110958	7.60716e-06	1796	FALSE	0.757202
C.glycosyltryptophan	5.33984e-06	1797	FALSE	0.769547
ENSG00000156482	6.44385e-06	1798	FALSE	0.740741
ENSG00000184730	7.80625e-06	1799	FALSE	0.736626
ENSG00000133739	7.93374e-06	1800	FALSE	0.744856
ENSG00000163346	8.87553e-06	1801	FALSE	0.742798
ENSG00000107742	9.82101e-06	1802	FALSE	0.746914
androsterone.sulfate	5.41728e-06	1803	FALSE	0.761317
ENSG00000253846	6.0048e-06	1804	FALSE	0.740741
ENSG00000163644	7.65567e-06	1805	FALSE	0.738683
ENSG00000250312	9.11094e-06	1806	FALSE	0.740741
ENSG00000121966	7.36234e-06	1807	FALSE	0.748971
ENSG00000133321	7.4635e-06	1808	FALSE	0.744856
ENSG00000184076	5.28651e-06	1809	FALSE	0.736626
ergothioneine	8.26741e-06	1810	FALSE	0.755144
X2797_56_2	7.79563e-06	1811	FALSE	0.843621
ENSG00000211964	9.03552e-06	1812	FALSE	0.740741
ENSG00000137094	7.0395e-06	1813	FALSE	0.738683
ENSG00000159399	8.57597e-06	1814	FALSE	0.744856
ENSG00000080839	8.96884e-06	1815	FALSE	0.73251
ENSG00000109475	6.47516e-06	1816	FALSE	0.746914
ENSG00000155368	5.89124e-06	1817	FALSE	0.736626
ENSG00000120688	5.98051e-06	1818	FALSE	0.751029
ENSG00000104870	7.03599e-06	1819	FALSE	0.755144
ENSG00000211598	5.45736e-06	1820	FALSE	0.740741
ENSG00000179144	6.06151e-06	1821	FALSE	0.738683
ENSG00000133983	6.17638e-06	1822	FALSE	0.740741
ENSG00000284076	6.58961e-06	1823	FALSE	0.740741
ENSG00000276368	6.90929e-06	1824	FALSE	0.740741
ENSG00000072110	7.2689e-06	1825	FALSE	0.742798
stearoyl.ethanolamide	6.97049e-06	1826	FALSE	0.744856
ENSG00000139679	8.36216e-06	1827	FALSE	0.740741
ENSG00000110696	6.71811e-06	1828	FALSE	0.751029
ENSG00000162341	8.57556e-06	1829	FALSE	0.748971
ENSG00000176438	7.66693e-06	1830	FALSE	0.73251
ENSG00000180739	7.4648e-06	1831	FALSE	0.736626
ENSG00000275153	6.74912e-06	1832	FALSE	0.742798
sphingomyelin..d18.0.18.0..d19.0.17.0..	8.02808e-06	1833	FALSE	0.748971
ENSG00000120696	7.3006e-06	1834	FALSE	0.746914
gamma.glutamylcitrulline.	3.52325e-06	1835	FALSE	0.753086
hydroxyasparagine	8.79827e-06	1836	FALSE	0.748971
ENSG00000169403	6.27545e-06	1837	FALSE	0.726337
ENSG00000158769	8.923e-06	1838	FALSE	0.746914
ENSG00000006715	8.18761e-06	1839	FALSE	0.748971
ENSG00000120709	6.06667e-06	1840	FALSE	0.744856
ENSG00000163659	5.09909e-06	1841	FALSE	0.738683
ENSG00000131355	6.63212e-06	1842	FALSE	0.746914
ENSG00000140995	5.53416e-06	1843	FALSE	0.744856
ENSG00000171476	5.54066e-06	1844	FALSE	0.72428
ENSG00000117090	7.65426e-06	1845	FALSE	0.757202
X.2.4.or.2.5..dimethylphenol.sulfate	8.08477e-06	1846	FALSE	0.794239
ENSG00000167080	5.50485e-06	1847	FALSE	0.730453
ENSG00000114942	5.69845e-06	1848	FALSE	0.753086
ENSG00000150045	6.39111e-06	1849	FALSE	0.740741
X1.methylhistidine	5.13465e-06	1850	FALSE	0.786008
ENSG00000144320	4.97089e-06	1851	FALSE	0.748971
ENSG00000163050	5.99667e-06	1852	FALSE	0.744856
ENSG00000131174	4.9585e-06	1853	FALSE	0.742798
ENSG00000137877	7.10734e-06	1854	FALSE	0.740741
ENSG00000085117	5.44671e-06	1855	FALSE	0.730453
ENSG00000256537	3.63596e-06	1856	FALSE	0.740741
ENSG00000136868	6.28801e-06	1857	FALSE	0.740741
ENSG00000006756	5.10666e-06	1858	FALSE	0.755144
X2609_59_2	5.6493e-06	1859	FALSE	0.855967
ENSG00000146386	4.2452e-06	1860	FALSE	0.746914
ENSG00000156411	5.46502e-06	1861	FALSE	0.740741
ENSG00000186063	5.10342e-06	1862	FALSE	0.740741
ENSG00000117335	6.77402e-06	1863	FALSE	0.751029
ENSG00000152133	6.40021e-06	1864	FALSE	0.736626
ENSG00000165506	4.79113e-06	1865	FALSE	0.734568
sphingomyelin..d18.2.23.1..	6.33255e-06	1866	FALSE	0.740741
ENSG00000071967	5.16654e-06	1867	FALSE	0.742798
ENSG00000277150	7.0793e-06	1868	FALSE	0.740741
ENSG00000099219	5.33442e-06	1869	FALSE	0.728395
ENSG00000244115	6.88375e-06	1870	FALSE	0.738683
ENSG00000242616	5.58618e-06	1871	FALSE	0.738683
ENSG00000104408	4.41092e-06	1872	FALSE	0.746914
ENSG00000118412	6.29167e-06	1873	FALSE	0.748971
ENSG00000137575	5.41864e-06	1874	FALSE	0.740741
octanoylcarnitine..C8.	5.55359e-06	1875	FALSE	0.746914
ENSG00000128708	4.85631e-06	1876	FALSE	0.740741
ENSG00000163545	5.04378e-06	1877	FALSE	0.740741
ENSG00000122026	5.60185e-06	1878	FALSE	0.748971
ENSG00000145819	5.42837e-06	1879	FALSE	0.744856
ENSG00000215301	4.12862e-06	1880	FALSE	0.734568
ENSG00000135218	4.43434e-06	1881	FALSE	0.742798
ENSG00000008952	5.15315e-06	1882	FALSE	0.761317
ENSG00000197153	4.61214e-06	1883	FALSE	0.734568
ENSG00000088325	5.60569e-06	1884	FALSE	0.736626
ENSG00000008394	5.11735e-06	1885	FALSE	0.759259
ENSG00000026025	6.00665e-06	1886	FALSE	0.753086
leucine	7.51167e-06	1887	FALSE	0.751029
ENSG00000276545	3.76729e-06	1888	FALSE	0.740741
ENSG00000124172	5.34204e-06	1889	FALSE	0.746914
ENSG00000166275	6.90051e-06	1890	FALSE	0.730453
ENSG00000275302	5.44401e-06	1891	FALSE	0.742798
ENSG00000136875	3.67978e-06	1892	FALSE	0.738683
ENSG00000011201	7.28736e-06	1893	FALSE	0.759259
ENSG00000117602	4.52462e-06	1894	FALSE	0.755144
ENSG00000156127	5.21017e-06	1895	FALSE	0.736626
ENSG00000162434	4.63469e-06	1896	FALSE	0.744856
sphingomyelin..d18.2.24.1..d18.1.24.2..	5.59197e-06	1897	FALSE	0.740741
ENSG00000198898	4.06306e-06	1898	FALSE	0.740741
ENSG00000276141	5.92385e-06	1899	FALSE	0.742798
X...11381	4.49908e-06	1900	FALSE	0.744856
ENSG00000173141	3.67262e-06	1901	FALSE	0.730453
ENSG00000118777	5.8159e-06	1902	FALSE	0.748971
ENSG00000164484	3.87029e-06	1903	FALSE	0.734568
ENSG00000198258	3.67306e-06	1904	FALSE	0.738683
ENSG00000147324	4.56078e-06	1905	FALSE	0.742798
ENSG00000110330	4.56424e-06	1906	FALSE	0.746914
ENSG00000143183	5.75633e-06	1907	FALSE	0.755144
ENSG00000076662	4.32045e-06	1908	FALSE	0.728395
ENSG00000152484	4.16804e-06	1909	FALSE	0.736626
ENSG00000074966	6.52306e-06	1910	FALSE	0.742798
ENSG00000239951	4.96978e-06	1911	FALSE	0.740741
ENSG00000197448	6.14947e-06	1912	FALSE	0.738683
ENSG00000154655	3.23315e-06	1913	FALSE	0.738683
ENSG00000110777	6.4926e-06	1914	FALSE	0.746914
ENSG00000119013	4.15736e-06	1915	FALSE	0.748971
ENSG00000169567	4.46229e-06	1916	FALSE	0.730453
ENSG00000136999	4.55189e-06	1917	FALSE	0.740741
ENSG00000080493	4.01643e-06	1918	FALSE	0.736626
ENSG00000178449	4.08975e-06	1919	FALSE	0.740741
ENSG00000282417	5.00002e-06	1920	FALSE	0.740741
ENSG00000132514	2.87822e-06	1921	FALSE	0.742798
ENSG00000144290	2.42145e-06	1922	FALSE	0.748971
ENSG00000186625	5.50623e-06	1923	FALSE	0.738683
ENSG00000160712	3.58203e-06	1924	FALSE	0.746914
ENSG00000175324	4.01048e-06	1925	FALSE	0.734568
ENSG00000062282	4.1574e-06	1926	FALSE	0.738683
ENSG00000154889	4.46832e-06	1927	FALSE	0.736626
ENSG00000167094	3.61625e-06	1928	FALSE	0.73251
ENSG00000127951	3.13589e-06	1929	FALSE	0.742798
threonate	2.59523e-06	1930	FALSE	0.748971
ENSG00000137501	3.39226e-06	1931	FALSE	0.742798
ENSG00000227642	2.65597e-06	1932	FALSE	0.736626
ENSG00000111261	4.48224e-06	1933	FALSE	0.757202
X3331_8_1	3.85359e-06	1934	FALSE	0.833333
ENSG00000198771	5.15064e-06	1935	FALSE	0.738683
ENSG00000172428	4.05376e-06	1936	FALSE	0.728395
ENSG00000106591	3.77334e-06	1937	FALSE	0.744856
ENSG00000169740	3.57171e-06	1938	FALSE	0.730453
X7655_11_3	4.42317e-06	1939	FALSE	0.794239
X5509_7_3	2.83124e-06	1940	FALSE	0.792181
X4413_3_2	3.11124e-06	1941	FALSE	0.812757
ENSG00000100697	3.02881e-06	1942	FALSE	0.738683
ENSG00000000419	3.82672e-06	1943	FALSE	0.755144
ENSG00000143771	4.09731e-06	1944	FALSE	0.753086
ENSG00000107281	2.19127e-06	1945	FALSE	0.748971
ENSG00000073861	3.66725e-06	1946	FALSE	0.740741
ENSG00000114125	3.2527e-06	1947	FALSE	0.744856
ENSG00000086065	2.80897e-06	1948	FALSE	0.736626
ENSG00000188290	2.84031e-06	1949	FALSE	0.736626
ENSG00000100991	3.27823e-06	1950	FALSE	0.738683
ENSG00000160336	3.20048e-06	1951	FALSE	0.748971
ENSG00000211895	3.32517e-06	1952	FALSE	0.744856
ENSG00000070731	3.51001e-06	1953	FALSE	0.742798
ENSG00000115841	3.43978e-06	1954	FALSE	0.753086
ENSG00000153989	2.868e-06	1955	FALSE	0.740741
X5437_63_3	3.14301e-06	1956	FALSE	0.790123
X3beta.hydroxy.5.cholestenoate	2.93566e-06	1957	FALSE	0.769547
ENSG00000106789	3.0748e-06	1958	FALSE	0.744856
pantothenate..Vitamin.B5.	3.81726e-06	1959	FALSE	0.748971
ENSG00000088986	2.64954e-06	1960	FALSE	0.736626
X2686_67_2	3.48224e-06	1961	FALSE	0.864198
ENSG00000189043	3.48296e-06	1962	FALSE	0.740741
ENSG00000143365	3.70951e-06	1963	FALSE	0.755144
ENSG00000110076	3.92106e-06	1964	FALSE	0.748971
ENSG00000136867	2.76436e-06	1965	FALSE	0.740741
indolelactate	3.06732e-06	1966	FALSE	0.746914
X3.methoxytyrosine	3.59488e-06	1967	FALSE	0.76749
ENSG00000182022	2.22768e-06	1968	FALSE	0.736626
ENSG00000197841	2.76979e-06	1969	FALSE	0.740741
ENSG00000225921	3.54609e-06	1970	FALSE	0.736626
ENSG00000082512	3.4615e-06	1971	FALSE	0.730453
ENSG00000114166	2.43586e-06	1972	FALSE	0.748971
ENSG00000275796	3.32307e-06	1973	FALSE	0.742798
ENSG00000100519	3.4871e-06	1974	FALSE	0.73251
ENSG00000273703	2.42427e-06	1975	FALSE	0.742798
ENSG00000136068	2.14946e-06	1976	FALSE	0.742798
ENSG00000168229	2.85447e-06	1977	FALSE	0.73251
ENSG00000156384	1.88127e-06	1978	FALSE	0.740741
ENSG00000120280	2.93808e-06	1979	FALSE	0.751029
ENSG00000211663	1.91922e-06	1980	FALSE	0.740741
X5316_54_3	2.12148e-06	1981	FALSE	0.804527
sphingomyelin..d18.2.18.1..	2.9911e-06	1982	FALSE	0.744856
ENSG00000135116	2.82948e-06	1983	FALSE	0.744856
ENSG00000174500	2.23499e-06	1984	FALSE	0.73251
ENSG00000087338	2.79774e-06	1985	FALSE	0.730453
ENSG00000119900	2.47299e-06	1986	FALSE	0.759259
ENSG00000116459	2.37404e-06	1987	FALSE	0.759259
ENSG00000005893	2.57909e-06	1988	FALSE	0.748971
ENSG00000161970	2.53988e-06	1989	FALSE	0.748971
N.acetylcarnosine	2.70751e-06	1990	FALSE	0.759259
X4129_72_1	2.24422e-06	1991	FALSE	0.812757
ENSG00000008018	2.98657e-06	1992	FALSE	0.759259
ENSG00000186265	2.29264e-06	1993	FALSE	0.738683
ENSG00000070614	2.25866e-06	1994	FALSE	0.740741
ENSG00000074590	2.07845e-06	1995	FALSE	0.742798
X3..3.amino.3.carboxypropyl.uridine.	1.69568e-06	1996	FALSE	0.751029
ENSG00000186260	2.56336e-06	1997	FALSE	0.738683
ENSG00000147416	2.48137e-06	1998	FALSE	0.746914
[truncated: 220 more rows]

## Sheet: Multi-Omics Post-Clustering
S6 Table: Ranks for all features as determined by recursive feature elimination using SVM (SVMRFE).
Omics Identifier	coef^2_Class1_proteomics_subtype	coef^2_Class2_metabolomics_subtype	coef^2_Class3_transcriptomics_subtype	ranks	support	cumulative score
ENSG00000114529	4.15356e-05	1.29026e-05	9.84567e-05	1	TRUE	0.833333
X4.vinylphenol.sulfate	1.97736e-05	0.000159021	2.00895e-05	1	TRUE	0.888889
ENSG00000160179	9.93934e-05	7.16364e-06	5.39743e-07	1	TRUE	0.861111
ENSG00000153207	1.81726e-05	8.98881e-06	5.95499e-05	1	TRUE	0.861111
ENSG00000152492	0.00011765	8.86917e-06	0.000128211	1	TRUE	0.851852
ENSG00000250312	0.000121781	1.14494e-05	3.78676e-05	1	TRUE	0.861111
X1.methylhistidine	8.81558e-05	4.91283e-05	2.68135e-05	1	TRUE	0.907407
ENSG00000253159	0.00011553	1.2238e-07	6.25888e-05	1	TRUE	0.861111
ENSG00000150054	8.69388e-05	9.72591e-08	9.67948e-05	1	TRUE	0.87037
X8476_11_3	2.12199e-06	0.000160421	4.48581e-05	1	TRUE	0.888889
X8459_10_3	0.000196411	2.74361e-06	0.000123315	1	TRUE	0.888889
ENSG00000100580	1.41502e-05	4.00989e-07	5.18026e-05	1	TRUE	0.851852
X5116_62_2	6.40703e-06	4.54745e-05	0.000206611	1	TRUE	0.888889
ENSG00000273611	2.95227e-07	5.45721e-05	4.81199e-05	1	TRUE	0.861111
X5..galactosylhydroxy..L.lysine	0.000111666	1.18437e-05	0.000146775	1	TRUE	0.888889
ENSG00000143771	6.14562e-05	9.49975e-05	4.36787e-06	1	TRUE	0.861111
ENSG00000143727	7.06041e-05	1.86887e-06	3.13508e-05	1	TRUE	0.861111
Elafin	5.55348e-05	9.8488e-05	8.10511e-05	1	TRUE	0.888889
Macrophage-capping protein	3.07156e-07	0.000320752	9.26191e-05	1	TRUE	0.907407
ENSG00000274512	0.000288029	4.53681e-05	3.77807e-05	1	TRUE	0.861111
Coagulation Factor X	0.000219302	1.07363e-05	0.000168947	1	TRUE	0.916667
Trefoil factor 3	1.22562e-05	0.000226597	4.96332e-05	1	TRUE	0.898148
ENSG00000143110	2.06249e-07	2.28292e-05	8.76967e-05	1	TRUE	0.861111
ENSG00000275949	7.81447e-05	6.62627e-06	9.2241e-05	1	TRUE	0.861111
ENSG00000103194	5.85701e-05	2.11884e-05	1.46413e-05	1	TRUE	0.851852
ENSG00000103381	2.217e-06	1.0246e-05	4.09215e-05	1	TRUE	0.851852
Angiostatin	2.36316e-05	0.000113284	3.2599e-05	1	TRUE	0.907407
Beta-2-microglobulin	1.50657e-06	0.000201463	3.65933e-05	1	TRUE	0.907407
Cathepsin L2	2.58011e-05	5.21846e-05	6.15347e-05	1	TRUE	0.87963
ENSG00000101216	3.42295e-05	3.46303e-05	8.45436e-07	1	TRUE	0.851852
Chordin-like protein 1	2.95012e-06	0.000226753	3.08251e-05	1	TRUE	0.888889
X5alpha.pregnan.3beta.20beta.diol.monosulfate..1.	3.28762e-05	2.63153e-05	0.000100595	1	TRUE	0.888889
ENSG00000239855	8.4357e-05	1.69108e-05	2.80306e-06	1	TRUE	0.861111
ENSG00000196683	7.99952e-05	8.69746e-06	3.09612e-06	1	TRUE	0.87037
ENSG00000196418	8.8398e-06	9.41413e-06	7.77208e-05	1	TRUE	0.87037
ENSG00000196139	3.83708e-06	8.76542e-05	6.63525e-06	1	TRUE	0.87037
X...24686	0.000165141	7.42604e-06	0.000214327	1	TRUE	0.851852
ENSG00000188846	2.01669e-07	1.95179e-05	4.91679e-05	1	TRUE	0.87037
ENSG00000186132	0.00016866	3.02629e-06	0.00013497	1	TRUE	0.87037
N.N.N.trimethyl.alanylproline.betaine..TMAP.	8.42751e-05	1.33258e-05	9.46053e-05	1	TRUE	0.87037
glutamine.conjugate.of.C6H10O2..2..	7.39166e-05	1.2173e-05	7.91609e-05	1	TRUE	0.87037
ENSG00000211445	0.000164099	1.23584e-05	3.89514e-05	1	TRUE	0.87037
ENSG00000184076	7.1307e-08	4.93761e-10	4.01193e-05	1	TRUE	0.87037
ENSG00000211649	6.27765e-05	1.95174e-05	0.00015999	1	TRUE	0.87037
ENSG00000027869	5.14842e-05	6.95054e-05	8.40592e-05	1	TRUE	0.851852
ENSG00000183576	1.585e-05	7.99797e-05	2.59787e-05	1	TRUE	0.87037
ENSG00000240505	6.5253e-07	6.73765e-05	0.000126245	1	TRUE	0.861111
ENSG00000211825	5.05235e-05	3.1015e-05	2.41514e-05	1	TRUE	0.87037
sphingomyelin..d18.2.23.1..	8.48195e-05	5.47909e-05	3.68666e-05	1	TRUE	0.87963
ENSG00000177954.1	2.78693e-05	6.27487e-07	1.0398e-06	1	TRUE	0.87037
ENSG00000177954	2.78693e-05	6.27487e-07	1.0398e-06	1	TRUE	0.87037
sphingomyelin..d18.1.20.2..d18.2.20.1..d16.1.22.2..	0.000206332	4.71516e-05	2.97749e-06	1	TRUE	0.87963
pseudouridine	7.26462e-05	0.000102899	8.72236e-08	1	TRUE	0.87963
ENSG00000213626	0.000125945	2.98331e-05	9.42125e-05	1	TRUE	0.861111
piperine	5.47918e-06	0.000137504	7.34168e-05	1	TRUE	0.888889
ENSG00000215114	2.40622e-05	6.45708e-06	6.60446e-06	1	TRUE	0.861111
ENSG00000215421	9.68674e-05	3.24336e-05	0.000158292	1	TRUE	0.861111
N6.carbamoylthreonyladenosine	0.000152809	0.00011959	1.1145e-05	1	TRUE	0.87963
ENSG00000231737	7.34519e-06	7.29817e-05	3.52827e-05	1	TRUE	0.861111
etiocholanolone.glucuronide	5.02658e-05	5.40103e-05	0.000104803	1	TRUE	0.87963
ENSG00000080839	5.3831e-05	5.40588e-05	8.51787e-05	1	TRUE	0.851852
ENSG00000180667	7.34244e-05	2.78153e-06	4.24804e-05	1	TRUE	0.87037
ENSG00000135124	2.14513e-05	5.8347e-05	0.000110655	1	TRUE	0.861111
X3.carboxy.4.methyl.5.propyl.2.furanpropanoate..CMPF.	0.000179359	1.87856e-06	8.67492e-05	1	TRUE	0.898148
ENSG00000278845	0.000178947	2.50772e-05	1.80859e-05	1	TRUE	0.861111
ENSG00000121766	4.9827e-05	8.90402e-06	1.97789e-05	1	TRUE	0.842593
A disintegrin and metalloproteinase with thrombospondin motifs 5	4.6444e-05	0.000128472	3.23935e-06	1	TRUE	0.87963
Epidermal growth factor receptor	5.26403e-06	0.000133632	8.04818e-05	1	TRUE	0.842593
ENSG00000110315	5.73321e-06	3.82864e-05	4.50599e-05	1	TRUE	0.851852
ENSG00000134247	0.000165044	1.23178e-06	2.56655e-07	1	TRUE	0.851852
Matrilysin	0.000245312	0.000123126	0.00015358	1	TRUE	0.87037
ENSG00000113387	1.0947e-05	1.1234e-05	1.96014e-06	1	TRUE	0.833333
Growth/differentiation factor 8	0.000211038	0.000128836	0.000244458	1	TRUE	0.833333
R-spondin-3	6.98685e-06	0.00013338	1.0872e-06	1	TRUE	0.805556
SPARC-related modular calcium-binding protein 1	2.2505e-10	0.000202375	0.000111907	1	TRUE	0.787037
C-X-C motif chemokine 16	0.000113735	1.18871e-05	6.18048e-05	1	TRUE	0.833333
Growth/differentiation factor 11/8	0.000249495	7.95791e-05	0.000218588	1	TRUE	0.87963
Coagulation factor Xa	0.000182526	6.26156e-06	0.000163733	1	TRUE	0.861111
ENSG00000178904	1.94107e-05	0.000100229	4.85029e-05	2	FALSE	0.87037
ENSG00000169251	4.82273e-05	9.59222e-07	2.72021e-05	3	FALSE	0.87037
ENSG00000172530	0.000134641	5.77454e-06	1.14849e-05	4	FALSE	0.87037
ENSG00000100567	2.25302e-08	5.20673e-05	1.81566e-05	5	FALSE	0.851852
Serum amyloid P-component	0.000118001	2.25701e-05	4.26357e-05	6	FALSE	0.824074
ENSG00000146122	5.84096e-05	1.42173e-05	6.7228e-05	7	FALSE	0.861111
X...13866	0.000129604	1.36989e-06	7.22964e-05	8	FALSE	0.87037
methyl.4.hydroxybenzoate.sulfate	0.00010322	5.64981e-06	8.86162e-05	9	FALSE	0.888889
X7655_11_3	9.76411e-05	8.77765e-05	6.8869e-06	10	FALSE	0.87963
ENSG00000233476	7.66013e-05	1.45573e-05	4.08562e-06	11	FALSE	0.861111
ENSG00000111796	7.31405e-06	5.55657e-05	1.60468e-05	12	FALSE	0.842593
Follistatin-related protein 3	1.32217e-05	0.000154721	6.30306e-05	13	FALSE	0.888889
ENSG00000101132	5.41769e-09	1.86078e-06	0.000121028	14	FALSE	0.851852
ENSG00000129521	2.75602e-05	2.89773e-05	0.000171446	15	FALSE	0.842593
sphingomyelin..d18.2.18.1..	0.000145828	3.61187e-05	1.32754e-05	16	FALSE	0.888889
ENSG00000143669	1.701e-06	4.15082e-05	3.08063e-05	17	FALSE	0.861111
X...12026	4.83179e-06	0.000166202	7.5686e-05	18	FALSE	0.87037
Thrombospondin-2	6.89858e-05	5.24291e-05	3.56642e-05	19	FALSE	0.87963
ENSG00000165695	2.6236e-05	2.93993e-05	3.6558e-05	20	FALSE	0.87037
Alpha-(1,3)-fucosyltransferase 5	1.11359e-05	2.17442e-05	8.31931e-05	21	FALSE	0.888889
laurylcarnitine..C12.	8.54491e-05	7.08321e-07	5.43972e-05	22	FALSE	0.888889
ENSG00000143515	5.97753e-05	2.68495e-05	0.000108983	23	FALSE	0.861111
ENSG00000110321	6.24605e-05	3.56154e-05	4.54511e-06	24	FALSE	0.851852
ENSG00000233057	0.000147845	2.70205e-05	2.27994e-05	25	FALSE	0.861111
ENSG00000183734	0.000108121	4.11418e-06	1.14042e-05	26	FALSE	0.87037
ENSG00000158006	5.98804e-06	0.000106133	1.71754e-05	27	FALSE	0.861111
sphingomyelin..d18.1.18.1..d18.2.18.0.	4.45193e-05	8.83062e-05	1.67676e-06	28	FALSE	0.888889
ENSG00000102524	5.29019e-05	8.98714e-07	2.0575e-05	29	FALSE	0.851852
ENSG00000090263	1.23222e-05	2.16768e-05	7.39272e-05	30	FALSE	0.861111
ENSG00000163374	6.20826e-07	6.39989e-05	1.83353e-05	31	FALSE	0.861111
Cystatin-C	9.55714e-06	0.000177606	1.44941e-05	32	FALSE	0.833333
ENSG00000180817	1.29199e-05	4.42572e-05	1.423e-05	33	FALSE	0.87037
ENSG00000076641	9.34284e-05	2.29256e-05	9.12317e-05	34	FALSE	0.851852
ENSG00000124126	1.70252e-05	7.65185e-06	6.32719e-06	35	FALSE	0.851852
Growth hormone receptor	2.98738e-05	5.71842e-05	8.89768e-05	36	FALSE	0.87037
Metalloproteinase inhibitor 2	0.00017999	1.26444e-06	3.65343e-05	37	FALSE	0.833333
ENSG00000169252	1.01463e-05	1.39501e-05	6.22275e-06	38	FALSE	0.87037
ENSG00000067840	5.65774e-05	2.17717e-05	6.91834e-05	39	FALSE	0.851852
ENSG00000064666	3.15235e-05	8.29258e-06	2.93619e-05	40	FALSE	0.861111
ENSG00000213186	3.01098e-05	9.75486e-06	8.74246e-05	41	FALSE	0.861111
X4.hydroxychlorothalonil	0.000147091	1.53066e-07	3.69312e-05	42	FALSE	0.888889
tartronate..hydroxymalonate.	8.55507e-05	4.06188e-05	2.11654e-06	43	FALSE	0.861111
ENSG00000185753	4.58261e-05	2.34205e-07	3.57933e-05	44	FALSE	0.87037
Complement factor H	2.07054e-05	5.40096e-05	5.19406e-05	45	FALSE	0.907407
ENSG00000228168	7.43034e-06	4.49795e-05	5.0826e-07	46	FALSE	0.861111
ENSG00000164398	0.000140418	1.62028e-05	8.48703e-06	47	FALSE	0.87037
hydroxy.CMPF.	0.000132024	7.93336e-07	6.88433e-05	48	FALSE	0.87963
ENSG00000211937	7.88387e-05	2.36161e-06	3.42702e-05	49	FALSE	0.861111
ENSG00000243238	9.60985e-05	1.54863e-06	7.49909e-05	50	FALSE	0.861111
ENSG00000205323	5.22899e-07	3.69923e-05	2.50372e-05	51	FALSE	0.87037
N.acetylneuraminate	2.42711e-05	0.000132199	9.85108e-06	52	FALSE	0.888889
ENSG00000173221	3.87664e-05	1.64832e-05	7.84783e-06	53	FALSE	0.87037
ENSG00000114737	5.66072e-05	4.8686e-05	3.88833e-05	54	FALSE	0.833333
ENSG00000197121	3.31219e-06	7.92736e-05	6.19174e-06	55	FALSE	0.87037
kynurenate	9.39728e-05	8.17657e-06	4.04929e-05	56	FALSE	0.888889
ENSG00000157168	5.31266e-05	7.75262e-05	7.34521e-06	57	FALSE	0.861111
ENSG00000119986	6.24532e-05	3.67905e-05	0.000197697	58	FALSE	0.842593
ENSG00000103202	9.52575e-05	9.91109e-08	2.73112e-06	59	FALSE	0.851852
salicylate	0.000110776	2.61693e-07	7.42134e-05	60	FALSE	0.888889
ENSG00000134028	2.62114e-05	1.57334e-05	0.000119476	61	FALSE	0.851852
ENSG00000136158	6.93898e-05	2.36078e-05	4.46964e-05	62	FALSE	0.861111
ENSG00000284578	2.38655e-05	4.3905e-05	6.20309e-05	63	FALSE	0.861111
ENSG00000103479	3.65061e-05	2.86227e-05	4.87501e-05	64	FALSE	0.851852
X5879_51_3	6.33432e-08	0.00015895	1.15595e-05	65	FALSE	0.87963
ENSG00000100427	7.60828e-05	2.6886e-05	8.43471e-06	66	FALSE	0.851852
X...24812	2.59276e-06	4.80086e-05	4.71775e-05	67	FALSE	0.851852
N.acetyltaurine	1.83297e-06	8.66232e-05	3.58331e-05	68	FALSE	0.898148
ENSG00000115541	2.89794e-05	1.04007e-05	4.47404e-08	69	FALSE	0.842593
cortisone	0.000111343	1.13237e-05	0.000105794	70	FALSE	0.87963
dehydroepiandrosterone.sulfate..DHEA.S.	7.73548e-05	6.54469e-06	2.55702e-05	71	FALSE	0.888889
Desmocollin-2	9.7081e-08	0.000186673	2.68874e-05	72	FALSE	0.805556
ENSG00000183813	1.97849e-05	8.59891e-05	2.27148e-05	73	FALSE	0.87037
EDTA	2.4575e-05	3.78145e-05	5.3872e-07	74	FALSE	0.87963
Tumor necrosis factor receptor superfamily member 1A	1.41584e-07	0.000122268	2.6059e-05	75	FALSE	0.851852
ENSG00000123349	1.37958e-05	1.06722e-05	4.50523e-06	76	FALSE	0.851852
ENSG00000100368	9.4457e-06	1.818e-05	5.70949e-06	77	FALSE	0.851852
ENSG00000047365	3.38219e-05	7.64495e-06	5.1424e-05	78	FALSE	0.851852
ENSG00000163655	1.60974e-05	3.24873e-05	6.89874e-05	79	FALSE	0.87037
ENSG00000173917	2.0416e-05	2.65476e-05	5.69934e-06	80	FALSE	0.87037
ENSG00000115841	1.0866e-06	5.99601e-05	4.68752e-05	81	FALSE	0.842593
ENSG00000162383	1.68099e-07	5.38752e-05	0.000115361	82	FALSE	0.861111
ENSG00000058866	4.61334e-05	5.29639e-08	3.15679e-05	83	FALSE	0.851852
ENSG00000143167	1.78154e-05	1.77259e-05	9.61521e-05	84	FALSE	0.861111
ENSG00000158578	7.40317e-05	4.42979e-07	8.12341e-06	85	FALSE	0.861111
ENSG00000112218	4.45814e-05	4.01669e-05	3.68785e-05	86	FALSE	0.833333
N.formylmethionine	6.23342e-06	0.000166488	1.22039e-05	87	FALSE	0.898148
citrate	0.000190829	2.39036e-07	6.49917e-05	88	FALSE	0.87963
ENSG00000224373	4.62231e-05	5.81697e-06	7.49976e-05	89	FALSE	0.861111
ENSG00000008083	3.71138e-06	5.9038e-07	3.05656e-05	90	FALSE	0.851852
ENSG00000134294	2.12509e-05	6.74365e-05	6.57416e-06	91	FALSE	0.851852
X9191_8_3	5.68632e-05	0.000101741	2.56176e-05	92	FALSE	0.898148
Apolipoprotein A-I	1.12649e-05	6.7837e-05	8.01881e-05	93	FALSE	0.888889
ENSG00000251546	1.45602e-05	9.75259e-06	0.000104818	94	FALSE	0.861111
sphingomyelin..d17.2.16.0..d18.2.15.0..	3.92431e-05	3.91205e-05	4.6463e-05	95	FALSE	0.888889
ENSG00000006757	0.000103578	3.76714e-06	3.38655e-08	96	FALSE	0.851852
ENSG00000163297	4.93526e-06	1.86045e-05	1.90211e-05	97	FALSE	0.861111
ENSG00000285250	3.68403e-05	1.86993e-05	7.15414e-06	98	FALSE	0.861111
X5134_52_2	1.13149e-05	0.000104227	4.34871e-08	99	FALSE	0.87963
ENSG00000276547	0.000120195	1.28454e-05	1.30959e-07	100	FALSE	0.861111
ENSG00000154723	4.5442e-05	4.55965e-08	1.43514e-05	101	FALSE	0.861111
orotidine	7.2533e-05	4.87147e-05	1.69713e-05	102	FALSE	0.888889
ENSG00000070010	2.24327e-06	4.42228e-05	2.31739e-05	103	FALSE	0.851852
ENSG00000100473	1.05438e-05	8.0184e-05	6.87431e-06	104	FALSE	0.851852
ENSG00000163171	6.99381e-05	4.54359e-06	4.89312e-05	105	FALSE	0.861111
ENSG00000198918	3.25607e-05	1.77832e-06	3.50377e-06	106	FALSE	0.87037
Tumor necrosis factor receptor superfamily member 1B	6.98372e-06	7.58922e-05	4.90455e-05	107	FALSE	0.87963
ENSG00000198690	1.62786e-06	0.000121145	1.03009e-05	108	FALSE	0.87037
ENSG00000211949	1.43688e-07	6.574e-05	1.44537e-07	109	FALSE	0.861111
C.glycosyltryptophan	2.70926e-05	0.000107926	6.42895e-06	110	FALSE	0.87963
Immunoglobulin G	5.10268e-05	4.57729e-08	4.90602e-05	111	FALSE	0.888889
ENSG00000150625	4.71823e-07	4.63075e-05	9.71388e-05	112	FALSE	0.87037
ENSG00000169895	4.54992e-05	6.0985e-06	1.87907e-05	113	FALSE	0.87037
ENSG00000108950	7.29283e-05	3.74594e-07	1.08565e-05	114	FALSE	0.851852
ENSG00000185880	7.53033e-05	2.9338e-05	1.82703e-05	115	FALSE	0.87037
ENSG00000170860	1.47675e-05	1.96638e-05	6.87298e-05	116	FALSE	0.87037
ENSG00000101439	3.45471e-05	3.53179e-05	4.81237e-06	117	FALSE	0.851852
ENSG00000157985	3.93241e-05	3.68787e-05	7.38018e-07	118	FALSE	0.861111
ENSG00000276173	2.55799e-05	4.79771e-05	4.19696e-06	119	FALSE	0.861111
X1.stearoyl.2.docosahexaenoyl.GPC..18.0.22.6.	5.29555e-05	3.75175e-05	4.93057e-05	120	FALSE	0.907407
ENSG00000148429	0.000111915	3.5461e-06	5.62205e-05	121	FALSE	0.861111
ENSG00000185722	1.73126e-05	3.04489e-05	2.15832e-05	122	FALSE	0.87037
ENSG00000141622	4.89349e-05	2.30545e-06	3.17028e-05	123	FALSE	0.861111
Stromelysin-1	9.42768e-05	4.72064e-06	9.61661e-06	124	FALSE	0.87037
ENSG00000188822	5.78414e-05	5.44114e-06	4.12864e-05	125	FALSE	0.87037
ENSG00000184182	5.25181e-05	8.23775e-06	6.4451e-05	126	FALSE	0.87037
X2.hydroxyhippurate..salicylurate.	0.000110323	1.73529e-07	6.79252e-05	127	FALSE	0.888889
ENSG00000063978	1.79457e-05	1.81453e-05	9.08847e-05	128	FALSE	0.861111
ENSG00000137364	1.04936e-05	2.52642e-05	2.73441e-05	129	FALSE	0.861111
ENSG00000196628	3.73251e-05	5.74101e-05	5.89879e-08	130	FALSE	0.87037
ENSG00000119686	6.99288e-06	2.56693e-05	4.83286e-05	131	FALSE	0.842593
ENSG00000123684	8.37096e-06	3.59027e-05	1.13841e-05	132	FALSE	0.851852
sphingomyelin..d18.1.19.0..d19.1.18.0..	4.00278e-05	5.7151e-05	1.59634e-05	133	FALSE	0.888889
glutamate	7.09918e-05	1.65564e-05	1.41849e-06	134	FALSE	0.87963
ENSG00000008394	4.65882e-05	4.46546e-06	2.55608e-05	135	FALSE	0.851852
ENSG00000173933	0.000136041	4.93325e-06	1.22691e-05	136	FALSE	0.87037
ENSG00000156411	1.07605e-05	1.66709e-05	5.56136e-06	137	FALSE	0.861111
ENSG00000277438	4.21963e-05	9.0787e-06	1.16877e-05	138	FALSE	0.861111
X.S..3.hydroxybutyrylcarnitine	2.00621e-05	1.09626e-05	0.000102884	139	FALSE	0.898148
ENSG00000170525	3.68153e-06	1.70693e-05	4.58386e-05	140	FALSE	0.87037
ENSG00000165309	4.39152e-05	6.43417e-06	2.18915e-05	141	FALSE	0.87037
Tumor necrosis factor receptor superfamily member 10D	0.000103758	1.34846e-05	7.51051e-06	142	FALSE	0.842593
N6.carboxymethyllysine	5.60358e-05	3.90789e-05	2.50363e-05	143	FALSE	0.87963
Antileukoproteinase	2.64611e-05	6.84661e-05	4.13079e-05	144	FALSE	0.888889
Spondin-1	9.17902e-05	4.46652e-05	3.91244e-05	145	FALSE	0.898148
ENSG00000183092	7.03145e-05	4.46275e-06	3.13003e-05	146	FALSE	0.87037
sphingomyelin..d18.2.16.0..d18.1.16.1..	3.99565e-05	1.64644e-05	5.57306e-05	147	FALSE	0.888889
ENSG00000225544	1.03671e-05	3.72068e-05	7.38316e-05	148	FALSE	0.861111
ENSG00000111961	8.28237e-07	2.12043e-05	7.32942e-05	149	FALSE	0.842593
X5115_31_3	1.43782e-05	0.000109541	4.52106e-05	150	FALSE	0.888889
glycerate	3.51407e-05	3.53036e-05	4.46312e-06	151	FALSE	0.888889
ENSG00000152127	1.02049e-05	5.97965e-05	2.35393e-05	152	FALSE	0.861111
X8480_29_3	7.78686e-05	5.8353e-05	1.62975e-05	153	FALSE	0.898148
ENSG00000100385	0.000105035	3.50111e-05	5.92264e-08	154	FALSE	0.851852
ENSG00000005302	4.7612e-05	1.3381e-05	2.79536e-05	155	FALSE	0.851852
ENSG00000282150	6.17673e-05	1.19517e-08	8.37325e-06	156	FALSE	0.861111
ENSG00000158050	4.09067e-06	5.02163e-05	5.21317e-05	157	FALSE	0.861111
ENSG00000099958	6.43491e-05	1.9803e-07	3.11371e-05	158	FALSE	0.851852
ENSG00000169621	9.04693e-06	4.17101e-05	2.70204e-06	159	FALSE	0.87037
ENSG00000278613	3.44434e-07	2.3052e-05	6.85671e-05	160	FALSE	0.861111
ENSG00000133321	1.74538e-05	5.58298e-07	3.84592e-05	161	FALSE	0.861111
ENSG00000100744	3.06938e-05	7.32515e-06	1.40147e-05	162	FALSE	0.851852
ENSG00000171608	1.37492e-06	2.81954e-05	2.1834e-05	163	FALSE	0.87037
ENSG00000099889	4.57363e-05	2.06617e-05	1.7875e-05	164	FALSE	0.861111
X5349_69_3	1.21667e-05	7.22089e-05	6.21085e-05	165	FALSE	0.888889
ENSG00000156467	4.7814e-07	3.90281e-05	1.12982e-05	166	FALSE	0.861111
ENSG00000154165	7.53393e-05	1.49728e-05	9.25413e-06	167	FALSE	0.851852
ENSG00000163568	5.32154e-05	3.05779e-05	1.96307e-05	168	FALSE	0.861111
ENSG00000140575	1.7625e-06	2.9498e-06	2.39452e-05	169	FALSE	0.861111
X...12117	1.73314e-05	7.33105e-05	6.69624e-09	170	FALSE	0.87037
ENSG00000168209	7.21962e-05	7.49224e-06	1.42858e-05	171	FALSE	0.87037
androsterone.sulfate	6.03194e-05	1.84159e-06	3.92953e-05	172	FALSE	0.87963
Dual specificity mitogen-activated protein kinase kinase 2	1.51329e-05	6.62659e-06	0.000102888	173	FALSE	0.898148
ENSG00000248971	2.56722e-05	2.75555e-05	3.51544e-05	174	FALSE	0.861111
ENSG00000135070	6.42154e-05	3.76149e-06	3.2822e-05	175	FALSE	0.851852
ENSG00000135048	5.73241e-06	9.13209e-05	2.97912e-05	176	FALSE	0.851852
ENSG00000169385	7.25714e-05	5.07358e-06	3.46085e-05	177	FALSE	0.87037
ENSG00000110046	3.55838e-05	2.64148e-05	2.30055e-06	178	FALSE	0.851852
ENSG00000172915	4.33373e-05	6.06261e-05	1.172e-05	179	FALSE	0.87037
ENSG00000241351	2.24709e-06	5.98017e-05	2.06172e-05	180	FALSE	0.861111
Mast/stem cell growth factor receptor Kit	1.17241e-05	2.38171e-05	9.05158e-05	181	FALSE	0.805556
sphingomyelin..d18.2.21.0..d16.2.23.0..	3.48748e-05	5.48584e-05	2.31754e-05	182	FALSE	0.888889
Hemojuvelin	0.000110203	2.52312e-07	4.47454e-06	183	FALSE	0.87963
ENSG00000004799	3.10445e-05	1.71462e-06	8.12175e-05	184	FALSE	0.851852
ENSG00000164258	3.76176e-06	2.35326e-05	1.09997e-05	185	FALSE	0.87037
kynurenine	3.66804e-05	8.71991e-05	6.92623e-07	186	FALSE	0.888889
ENSG00000282642	5.21977e-05	2.3036e-05	2.18143e-07	187	FALSE	0.861111
ENSG00000124882	7.77296e-05	6.56028e-07	1.96838e-06	188	FALSE	0.851852
ENSG00000165416	3.93087e-05	9.46705e-06	2.50786e-05	189	FALSE	0.87037
ENSG00000125257	6.98108e-05	3.74686e-06	3.21085e-05	190	FALSE	0.851852
cholesterol	6.90584e-05	5.53346e-06	4.08984e-05	191	FALSE	0.87963
X8469_41_3	1.07172e-06	9.79909e-05	2.12552e-05	192	FALSE	0.888889
RGM domain family member B	1.91691e-05	9.62137e-05	1.5514e-05	193	FALSE	0.87037
Macrophage metalloelastase	2.11512e-05	6.58855e-05	1.65572e-05	194	FALSE	0.888889
ENSG00000169902	1.99992e-05	1.45822e-05	8.54963e-05	195	FALSE	0.87037
ENSG00000182774	3.11225e-05	5.5457e-07	3.71625e-06	196	FALSE	0.87037
ENSG00000096968	9.90828e-06	2.95837e-05	6.52917e-05	197	FALSE	0.851852
ENSG00000137094	4.98884e-06	5.04298e-05	2.67366e-05	198	FALSE	0.861111
X5316_54_3	3.81089e-05	9.24891e-05	2.18327e-05	199	FALSE	0.888889
ENSG00000197467	2.60082e-05	1.61442e-05	2.38209e-05	200	FALSE	0.87037
ENSG00000080819	1.31459e-05	8.05501e-05	1.71774e-05	201	FALSE	0.842593
ENSG00000107854	8.61628e-08	5.17821e-06	3.99376e-05	202	FALSE	0.842593
Ephrin-B1	1.96982e-05	8.7015e-05	3.43757e-05	203	FALSE	0.787037
ENSG00000151292	8.90038e-06	3.2259e-05	3.34769e-05	204	FALSE	0.87037
ENSG00000244116	2.44239e-05	3.94052e-05	4.62248e-08	205	FALSE	0.861111
Fibroblast growth factor 20	2.24789e-05	2.53133e-06	3.42708e-05	206	FALSE	0.87963
X1.methyl.4.imidazoleacetate	5.01213e-05	1.76512e-05	2.00491e-05	207	FALSE	0.907407
ENSG00000213949	5.38951e-05	1.14896e-05	3.176e-05	208	FALSE	0.861111
ENSG00000161533	6.08987e-06	1.593e-07	3.98619e-05	209	FALSE	0.861111
ENSG00000186399	1.51025e-05	1.96156e-05	4.61825e-05	210	FALSE	0.87037
N2.N2.dimethylguanosine	6.23472e-06	9.82934e-05	5.32096e-07	211	FALSE	0.87963
ENSG00000064995	1.81096e-05	6.95057e-07	7.43348e-06	212	FALSE	0.861111
ENSG00000112299	5.81314e-05	3.59691e-05	2.213e-07	213	FALSE	0.833333
Limbic system-associated membrane protein	3.53636e-05	1.16785e-06	4.54597e-05	214	FALSE	0.861111
ENSG00000142168	5.41206e-06	2.53619e-05	4.49429e-06	215	FALSE	0.861111
palmitoylcarnitine..C16.	2.77366e-05	1.99552e-05	2.63307e-05	216	FALSE	0.888889
androstenediol..3beta.17beta..disulfate..1.	3.96726e-05	2.5857e-05	1.67359e-05	217	FALSE	0.87963
ENSG00000179934	8.48535e-06	3.92515e-05	8.12237e-06	218	FALSE	0.87037
X5470_69_2	3.64594e-05	4.72351e-05	1.8462e-06	219	FALSE	0.87963
sphingomyelin..d18.2.24.1..d18.1.24.2..	8.37989e-05	1.78902e-05	4.30884e-05	220	FALSE	0.87963
ENSG00000172985	1.47013e-05	2.07467e-05	8.48353e-06	221	FALSE	0.87037
ENSG00000170456	2.48341e-06	6.12158e-05	2.13794e-05	222	FALSE	0.87037
ENSG00000133742	1.71755e-05	2.35138e-05	3.90741e-05	223	FALSE	0.851852
androsterone.glucuronide	1.47904e-05	6.46052e-05	6.00184e-05	224	FALSE	0.87963
ENSG00000100632	3.81542e-05	3.35808e-07	2.24392e-05	225	FALSE	0.851852
ENSG00000261934	4.38321e-05	3.37872e-06	2.9349e-05	226	FALSE	0.861111
ENSG00000174776	5.87492e-05	1.17589e-07	3.15207e-05	227	FALSE	0.87037
ENSG00000171992	9.8865e-05	2.54522e-06	8.88037e-06	228	FALSE	0.87037
ENSG00000068028	2.22009e-05	1.5251e-05	2.21691e-05	229	FALSE	0.851852
Transforming growth factor beta receptor type 3	2.61955e-06	2.80711e-05	8.14427e-05	230	FALSE	0.861111
ENSG00000165246	1.18366e-06	6.115e-05	5.61237e-06	231	FALSE	0.87037
ENSG00000182899	1.76061e-05	2.20143e-06	4.19448e-06	232	FALSE	0.87037
ENSG00000156110	4.04214e-05	3.73161e-06	2.95249e-05	233	FALSE	0.861111
X...13553	5.91432e-05	1.24482e-05	5.72956e-05	234	FALSE	0.87037
Coiled-coil domain-containing protein 80	3.71849e-05	7.45906e-05	8.82609e-06	235	FALSE	0.87963
X...25420	1.92459e-05	4.44178e-05	1.95863e-05	236	FALSE	0.861111
ENSG00000243264	1.38056e-05	3.19972e-06	6.35177e-05	237	FALSE	0.861111
phosphocholine	6.60115e-05	5.00129e-06	2.93698e-05	238	FALSE	0.87963
ENSG00000189043	7.43199e-06	1.3054e-05	1.89087e-05	239	FALSE	0.87037
epiandrosterone.sulfate	4.82424e-05	4.06018e-07	3.40003e-05	240	FALSE	0.87963
ENSG00000131323	2.80615e-05	2.56034e-05	1.44267e-06	241	FALSE	0.851852
ENSG00000167676	1.29774e-05	4.04036e-05	2.62547e-05	242	FALSE	0.87037
ENSG00000143367	4.53981e-05	8.15862e-08	3.85998e-05	243	FALSE	0.861111
ENSG00000080822	3.36722e-05	1.9464e-05	3.48809e-07	244	FALSE	0.851852
Complement component C7	7.6307e-05	2.05861e-05	7.53031e-06	245	FALSE	0.861111
Kallistatin	5.45642e-05	1.51802e-05	1.22093e-05	246	FALSE	0.898148
ENSG00000140379	2.77297e-05	1.16742e-06	2.28281e-05	247	FALSE	0.861111
ENSG00000169087	4.02846e-05	1.39161e-05	4.91546e-05	248	FALSE	0.87037
ENSG00000137877	7.31265e-06	5.41685e-05	9.72435e-08	249	FALSE	0.861111
ENSG00000162444	2.74108e-05	1.31237e-05	2.35092e-06	250	FALSE	0.861111
ENSG00000143420	1.45898e-05	3.85806e-05	5.16718e-07	251	FALSE	0.861111
X5509_7_3	2.1043e-06	9.568e-05	1.57944e-06	252	FALSE	0.87963
ENSG00000168280	1.41515e-05	3.31098e-05	1.00743e-06	253	FALSE	0.87037
ENSG00000164919	4.15624e-06	1.36205e-05	1.33102e-05	254	FALSE	0.87037
ENSG00000137942	4.44356e-07	1.46473e-05	3.908e-05	255	FALSE	0.861111
ENSG00000116667	3.2532e-05	2.36397e-05	4.34915e-05	256	FALSE	0.842593
ENSG00000241244	4.32367e-05	2.60003e-06	5.02122e-05	257	FALSE	0.861111
ENSG00000185278	3.23152e-05	2.45131e-06	2.1566e-05	258	FALSE	0.87037
ENSG00000163462	1.36275e-05	5.64324e-05	2.27793e-05	259	FALSE	0.861111
ENSG00000184428	4.86667e-05	2.0123e-05	3.27265e-05	260	FALSE	0.87037
72 kDa type IV collagenase	7.87107e-05	6.12321e-07	2.76623e-05	261	FALSE	0.907407
ENSG00000213694	4.67989e-05	2.86199e-05	5.88636e-06	262	FALSE	0.861111
ENSG00000110777	4.37831e-05	4.64597e-05	2.04479e-05	263	FALSE	0.842593
ENSG00000276141	8.50736e-06	2.07692e-05	4.16455e-05	264	FALSE	0.861111
sphingomyelin..d18.1.22.2..d18.2.22.1..d16.1.24.2..	5.166e-05	3.81348e-05	2.05952e-06	265	FALSE	0.87963
X...17010	2.20003e-07	2.45586e-05	7.9098e-05	266	FALSE	0.87963
ENSG00000089289	1.65005e-05	1.12551e-05	1.01201e-05	267	FALSE	0.861111
X.N.1....N.8...acetylspermidine	1.54564e-05	2.40873e-05	5.33273e-05	268	FALSE	0.907407
ENSG00000135318	1.80046e-05	2.61796e-05	4.22996e-05	269	FALSE	0.861111
ENSG00000278828	3.17695e-05	1.208e-05	2.13905e-05	270	FALSE	0.861111
perfluorooctanesulfonate..PFOS.	6.3208e-05	3.38314e-06	4.50378e-05	271	FALSE	0.888889
ENSG00000165457	9.05044e-06	4.16357e-05	2.34201e-07	272	FALSE	0.87037
X1.stearoyl.2.oleoyl.GPI..18.0.18.1..	3.76448e-05	1.67342e-05	7.48034e-06	273	FALSE	0.898148
Granulysin	5.81859e-06	2.22105e-09	4.60634e-05	274	FALSE	0.87963
ENSG00000154767	2.59494e-05	4.75315e-10	4.62158e-05	275	FALSE	0.861111
Myoglobin	9.15485e-07	7.45586e-05	2.95988e-06	276	FALSE	0.861111
sphingomyelin..d18.1.24.1..d18.2.24.0..	5.11359e-05	1.44028e-05	3.73989e-05	277	FALSE	0.87963
ENSG00000164172	1.58575e-05	1.62056e-05	1.42549e-06	278	FALSE	0.87037
ENSG00000162804	5.91113e-07	9.34505e-05	6.70553e-08	279	FALSE	0.861111
ENSG00000114573	3.7067e-07	1.08559e-05	8.25735e-06	280	FALSE	0.833333
Gelsolin	6.73596e-05	1.45472e-07	1.48012e-05	281	FALSE	0.907407
C-reactive protein	1.47718e-05	9.42365e-06	5.0162e-05	282	FALSE	0.898148
ENSG00000239793	2.79234e-06	2.59779e-05	2.96397e-05	283	FALSE	0.861111
ENSG00000285343	4.27939e-05	8.13879e-07	5.04567e-05	284	FALSE	0.861111
Lymphotoxin alpha1:beta2	7.97592e-05	3.62917e-05	7.83671e-08	285	FALSE	0.916667
ENSG00000284076	7.0026e-05	7.41548e-06	1.21381e-05	286	FALSE	0.861111
X2.3.dihydroxy.5.methylthio.4.pentenoate..DMTPA..	6.53418e-05	2.16717e-05	2.02497e-05	287	FALSE	0.898148
ENSG00000143507	1.08487e-06	3.0233e-05	4.02465e-05	288	FALSE	0.861111
ENSG00000183604	3.67444e-06	6.4007e-05	2.95801e-05	289	FALSE	0.87037
ENSG00000189159	7.45066e-06	2.50516e-05	1.3792e-05	290	FALSE	0.87037
ENSG00000182004	2.29343e-05	3.37895e-06	2.23063e-06	291	FALSE	0.87037
ENSG00000119900	7.84285e-06	2.73327e-05	4.35484e-05	292	FALSE	0.842593
ENSG00000186063	4.05535e-05	2.59058e-06	3.46612e-05	293	FALSE	0.87037
creatine	8.04059e-05	1.65397e-05	6.90596e-05	294	FALSE	0.87963
X9188_119_3	3.44162e-06	5.2152e-05	2.30085e-05	295	FALSE	0.898148
ENSG00000121966	5.38301e-05	7.64411e-07	1.25164e-05	296	FALSE	0.851852
ENSG00000069943	7.36714e-05	9.27502e-08	2.14179e-05	297	FALSE	0.851852
ENSG00000164691	3.7549e-05	1.09078e-05	4.10007e-05	298	FALSE	0.87037
ENSG00000164611	1.35544e-06	1.63061e-05	2.89035e-05	299	FALSE	0.87037
ENSG00000124107	4.20855e-05	8.65523e-07	3.72445e-05	300	FALSE	0.851852
ENSG00000172172	2.53502e-06	2.22049e-05	1.79377e-05	301	FALSE	0.87037
Receptor tyrosine-protein kinase erbB-3	2.75133e-05	1.16163e-05	2.02788e-05	302	FALSE	0.842593
Carbonic anhydrase 3	7.64686e-06	5.19055e-05	6.87713e-06	303	FALSE	0.888889
ENSG00000103126	2.7514e-05	5.40115e-06	4.53885e-05	304	FALSE	0.851852
Mannose-binding protein C	1.47453e-05	3.73115e-05	6.12484e-06	305	FALSE	0.851852
ENSG00000160219	4.80149e-06	3.10226e-05	5.97947e-06	306	FALSE	0.861111
ENSG00000137757	1.36803e-05	2.83635e-05	8.60531e-06	307	FALSE	0.861111
ENSG00000257267	2.35033e-05	3.94967e-07	2.76442e-06	308	FALSE	0.861111
ENSG00000111885	2.27106e-05	1.90177e-05	3.93398e-07	309	FALSE	0.833333
Complement factor D	2.77729e-05	4.35759e-05	1.52118e-05	310	FALSE	0.861111
ENSG00000204397	2.46103e-06	3.26313e-05	1.5262e-05	311	FALSE	0.87037
ENSG00000177301	6.71623e-09	1.11638e-05	5.79178e-05	312	FALSE	0.87037
Transforming growth factor-beta-induced protein ig-h3	4.55359e-06	2.40031e-05	7.32284e-05	313	FALSE	0.87037
ENSG00000006555	8.36127e-05	1.7391e-05	2.66071e-09	314	FALSE	0.851852
ENSG00000256594	5.35026e-05	1.05509e-05	8.37459e-06	315	FALSE	0.861111
ENSG00000253873	4.66477e-05	7.50564e-08	2.5297e-05	316	FALSE	0.861111
lactate	4.20633e-06	6.15774e-05	2.84137e-05	317	FALSE	0.898148
ENSG00000182742	2.6253e-05	3.73839e-05	2.45327e-05	318	FALSE	0.87037
ENSG00000227317	1.8254e-05	5.59195e-05	2.89781e-05	319	FALSE	0.861111
ENSG00000169239	1.24479e-05	5.27734e-05	1.5572e-05	320	FALSE	0.87037
ENSG00000104870	3.92933e-05	2.21685e-05	5.03423e-06	321	FALSE	0.851852
ENSG00000129116	2.00095e-05	5.20524e-05	6.03112e-06	322	FALSE	0.842593
Luteinizing hormone	1.85976e-06	2.9472e-05	3.73889e-05	323	FALSE	0.87037
ENSG00000285369	5.04324e-05	6.88821e-06	2.12878e-05	324	FALSE	0.861111
ENSG00000124334	3.79357e-05	2.94928e-05	1.13103e-05	325	FALSE	0.851852
X5.6.dihydrouridine	2.92202e-05	4.63219e-05	1.38325e-06	326	FALSE	0.888889
ENSG00000143546	2.80018e-05	3.1459e-06	2.11852e-06	327	FALSE	0.861111
ENSG00000143942	6.48304e-05	8.80518e-06	4.03437e-06	328	FALSE	0.861111
ENSG00000134419	2.74626e-05	5.06946e-06	4.63204e-06	329	FALSE	0.851852
ENSG00000011422	4.03313e-05	2.5384e-06	2.48345e-05	330	FALSE	0.851852
X5alpha.androstan.3beta.17beta.diol.disulfate	3.20958e-05	2.57033e-05	1.51131e-05	331	FALSE	0.888889
tricosanoyl.sphingomyelin..d18.1.23.0..	6.77288e-05	2.29036e-05	5.08033e-06	332	FALSE	0.87037
stearoyl.ethanolamide	4.71687e-05	7.67355e-08	1.40457e-05	333	FALSE	0.87963
asparagine	2.5053e-05	2.88583e-05	5.03464e-05	334	FALSE	0.87963
ENSG00000274854	1.32362e-06	6.84288e-05	1.01501e-05	335	FALSE	0.861111
ENSG00000167680	1.57504e-07	3.91057e-05	5.23947e-06	336	FALSE	0.87037
ENSG00000243678	1.16443e-05	9.61663e-07	9.63796e-06	337	FALSE	0.861111
ENSG00000135083	8.70407e-05	8.13512e-08	1.14904e-05	338	FALSE	0.861111
ENSG00000168653	1.31974e-05	1.28328e-05	2.0814e-06	339	FALSE	0.87037
ENSG00000211897	2.62084e-08	2.13838e-05	5.38697e-05	340	FALSE	0.87037
ENSG00000241755	2.02303e-05	1.02384e-05	4.79179e-05	341	FALSE	0.861111
ENSG00000243290	3.69197e-07	3.80588e-05	7.02536e-06	342	FALSE	0.861111
ENSG00000234969	2.84315e-05	5.34628e-05	2.55655e-06	343	FALSE	0.861111
ENSG00000138722	2.8095e-05	1.73079e-07	4.6133e-05	344	FALSE	0.861111
ENSG00000134313	1.54491e-05	5.85087e-06	2.70278e-05	345	FALSE	0.861111
ENSG00000271361	4.26944e-06	3.12201e-05	3.83353e-05	346	FALSE	0.861111
ENSG00000147010	3.95517e-06	2.84323e-05	2.34802e-05	347	FALSE	0.861111
ENSG00000023902	1.99099e-05	5.12915e-06	5.93844e-05	348	FALSE	0.851852
ENSG00000280787	9.60346e-06	1.49434e-05	5.98715e-05	349	FALSE	0.861111
ENSG00000151376	3.86223e-05	5.67539e-07	2.527e-05	350	FALSE	0.87037
ENSG00000127184	2.4886e-05	9.88581e-07	3.34712e-08	351	FALSE	0.842593
X...24337	5.89642e-06	1.69826e-05	7.68691e-05	352	FALSE	0.851852
ENSG00000275796	2.47481e-05	1.00217e-05	4.50664e-05	353	FALSE	0.861111
ENSG00000066279	3.13068e-05	8.37413e-06	2.37324e-05	354	FALSE	0.851852
ENSG00000132357	3.02984e-05	3.68873e-05	8.97773e-06	355	FALSE	0.851852
ENSG00000037241	2.56145e-05	5.05346e-06	6.16079e-06	356	FALSE	0.851852
ENSG00000150045	1.23506e-05	8.5834e-06	2.63334e-05	357	FALSE	0.861111
ENSG00000085117	2.74433e-05	4.23377e-06	3.73176e-05	358	FALSE	0.851852
X3..3.amino.3.carboxypropyl.uridine.	4.96286e-05	6.66148e-05	4.96721e-06	359	FALSE	0.851852
sphingomyelin..d18.2.23.0..d18.1.23.1..d17.1.24.1..	2.74392e-05	5.09638e-06	5.77457e-05	360	FALSE	0.87963
ENSG00000106714	2.4302e-05	9.53702e-06	1.60372e-05	361	FALSE	0.851852
Alpha-2-antiplasmin	4.84942e-05	4.40981e-05	1.88847e-07	362	FALSE	0.861111
ENSG00000107281	4.44754e-05	7.95625e-06	1.65979e-05	363	FALSE	0.851852
ENSG00000173041	1.85661e-06	2.01521e-05	3.7292e-05	364	FALSE	0.87037
X5alpha.androstan.3alpha.17beta.diol.monosulfate..1.	3.9419e-05	5.26333e-07	5.50652e-05	365	FALSE	0.888889
ENSG00000280433	4.316e-05	1.49753e-07	1.92046e-05	366	FALSE	0.861111
ENSG00000170345	3.31187e-05	6.60058e-07	1.17731e-05	367	FALSE	0.87037
ENSG00000117090	1.68444e-05	3.74905e-06	4.34801e-05	368	FALSE	0.842593
Growth/differentiation factor 15	3.31116e-06	5.27893e-05	3.06535e-06	369	FALSE	0.888889
ENSG00000143162	3.46639e-05	3.41526e-09	3.42212e-05	370	FALSE	0.861111
ENSG00000169740	3.39646e-05	1.57392e-07	7.09354e-06	371	FALSE	0.87037
ENSG00000092200	3.59187e-05	1.51821e-05	2.09478e-05	372	FALSE	0.851852
succinylcarnitine..C4.	1.28942e-06	7.7201e-05	9.38447e-07	373	FALSE	0.87037
ENSG00000145911	3.81493e-05	1.48346e-05	3.2515e-06	374	FALSE	0.861111
ENSG00000182173	2.15661e-05	6.04851e-06	3.39768e-05	375	FALSE	0.87037
ENSG00000183691	1.322e-05	2.48019e-07	4.21283e-05	376	FALSE	0.87037
ENSG00000175894	5.59437e-05	1.18293e-05	1.46704e-05	377	FALSE	0.87037
ENSG00000106799	7.72617e-06	4.77578e-05	1.68539e-05	378	FALSE	0.851852
ENSG00000136305	4.60414e-08	5.43529e-05	2.81202e-05	379	FALSE	0.861111
ENSG00000171488	3.13927e-05	2.04613e-05	4.65801e-07	380	FALSE	0.87037
ENSG00000085491	4.68497e-05	3.74142e-05	8.53239e-08	381	FALSE	0.851852
ENSG00000164751	1.60027e-05	8.70738e-06	3.00668e-06	382	FALSE	0.87037
ENSG00000211967	5.05868e-05	1.72924e-06	2.58969e-05	383	FALSE	0.861111
ENSG00000177272	3.14975e-05	3.61956e-06	1.70104e-05	384	FALSE	0.87037
ENSG00000149534	2.31685e-05	3.71419e-05	3.60353e-06	385	FALSE	0.861111
ENSG00000100644	1.51112e-05	1.17554e-05	2.83955e-06	386	FALSE	0.851852
caffeine	2.23826e-05	3.04389e-05	3.14621e-05	387	FALSE	0.87963
X5.dodecenoylcarnitine..C12.1.	5.33563e-08	2.24613e-05	4.50747e-05	388	FALSE	0.888889
ENSG00000125810	1.30005e-05	3.31379e-06	4.74333e-05	389	FALSE	0.842593
ENSG00000215223	4.60291e-06	2.55855e-05	4.43792e-05	390	FALSE	0.861111
ENSG00000268849	3.79222e-05	2.29237e-05	6.83673e-06	391	FALSE	0.861111
ENSG00000150540	1.19461e-05	4.88639e-06	1.51857e-05	392	FALSE	0.87037
ENSG00000142185	3.55135e-05	3.52713e-05	1.05431e-05	393	FALSE	0.861111
ENSG00000198833	4.42325e-05	7.63499e-07	4.45464e-05	394	FALSE	0.87037
ENSG00000151490	3.49289e-05	6.58865e-07	3.81871e-05	395	FALSE	0.87037
ENSG00000148444	3.44831e-05	9.80003e-09	2.65478e-05	396	FALSE	0.861111
ENSG00000134109	1.12625e-05	5.26314e-05	7.96024e-06	397	FALSE	0.861111
ENSG00000132670	3.4395e-06	9.64936e-06	3.71004e-05	398	FALSE	0.861111
sphingomyelin..d18.1.17.0..d17.1.18.0..d19.1.16.0.	6.89975e-06	3.43927e-05	1.99733e-05	399	FALSE	0.888889
ENSG00000197442	6.88012e-06	1.06107e-05	2.65162e-05	400	FALSE	0.87037
ENSG00000266992	1.91831e-08	5.77799e-06	8.05952e-05	401	FALSE	0.861111
ENSG00000235915	6.62729e-07	3.7821e-05	4.42923e-05	402	FALSE	0.861111
ENSG00000197535	2.15786e-05	5.23692e-06	3.08524e-05	403	FALSE	0.87037
ENSG00000102445	7.9941e-06	2.00134e-05	6.7064e-06	404	FALSE	0.851852
ENSG00000214944	5.70066e-06	2.80068e-05	3.40148e-05	405	FALSE	0.861111
ENSG00000120832	4.81336e-05	4.98505e-07	1.44992e-06	406	FALSE	0.842593
ENSG00000186312	2.85809e-05	1.41748e-06	2.29407e-05	407	FALSE	0.87037
ENSG00000104490	8.76381e-06	3.79952e-05	1.36522e-05	408	FALSE	0.851852
ENSG00000213741	2.57155e-05	3.74343e-08	2.41525e-07	409	FALSE	0.861111
ENSG00000116679	2.2956e-05	3.07996e-05	2.00044e-05	410	FALSE	0.842593
urea	2.57109e-05	2.34441e-05	2.39396e-05	411	FALSE	0.87963
ENSG00000112365	3.62223e-05	5.1478e-06	9.81387e-06	412	FALSE	0.833333
ENSG00000110906	7.32275e-05	5.53633e-07	1.16687e-05	413	FALSE	0.851852
myristoleoylcarnitine..C14.1..	2.19293e-05	1.17186e-07	4.34746e-05	414	FALSE	0.888889
ENSG00000285816	8.38166e-06	2.75475e-05	1.73031e-05	415	FALSE	0.861111
ENSG00000205221	3.19624e-06	5.38372e-05	1.30937e-06	416	FALSE	0.87037
ENSG00000114268	2.75242e-06	2.61676e-05	2.17299e-05	417	FALSE	0.833333
ENSG00000232112	8.04557e-06	1.23993e-05	3.70616e-06	418	FALSE	0.861111
ENSG00000211642	5.39239e-05	4.20708e-08	2.07047e-05	419	FALSE	0.87037
ENSG00000211946	2.1348e-05	1.19915e-05	1.17736e-05	420	FALSE	0.861111
Bone morphogenetic protein 1	2.14706e-05	4.62253e-05	8.57188e-06	421	FALSE	0.888889
ENSG00000010327	5.86755e-05	1.11943e-06	2.37085e-05	422	FALSE	0.851852
C-C motif chemokine 14	9.0843e-07	7.34834e-05	2.25897e-06	423	FALSE	0.861111
adipoylcarnitine..C6.DC.	2.01724e-05	5.86843e-05	9.07451e-09	424	FALSE	0.87963
ENSG00000185112	6.21946e-06	5.50175e-05	1.15619e-06	425	FALSE	0.87037
ENSG00000149196	1.34348e-05	8.85284e-06	1.11194e-05	426	FALSE	0.861111
ENSG00000241978	1.72457e-05	1.45513e-05	1.63281e-05	427	FALSE	0.861111
ENSG00000188175	3.21311e-05	4.75807e-06	3.60672e-05	428	FALSE	0.87037
X5alpha.pregnan.3beta.20alpha.diol.monosulfate..2.	1.32476e-05	1.82153e-05	2.36073e-05	429	FALSE	0.888889
ENSG00000120129	2.96239e-05	5.19441e-06	1.98189e-07	430	FALSE	0.842593
ENSG00000088833	2.86529e-05	1.06269e-05	1.81812e-05	431	FALSE	0.861111
ENSG00000164484	2.13833e-05	3.03771e-07	3.39705e-05	432	FALSE	0.87037
ENSG00000130021	3.45595e-05	1.82874e-05	2.57856e-05	433	FALSE	0.851852
ENSG00000169031	8.80066e-06	6.17986e-07	5.31182e-05	434	FALSE	0.87037
ENSG00000183762	4.75989e-06	2.4579e-05	2.2662e-05	435	FALSE	0.87037
ENSG00000118640	1.2817e-05	1.66799e-05	2.03022e-06	436	FALSE	0.842593
ENSG00000158517	6.94264e-06	2.61595e-05	8.05367e-06	437	FALSE	0.861111
Complement factor B	1.6681e-05	6.25432e-05	9.18973e-06	438	FALSE	0.888889
ENSG00000124772	3.54405e-05	1.30839e-09	3.68209e-05	439	FALSE	0.851852
ENSG00000117000	2.7739e-05	3.61389e-06	2.89274e-05	440	FALSE	0.842593
ENSG00000004660	2.03078e-07	1.51688e-05	2.12386e-05	441	FALSE	0.851852
ENSG00000255374	1.86103e-07	1.39256e-05	4.54055e-05	442	FALSE	0.861111
ENSG00000110665	4.64268e-06	3.54588e-05	9.8648e-07	443	FALSE	0.851852
ENSG00000171368	6.56308e-05	6.1751e-06	3.69996e-06	444	FALSE	0.87037
Neural cell adhesion molecule 1, 120 kDa isoform	3.0241e-05	1.12668e-06	4.39404e-05	445	FALSE	0.888889
ENSG00000277988	5.14958e-05	2.06136e-05	2.05916e-05	446	FALSE	0.861111
Glypican-3	4.30761e-05	1.66515e-07	4.29337e-07	447	FALSE	0.916667
Insulin-like growth factor-binding protein 5	1.25989e-06	2.72933e-05	3.24277e-05	448	FALSE	0.861111
ENSG00000112195	7.79692e-06	7.44827e-06	3.08198e-05	449	FALSE	0.833333
ENSG00000171130	2.24592e-05	4.15289e-06	1.35408e-05	450	FALSE	0.87037
ENSG00000165682	3.54108e-06	4.78817e-05	1.79387e-07	451	FALSE	0.87037
ENSG00000166275	4.75104e-05	3.9864e-06	7.86595e-06	452	FALSE	0.87037
ENSG00000132964	4.02033e-05	3.3009e-06	1.32833e-05	453	FALSE	0.851852
ENSG00000231259	3.66087e-05	6.18253e-06	1.6708e-05	454	FALSE	0.861111
ENSG00000145990	2.40976e-06	1.25884e-05	1.85002e-05	455	FALSE	0.861111
C5a anaphylatoxin	8.01737e-05	3.26398e-07	1.05716e-05	456	FALSE	0.87037
palmitoleoylcarnitine..C16.1..	1.47307e-05	9.98435e-06	4.15809e-05	457	FALSE	0.888889
ENSG00000253276	2.42615e-05	1.70622e-06	2.14552e-05	458	FALSE	0.861111
ENSG00000115514	2.84213e-05	3.5903e-06	9.60474e-06	459	FALSE	0.833333
ENSG00000012822	1.24864e-05	1.87354e-05	2.61977e-06	460	FALSE	0.851852
ENSG00000115318	3.94094e-05	2.10151e-05	4.32992e-10	461	FALSE	0.833333
ENSG00000106560	4.45745e-06	1.21483e-05	1.54075e-05	462	FALSE	0.851852
ENSG00000262102	5.25065e-05	1.2395e-06	3.32096e-05	463	FALSE	0.861111
ENSG00000134905	2.36545e-05	1.3483e-06	1.04114e-05	464	FALSE	0.861111
hydroxyasparagine	2.46754e-05	6.00461e-05	1.25529e-07	465	FALSE	0.888889
ENSG00000055917	2.04858e-05	1.86499e-05	2.73914e-05	466	FALSE	0.851852
ENSG00000198756	1.22198e-05	4.87742e-05	1.96985e-07	467	FALSE	0.87037
ENSG00000132604	5.59908e-07	3.66017e-06	4.02924e-05	468	FALSE	0.861111
Phospholipase A2, membrane associated	1.59186e-06	3.11981e-05	3.08601e-05	469	FALSE	0.87037
ENSG00000173409	1.89633e-05	3.82567e-07	1.85093e-05	470	FALSE	0.87037
ENSG00000110852	3.70015e-06	2.52098e-05	1.48709e-05	471	FALSE	0.851852
X5021_13_1	2.34638e-05	1.04508e-05	2.33483e-05	472	FALSE	0.898148
X3.ureidopropionate	3.84588e-05	8.21545e-07	3.05613e-05	473	FALSE	0.888889
Interleukin-1 receptor-like 1	1.99476e-05	1.05556e-06	4.2395e-05	474	FALSE	0.907407
arachidoylcarnitine..C20..	2.33047e-05	2.29645e-05	9.47116e-06	475	FALSE	0.87963
ENSG00000109475	1.61011e-05	5.19459e-06	2.97314e-07	476	FALSE	0.851852
ENSG00000276545	4.36982e-05	4.38369e-07	2.26675e-05	477	FALSE	0.861111
creatinine	3.28614e-05	3.30295e-05	7.65177e-06	478	FALSE	0.87963
quinolinate	1.44351e-05	6.04882e-05	5.29897e-07	479	FALSE	0.87963
Galectin-4	3.58703e-05	8.21575e-06	2.20087e-05	480	FALSE	0.87037
X...24328	1.50889e-06	2.82086e-05	6.15054e-05	481	FALSE	0.851852
ENSG00000273703	1.04187e-05	2.08029e-07	2.76899e-05	482	FALSE	0.861111
ENSG00000120696	1.1927e-05	2.23504e-05	1.49372e-05	483	FALSE	0.842593
ENSG00000162378	3.16578e-05	8.18147e-06	1.85305e-05	484	FALSE	0.861111
ENSG00000177294	2.04715e-05	3.96816e-06	1.24411e-06	485	FALSE	0.87037
ENSG00000211663	5.72011e-07	1.6643e-05	4.50817e-05	486	FALSE	0.87037
ENSG00000109436	3.59849e-05	9.61571e-06	2.41751e-07	487	FALSE	0.851852
theophylline	2.633e-05	1.00685e-05	1.91792e-05	488	FALSE	0.861111
ENSG00000241837	2.8849e-05	5.20947e-08	2.08494e-06	489	FALSE	0.861111
ENSG00000147996	1.6617e-05	3.40177e-05	5.48552e-06	490	FALSE	0.861111
ENSG00000162341	4.54937e-05	9.44293e-07	3.68551e-06	491	FALSE	0.861111
ENSG00000275126	3.10116e-05	9.59195e-06	8.70594e-07	492	FALSE	0.861111
ENSG00000278272	4.04791e-07	2.79068e-05	1.00476e-05	493	FALSE	0.861111
X5451_1_3	3.31455e-07	1.39049e-05	5.94798e-05	494	FALSE	0.898148
dimethylguanidino.valeric.acid..DMGV..	1.861e-06	6.40766e-07	3.76401e-05	495	FALSE	0.87963
Angiopoietin-2	6.28915e-06	2.10053e-05	3.09958e-05	496	FALSE	0.824074
X.2.4.or.2.5..dimethylphenol.sulfate	2.65298e-05	9.55959e-06	2.35949e-05	497	FALSE	0.898148
ENSG00000160789	1.15264e-07	5.23314e-06	3.19968e-05	498	FALSE	0.861111
ENSG00000119537	3.68797e-06	1.75652e-05	1.04244e-05	499	FALSE	0.842593
ENSG00000277443	3.04935e-05	2.04167e-06	6.41442e-06	500	FALSE	0.861111
ENSG00000056558	1.65283e-05	4.80771e-06	2.48462e-05	501	FALSE	0.851852
ENSG00000165949	2.50301e-05	4.02901e-07	1.17263e-05	502	FALSE	0.87037
ENSG00000131018	1.22443e-07	3.80862e-05	1.12665e-05	503	FALSE	0.851852
ENSG00000073150	4.89906e-07	8.88246e-06	2.6785e-05	504	FALSE	0.851852
ENSG00000230006	3.40109e-06	3.55327e-05	4.15808e-06	505	FALSE	0.861111
ENSG00000116106	5.13078e-08	2.07754e-05	2.55834e-05	506	FALSE	0.842593
ENSG00000165025	1.35083e-05	1.44675e-05	4.94872e-07	507	FALSE	0.87037
androstenediol..3beta.17beta..monosulfate..1.	5.58074e-05	8.47673e-06	1.96112e-05	508	FALSE	0.87963
X1.stearoyl.2.linoleoyl.GPI..18.0.18.2.	8.56336e-06	1.52223e-05	1.93505e-05	509	FALSE	0.907407
ENSG00000280518	5.95591e-06	2.6261e-05	1.04821e-05	510	FALSE	0.861111
X3.methylglutaconate	1.74637e-05	8.14962e-06	3.94295e-05	511	FALSE	0.898148
ENSG00000078596	1.1207e-06	2.2607e-05	6.36226e-06	512	FALSE	0.851852
ENSG00000102245	5.11459e-06	8.51337e-06	2.4831e-05	513	FALSE	0.851852
ENSG00000111726	3.13799e-05	5.88079e-06	1.65959e-05	514	FALSE	0.842593
ENSG00000162434	1.13264e-05	7.34272e-09	2.62249e-05	515	FALSE	0.861111
ENSG00000261208	9.47594e-06	7.90516e-06	5.04535e-05	516	FALSE	0.861111
ENSG00000174600	4.89687e-05	1.9772e-08	1.05362e-05	517	FALSE	0.87037
ENSG00000002586	3.56401e-05	2.24951e-05	2.08088e-06	518	FALSE	0.851852
Antithrombin-III	8.87861e-07	1.22781e-05	3.91126e-05	519	FALSE	0.87037
ENSG00000137486	1.14396e-05	2.57214e-05	9.77629e-06	520	FALSE	0.861111
ENSG00000164144	2.32697e-06	1.66009e-05	6.19452e-06	521	FALSE	0.87037
ENSG00000069702	3.9463e-05	4.53147e-06	4.46341e-06	522	FALSE	0.851852
ENSG00000182512	2.17166e-05	4.67695e-06	2.36281e-05	523	FALSE	0.87037
ENSG00000163629	3.19802e-05	7.02178e-06	8.76528e-06	524	FALSE	0.87037
ENSG00000175581	2.71436e-05	7.66617e-06	7.10833e-07	525	FALSE	0.87037
ENSG00000275778	6.03703e-05	1.27602e-06	2.27185e-06	526	FALSE	0.861111
Kunitz-type protease inhibitor 1	8.89056e-06	5.97009e-07	4.08096e-05	527	FALSE	0.87037
ENSG00000172995	1.36648e-05	3.15061e-05	3.39544e-05	528	FALSE	0.87037
ENSG00000116977	8.3755e-06	3.05159e-07	3.113e-05	529	FALSE	0.842593
ENSG00000082397	1.65645e-05	1.41888e-06	4.27297e-05	530	FALSE	0.861111
ENSG00000179820	2.37099e-05	2.73577e-06	3.01118e-05	531	FALSE	0.87037
ENSG00000196352	3.29644e-05	7.88186e-08	2.80181e-05	532	FALSE	0.87037
ENSG00000152332	5.45351e-05	6.28285e-07	7.66124e-07	533	FALSE	0.861111
ENSG00000243156	2.5197e-07	4.32431e-05	2.93947e-06	534	FALSE	0.861111
ENSG00000174500	3.07898e-05	1.40148e-05	9.36933e-06	535	FALSE	0.87037
ENSG00000229754	1.11632e-05	3.13757e-05	8.0512e-06	536	FALSE	0.861111
ENSG00000100985	3.30511e-06	1.09678e-05	2.09855e-05	537	FALSE	0.851852
ENSG00000110318	1.42179e-08	1.85291e-05	3.19021e-05	538	FALSE	0.851852
ENSG00000206292	1.97268e-05	1.14296e-05	1.32793e-05	539	FALSE	0.87037
sphingomyelin..d18.0.18.0..d19.0.17.0..	2.19522e-05	4.01731e-05	2.5705e-06	540	FALSE	0.888889
ENSG00000142303	4.42961e-05	7.82318e-06	4.88988e-08	541	FALSE	0.861111
ENSG00000117133	3.33857e-07	3.13867e-05	9.12783e-06	542	FALSE	0.842593
androstenediol..3alpha..17alpha..monosulfate..3.	3.94945e-05	5.3445e-06	1.49598e-05	543	FALSE	0.87963
ENSG00000198574	8.52904e-06	2.7822e-05	2.34573e-07	544	FALSE	0.87037
ENSG00000112695	2.21577e-05	6.21258e-06	3.28484e-07	545	FALSE	0.833333
ENSG00000121895	1.43243e-05	1.7751e-05	1.01234e-05	546	FALSE	0.842593
ENSG00000114316	1.31414e-06	2.07535e-05	1.08357e-05	547	FALSE	0.833333
ENSG00000144034	2.42753e-06	2.18225e-05	1.23865e-05	548	FALSE	0.861111
ENSG00000197448	1.3065e-05	1.50044e-05	1.42661e-05	549	FALSE	0.87037
ENSG00000141458	1.29113e-06	3.59477e-05	3.40876e-05	550	FALSE	0.861111
ENSG00000211934	3.50121e-05	1.50577e-06	1.3878e-05	551	FALSE	0.87037
ENSG00000171444	1.75293e-05	1.66296e-07	3.85429e-05	552	FALSE	0.87037
ENSG00000205268	1.84168e-06	2.83193e-05	1.50485e-05	553	FALSE	0.87037
ENSG00000064225	3.14337e-05	2.98585e-06	1.42641e-05	554	FALSE	0.861111
ENSG00000218596	4.59655e-05	1.3815e-08	9.2999e-06	555	FALSE	0.861111
ENSG00000183718	2.46662e-05	1.97965e-06	1.62092e-06	556	FALSE	0.87037
ENSG00000276953	3.89877e-05	1.02895e-05	5.91311e-07	557	FALSE	0.861111
ENSG00000114166	4.20162e-05	3.01923e-08	2.64826e-06	558	FALSE	0.833333
ENSG00000119682	2.54384e-05	1.21203e-06	1.99302e-05	559	FALSE	0.842593
Complement component C9	3.81982e-07	8.743e-06	3.71624e-05	560	FALSE	0.851852
ENSG00000115944	2.12715e-06	1.11809e-06	2.0426e-05	561	FALSE	0.842593
60 kDa heat shock protein, mitochondrial	5.57157e-06	4.49825e-05	3.73184e-06	562	FALSE	0.861111
ENSG00000178562	4.31266e-06	2.71986e-05	2.23755e-07	563	FALSE	0.87037
ENSG00000186469	1.692e-05	8.55831e-06	1.37385e-05	564	FALSE	0.87037
ENSG00000075089	3.61658e-05	3.08229e-06	1.99426e-05	565	FALSE	0.851852
suberoylcarnitine..C8.DC.	1.74281e-05	3.15999e-05	5.79723e-06	566	FALSE	0.87963
ENSG00000248905	1.19234e-05	2.29793e-05	3.78337e-06	567	FALSE	0.861111
ENSG00000278293	3.88698e-05	4.72189e-06	1.59162e-05	568	FALSE	0.861111
deoxycarnitine	3.91048e-06	8.52235e-07	4.61174e-05	569	FALSE	0.888889
ENSG00000104783	1.06565e-05	4.38028e-06	3.02662e-05	570	FALSE	0.851852
ENSG00000282399	3.07203e-05	2.58863e-07	2.23579e-06	571	FALSE	0.861111
ENSG00000139537	2.98905e-05	2.5049e-08	2.06822e-05	572	FALSE	0.861111
ENSG00000198804	5.25122e-06	1.76565e-05	3.75203e-05	573	FALSE	0.87037
ENSG00000136810	2.91494e-05	3.61886e-07	9.18236e-06	574	FALSE	0.861111
ENSG00000130775	2.62064e-05	4.94601e-08	1.80695e-05	575	FALSE	0.851852
ENSG00000143226	3.06334e-05	1.27142e-07	3.16056e-06	576	FALSE	0.861111
ENSG00000139370	1.74246e-05	5.95235e-07	2.22659e-05	577	FALSE	0.861111
ENSG00000089006	1.49718e-06	1.6205e-05	1.06025e-05	578	FALSE	0.861111
ENSG00000121807	2.84956e-06	1.84898e-05	3.6046e-05	579	FALSE	0.842593
ENSG00000035664	1.11357e-05	2.89484e-05	2.64554e-07	580	FALSE	0.851852
ENSG00000166562	2.68963e-08	2.84823e-05	8.77006e-06	581	FALSE	0.87037
ENSG00000163006	3.95181e-06	2.19328e-05	8.05284e-06	582	FALSE	0.861111
ENSG00000110934	4.06664e-05	8.41546e-06	4.5775e-06	583	FALSE	0.851852
mannose	9.56908e-08	2.10775e-05	3.02499e-05	584	FALSE	0.888889
ENSG00000183625	5.78186e-06	3.43563e-05	2.5246e-07	585	FALSE	0.87037
ENSG00000147604	2.31432e-05	1.02805e-06	9.24099e-07	586	FALSE	0.861111
X3.formylindole	5.36908e-06	1.0093e-05	3.20663e-05	587	FALSE	0.907407
ENSG00000184588	2.16007e-05	1.65059e-05	1.45146e-05	588	FALSE	0.87037
ENSG00000132906	1.91896e-05	8.07213e-07	3.75602e-05	589	FALSE	0.861111
ENSG00000211662	1.99096e-05	1.63316e-05	2.90971e-05	590	FALSE	0.87037
ENSG00000171428	3.59874e-06	1.9382e-05	1.36338e-05	591	FALSE	0.87037
ENSG00000163590	2.18183e-05	8.73175e-07	2.31437e-05	592	FALSE	0.87037
ENSG00000100307	1.71929e-05	3.00561e-05	4.13017e-06	593	FALSE	0.851852
ENSG00000117791	4.1015e-05	1.16646e-05	5.78157e-06	594	FALSE	0.842593
ENSG00000100528	9.66794e-06	7.63943e-06	5.08744e-06	595	FALSE	0.851852
ENSG00000254685	3.17791e-06	5.11496e-05	1.15881e-05	596	FALSE	0.861111
ENSG00000183648	2.57642e-05	3.29126e-06	7.48509e-07	597	FALSE	0.87037
ENSG00000076043	3.86475e-05	9.20428e-06	2.72195e-06	598	FALSE	0.851852
oxalate..ethanedioate.	3.71297e-05	8.86723e-06	1.60404e-07	599	FALSE	0.898148
ENSG00000147044	2.05486e-05	9.17411e-06	3.16004e-06	600	FALSE	0.861111
ENSG00000178445	2.80255e-05	3.61731e-06	1.10535e-06	601	FALSE	0.87037
ENSG00000169583	9.39377e-06	3.76675e-05	4.74729e-07	602	FALSE	0.87037
ENSG00000012232	4.92021e-06	4.71801e-06	2.93548e-05	603	FALSE	0.851852
X3.methylglutarylcarnitine..2.	3.06071e-05	2.9578e-06	1.99528e-05	604	FALSE	0.898148
ENSG00000134851	1.23714e-05	4.04442e-05	1.99472e-06	605	FALSE	0.861111
ENSG00000048028	8.48665e-07	3.66424e-05	1.80925e-05	606	FALSE	0.851852
Creatine kinase M-type	1.3383e-05	2.95976e-05	1.83472e-06	607	FALSE	0.833333
ENSG00000134602	3.52411e-05	1.46201e-05	8.61677e-07	608	FALSE	0.861111
ENSG00000124721	1.25153e-05	2.44325e-05	1.49777e-05	609	FALSE	0.851852
ENSG00000197933	4.55362e-06	2.56053e-05	3.35322e-06	610	FALSE	0.87037
ENSG00000008324	3.04552e-05	1.04362e-06	3.27716e-07	611	FALSE	0.851852
ENSG00000154734	1.87361e-05	1.49462e-05	2.73376e-05	612	FALSE	0.861111
ENSG00000211598	6.29008e-06	2.28993e-05	1.19152e-05	613	FALSE	0.87037
ENSG00000138378	6.31212e-07	1.06345e-05	2.87606e-05	614	FALSE	0.861111
ENSG00000124557	1.25805e-05	1.45332e-07	5.26182e-05	615	FALSE	0.851852
ENSG00000117281	2.98787e-05	3.32228e-06	5.93407e-07	616	FALSE	0.842593
ENSG00000112796	3.06419e-05	5.34848e-06	8.55838e-08	617	FALSE	0.833333
ENSG00000102575	8.23739e-06	2.62893e-05	1.16151e-05	618	FALSE	0.851852
ENSG00000164597	1.59351e-05	1.47567e-05	2.39636e-05	619	FALSE	0.87037
ENSG00000164615	2.18628e-06	1.33473e-05	1.37556e-05	620	FALSE	0.87037
ENSG00000263528	2.7507e-05	2.18627e-06	1.52544e-05	621	FALSE	0.861111
Fatty acid-binding protein, epidermal	6.38113e-08	4.0866e-07	3.56987e-05	622	FALSE	0.898148
ENSG00000181143	1.88245e-05	1.94317e-07	3.6895e-05	623	FALSE	0.87037
ENSG00000121594	3.86643e-05	4.90998e-06	4.54021e-08	624	FALSE	0.851852
ENSG00000153898	1.19391e-06	2.84843e-05	5.25248e-06	625	FALSE	0.851852
vanillylmandelate..VMA.	2.92403e-07	6.20142e-05	1.28445e-07	626	FALSE	0.87037
ENSG00000129538	6.01986e-07	5.15296e-05	3.52698e-06	627	FALSE	0.842593
X1.palmitoyl.2.linoleoyl.GPI..16.0.18.2.	7.21223e-07	2.10633e-05	2.98266e-05	628	FALSE	0.907407
ENSG00000169442	1.72871e-05	2.23272e-06	1.37799e-08	629	FALSE	0.87037
ENSG00000118113	5.3398e-05	2.18584e-07	6.95228e-06	630	FALSE	0.842593
ENSG00000159674	2.5443e-05	7.37291e-07	2.6424e-05	631	FALSE	0.861111
ENSG00000155962	2.13731e-05	1.25074e-05	8.3053e-06	632	FALSE	0.861111
indolelactate	4.73491e-05	4.84331e-06	1.77757e-07	633	FALSE	0.87963
ENSG00000187554	1.36003e-05	9.81193e-08	3.22576e-05	634	FALSE	0.87037
ENSG00000110446	5.98621e-06	2.39156e-05	1.30959e-05	635	FALSE	0.851852
ENSG00000159339	1.70265e-07	1.7129e-05	8.32093e-06	636	FALSE	0.861111
ENSG00000007402	9.70138e-07	2.44151e-05	2.24502e-06	637	FALSE	0.851852
ENSG00000234424	3.33013e-05	6.93466e-06	1.25488e-05	638	FALSE	0.861111
Persephin	3.57458e-05	4.86592e-06	3.721e-06	639	FALSE	0.888889
ENSG00000226278	4.90825e-06	2.78235e-05	3.08476e-05	640	FALSE	0.861111
sphinganine.1.phosphate	3.10518e-05	4.64527e-06	1.56646e-05	641	FALSE	0.888889
Dickkopf-related protein 3	1.59494e-05	2.89731e-05	4.04805e-06	642	FALSE	0.916667
ENSG00000106341	3.95227e-05	1.62603e-05	2.26874e-06	643	FALSE	0.851852
ENSG00000100266	1.59368e-08	1.43781e-05	1.8678e-05	644	FALSE	0.851852
ENSG00000275153	1.64847e-05	4.25813e-05	3.58438e-06	645	FALSE	0.861111
ENSG00000154027	2.74598e-05	5.19264e-06	1.08032e-05	646	FALSE	0.851852
ENSG00000142208	1.78841e-07	8.07396e-06	4.79187e-05	647	FALSE	0.861111
ENSG00000101665	1.89282e-06	2.79967e-05	6.64787e-06	648	FALSE	0.851852
ENSG00000087077	2.79356e-05	1.59012e-06	4.15281e-06	649	FALSE	0.861111
sphingomyelin..d18.1.20.1..d18.2.20.0..	1.14917e-05	4.02969e-05	4.38582e-06	650	FALSE	0.888889
ENSG00000130985	1.44346e-08	1.20239e-05	1.10511e-05	651	FALSE	0.851852
ENSG00000107789	9.40456e-06	9.29234e-06	2.91542e-05	652	FALSE	0.842593
ENSG00000161970	1.5462e-05	5.67657e-06	1.28135e-07	653	FALSE	0.861111
ENSG00000104689	2.85919e-05	3.33354e-06	2.89057e-05	654	FALSE	0.851852
ENSG00000132669	4.84003e-05	4.93851e-06	5.11488e-06	655	FALSE	0.861111
ENSG00000119326	2.79977e-05	4.97785e-08	1.39185e-05	656	FALSE	0.842593
ENSG00000186260	1.25322e-05	1.85262e-05	1.29887e-05	657	FALSE	0.87037
ENSG00000196787	4.4369e-07	2.15123e-05	9.41163e-06	658	FALSE	0.87037
ENSG00000197498	3.05218e-05	4.09425e-06	2.78226e-05	659	FALSE	0.87037
X3.methyl.2.oxovalerate	5.74857e-06	2.6099e-05	1.66997e-05	660	FALSE	0.888889
ENSG00000211658	1.56535e-05	9.6723e-06	1.13353e-05	661	FALSE	0.87037
ENSG00000166710	2.50614e-05	1.18903e-06	2.86447e-06	662	FALSE	0.87037
ENSG00000102910	2.22923e-05	1.902e-05	1.00393e-05	663	FALSE	0.851852
ENSG00000124151	8.52106e-07	7.25105e-06	2.74375e-05	664	FALSE	0.851852
ENSG00000274229	9.51256e-06	1.69584e-05	2.77592e-05	665	FALSE	0.861111
ENSG00000154889	1.38008e-05	8.96132e-06	9.24065e-06	666	FALSE	0.861111
X3.carboxy.4.methyl.5.pentyl.2.furanpropionate..3.CMPFP.	5.28268e-05	1.47561e-06	1.99856e-06	667	FALSE	0.898148
ENSG00000114948	6.03552e-07	1.82138e-05	2.78174e-05	668	FALSE	0.833333
X21.hydroxypregnenolone.disulfate	2.06564e-05	5.2306e-06	3.61302e-05	669	FALSE	0.898148
X5315_22_3	3.69493e-08	4.39937e-05	1.29506e-06	670	FALSE	0.888889
Interleukin-23	1.69431e-05	2.84939e-05	1.29771e-05	671	FALSE	0.777778
ENSG00000135077	1.38e-05	2.4229e-05	4.47151e-06	672	FALSE	0.851852
ENSG00000118193	1.73381e-09	3.23768e-05	5.66436e-06	673	FALSE	0.842593
ENSG00000129295	3.09141e-05	3.00753e-06	1.02799e-05	674	FALSE	0.842593
ENSG00000198168	1.10564e-07	3.0287e-05	3.32682e-06	675	FALSE	0.87037
ENSG00000281981	5.86263e-06	3.48868e-05	8.27963e-08	676	FALSE	0.861111
ENSG00000138061	2.3249e-05	1.89819e-05	4.64382e-07	677	FALSE	0.861111
ENSG00000101846	3.28655e-05	4.0015e-07	2.19821e-05	678	FALSE	0.851852
ENSG00000169249	2.86542e-07	3.88105e-06	2.45586e-05	679	FALSE	0.87037
ENSG00000106603	9.36757e-06	9.58301e-07	3.97968e-05	680	FALSE	0.851852
ENSG00000183624	2.24524e-05	1.87599e-05	6.26688e-07	681	FALSE	0.87037
stearoyl.sphingomyelin..d18.1.18.0.	5.89675e-06	4.32011e-05	1.32796e-06	682	FALSE	0.87963
Adiponectin	5.66504e-07	2.27962e-05	1.8803e-05	683	FALSE	0.925926
ENSG00000259151	3.49447e-05	1.03846e-06	1.77308e-05	684	FALSE	0.861111
X...15503	1.69071e-05	4.52109e-05	5.55057e-06	685	FALSE	0.87037
ENSG00000139626	2.17074e-05	1.61713e-06	8.44881e-06	686	FALSE	0.861111
ENSG00000160336	1.08887e-05	1.76415e-05	2.45009e-05	687	FALSE	0.861111
ENSG00000229117	2.32262e-05	8.47763e-08	6.75671e-07	688	FALSE	0.861111
ENSG00000135898	5.53032e-05	3.07098e-06	5.55281e-06	689	FALSE	0.861111
ENSG00000080854	4.40835e-06	7.16954e-06	4.19747e-05	690	FALSE	0.861111
pyridoxate	3.8233e-05	1.04834e-06	1.62275e-07	691	FALSE	0.87963
ENSG00000128272	2.87461e-05	1.81087e-08	3.21743e-06	692	FALSE	0.842593
ENSG00000095015	8.53265e-06	1.24963e-06	7.33421e-06	693	FALSE	0.851852
ENSG00000042062	2.13381e-05	4.04533e-06	3.37741e-07	694	FALSE	0.851852
ENSG00000111537	2.68541e-05	6.87575e-09	7.32377e-06	695	FALSE	0.842593
ENSG00000113719	6.21231e-06	4.21425e-06	2.13499e-05	696	FALSE	0.833333
ENSG00000278119	1.77107e-05	8.17281e-06	1.32097e-05	697	FALSE	0.861111
ENSG00000125249	2.2008e-05	1.96815e-05	4.94957e-07	698	FALSE	0.851852
ENSG00000133739	3.39873e-05	5.18987e-07	4.79067e-06	699	FALSE	0.851852
ENSG00000083168	2.83829e-05	3.86626e-06	7.49707e-06	700	FALSE	0.861111
ENSG00000224398	2.96785e-07	4.28044e-05	1.19777e-05	701	FALSE	0.861111
ENSG00000172183	1.81296e-05	1.96321e-05	2.05237e-05	702	FALSE	0.87037
ENSG00000175324	6.28529e-07	1.61879e-05	1.14544e-05	703	FALSE	0.87037
ENSG00000136868	3.32692e-06	1.11363e-07	2.90301e-05	704	FALSE	0.861111
ENSG00000277365	4.31863e-08	2.0805e-06	3.39156e-05	705	FALSE	0.861111
X1.palmitoleoyl.2.linolenoyl.GPC..16.1.18.3..	2.02098e-05	1.84302e-09	2.86771e-05	706	FALSE	0.907407
ENSG00000254122	1.99966e-05	1.28548e-08	2.57962e-05	707	FALSE	0.861111
ENSG00000189190	2.69233e-05	3.56143e-06	6.21133e-06	708	FALSE	0.87037
ENSG00000249661	3.14828e-06	2.88742e-05	1.53353e-05	709	FALSE	0.861111
ENSG00000122547	2.64468e-05	4.29526e-06	1.72329e-05	710	FALSE	0.851852
ENSG00000181444	1.63026e-05	2.34902e-06	1.89777e-05	711	FALSE	0.87037
X5.methylthioadenosine..MTA.	1.59483e-06	3.92773e-05	5.72962e-06	712	FALSE	0.888889
ENSG00000145425	1.93889e-05	1.18453e-06	2.00148e-06	713	FALSE	0.861111
ENSG00000119402	3.30368e-05	1.39649e-05	7.81564e-07	714	FALSE	0.842593
ENSG00000118515	1.17151e-05	1.90157e-05	9.23826e-06	715	FALSE	0.842593
ENSG00000061918	2.25469e-05	1.89939e-05	1.73587e-06	716	FALSE	0.851852
ENSG00000152484	2.58957e-05	5.357e-06	8.93283e-06	717	FALSE	0.851852
ENSG00000188290	5.70625e-06	7.26964e-06	2.61303e-05	718	FALSE	0.87037
ENSG00000135441	2.4317e-05	3.15979e-06	9.86691e-07	719	FALSE	0.851852
ENSG00000125753	2.09172e-07	1.26159e-05	1.76968e-05	720	FALSE	0.842593
ENSG00000114738	5.41045e-07	9.86601e-06	2.46121e-05	721	FALSE	0.833333
ENSG00000126822	3.35336e-06	1.62589e-05	2.057e-05	722	FALSE	0.842593
ENSG00000259392	1.87469e-06	3.47277e-05	1.0845e-09	723	FALSE	0.861111
ENSG00000168685	2.19765e-05	7.47442e-06	5.40673e-06	724	FALSE	0.87037
ENSG00000127329	7.09026e-06	3.29563e-06	2.68184e-05	725	FALSE	0.842593
ENSG00000211964	1.43821e-07	2.60994e-05	1.63182e-05	726	FALSE	0.861111
ENSG00000165169	2.11216e-06	2.52701e-05	1.79252e-05	727	FALSE	0.87037
ENSG00000146007	2.08239e-07	3.23694e-05	2.87095e-06	728	FALSE	0.861111
ENSG00000168214	3.5988e-05	8.2161e-06	5.17168e-07	729	FALSE	0.87037
ENSG00000171311	1.03735e-06	2.99221e-06	3.11903e-05	730	FALSE	0.87037
X8468_19_3	2.91534e-05	9.67881e-08	1.23151e-05	731	FALSE	0.888889
X5105_2_3	5.44574e-06	8.05304e-06	2.31565e-05	732	FALSE	0.888889
ENSG00000171155	2.22992e-05	1.04792e-07	3.76058e-06	733	FALSE	0.87037
ENSG00000112335	3.03672e-05	3.90507e-08	1.25638e-05	734	FALSE	0.833333
ENSG00000107742	4.11135e-07	3.10822e-06	2.54061e-05	735	FALSE	0.842593
ENSG00000138767	7.45459e-06	7.59551e-07	3.08027e-05	736	FALSE	0.861111
methionine.sulfoxide	4.1463e-06	2.20212e-05	1.33943e-05	737	FALSE	0.888889
ENSG00000136709	1.58671e-05	2.42633e-05	8.79427e-09	738	FALSE	0.861111
ENSG00000183137	1.19284e-06	6.23279e-10	2.62107e-05	739	FALSE	0.87037
ENSG00000186625	4.81808e-06	2.14756e-05	1.02335e-05	740	FALSE	0.87037
Carbonic anhydrase 6	1.19232e-05	2.63097e-05	4.41591e-07	741	FALSE	0.87963
ENSG00000124614	2.06385e-05	5.47995e-07	2.07786e-06	742	FALSE	0.851852
X2.naphthol.sulfate	3.34557e-07	1.77682e-05	3.92646e-05	743	FALSE	0.888889
ENSG00000007944	2.17395e-05	1.95686e-07	3.07476e-06	744	FALSE	0.851852
ENSG00000105011	3.35958e-05	5.42453e-07	1.60988e-05	745	FALSE	0.851852
ENSG00000211632	1.36147e-05	5.62897e-06	2.71695e-05	746	FALSE	0.87037
ENSG00000196419	1.00738e-05	1.17815e-05	1.92529e-05	747	FALSE	0.87037
ENSG00000166797	7.3899e-09	2.06983e-06	2.14582e-05	748	FALSE	0.87037
ENSG00000159399	3.31006e-05	1.01332e-06	1.58021e-05	749	FALSE	0.861111
ENSG00000118620	1.65307e-05	7.7442e-07	1.63886e-05	750	FALSE	0.842593
ENSG00000173930	8.06154e-06	1.31595e-05	1.87328e-05	751	FALSE	0.87037
ENSG00000138663	1.68182e-05	9.95049e-06	2.11371e-07	752	FALSE	0.861111
phenylacetylglutamine	1.89829e-05	1.36573e-06	3.07211e-05	753	FALSE	0.888889
ENSG00000133639	2.90678e-05	2.88629e-06	1.09499e-05	754	FALSE	0.861111
ENSG00000173825	7.26306e-06	9.37334e-06	9.63758e-06	755	FALSE	0.87037
ENSG00000143742	2.4619e-05	3.56738e-06	1.18478e-06	756	FALSE	0.861111
ENSG00000226555	1.78496e-05	1.82378e-05	3.06603e-06	757	FALSE	0.861111
X3.phenylpropionate..hydrocinnamate.	4.03408e-06	4.77584e-05	2.03166e-08	758	FALSE	0.888889
ENSG00000114770	1.91258e-06	2.01297e-05	1.06496e-06	759	FALSE	0.833333
ENSG00000173915	1.5713e-05	8.19033e-07	3.47461e-06	760	FALSE	0.87037
ENSG00000133317	3.2476e-06	1.87123e-05	1.15489e-05	761	FALSE	0.861111
ENSG00000274497	1.64347e-05	1.38592e-07	2.73995e-05	762	FALSE	0.861111
ENSG00000122359	3.13447e-05	2.29859e-06	1.04521e-05	763	FALSE	0.851852
ENSG00000249662	1.1865e-05	1.40131e-06	2.54258e-05	764	FALSE	0.861111
ENSG00000182389	1.30164e-05	1.8718e-05	1.26223e-05	765	FALSE	0.87037
ENSG00000074966	2.07614e-05	9.41426e-06	1.28093e-06	766	FALSE	0.851852
ENSG00000134954	1.73499e-05	5.59114e-06	9.28454e-06	767	FALSE	0.861111
ENSG00000169599	1.36778e-05	1.20388e-05	2.15926e-06	768	FALSE	0.87037
ENSG00000152689	1.43225e-06	1.32536e-05	2.85055e-05	769	FALSE	0.851852
ENSG00000100697	7.74457e-06	1.12047e-05	1.78505e-05	770	FALSE	0.851852
ENSG00000146530	1.41723e-05	6.5998e-06	1.71284e-05	771	FALSE	0.861111
ENSG00000211938	2.94613e-05	8.09842e-07	1.17959e-05	772	FALSE	0.861111
ENSG00000184985	1.7662e-05	2.13303e-05	6.18524e-07	773	FALSE	0.87037
X3.ethylcatechol.sulfate..1.	5.81624e-06	2.31764e-05	2.72702e-05	774	FALSE	0.907407
ENSG00000182010	8.30574e-06	2.41152e-05	9.36275e-06	775	FALSE	0.87037
gamma.glutamylcitrulline.	4.79342e-06	2.50429e-05	4.67212e-06	776	FALSE	0.87963
ENSG00000072501	1.2621e-07	2.26121e-05	2.09695e-05	777	FALSE	0.851852
ENSG00000059728	1.5536e-05	5.26714e-06	2.81574e-07	778	FALSE	0.851852
ENSG00000260078	2.24452e-05	1.48295e-06	4.73612e-06	779	FALSE	0.861111
ENSG00000113638	2.58817e-05	4.59364e-07	1.50361e-05	780	FALSE	0.833333
ENSG00000159189	2.13804e-05	1.2311e-05	4.25735e-06	781	FALSE	0.861111
ENSG00000181104	1.65301e-05	1.03731e-05	2.19685e-06	782	FALSE	0.87037
ENSG00000170365	1.73072e-05	1.0043e-05	4.2187e-06	783	FALSE	0.87037
glycocholenate.sulfate.	2.45443e-05	9.13327e-06	4.32119e-07	784	FALSE	0.87963
SLIT and NTRK-like protein 5	1.63934e-05	1.75156e-05	1.5849e-06	785	FALSE	0.888889
ENSG00000128609	5.60833e-06	8.80097e-06	1.23706e-05	786	FALSE	0.842593
ENSG00000048828	1.23977e-05	7.23864e-09	1.93343e-05	787	FALSE	0.851852
ENSG00000175820	2.18485e-05	1.34147e-05	1.53964e-05	788	FALSE	0.87037
ENSG00000134686	1.69732e-08	7.52423e-06	1.40636e-05	789	FALSE	0.861111
Apolipoprotein M	1.55189e-06	3.79768e-06	3.97766e-05	790	FALSE	0.851852
ENSG00000143183	1.89803e-05	4.558e-08	4.15736e-06	791	FALSE	0.861111
ENSG00000173114	2.36463e-06	1.1715e-05	2.01188e-05	792	FALSE	0.87037
ENSG00000138835	1.56258e-05	1.47698e-05	7.12122e-06	793	FALSE	0.861111
ENSG00000123091	2.14045e-05	1.19827e-06	1.73973e-05	794	FALSE	0.851852
ENSG00000164211	1.23688e-05	1.33506e-05	1.26431e-05	795	FALSE	0.87037
ENSG00000121933	1.91864e-05	1.15421e-05	6.61687e-06	796	FALSE	0.851852
ENSG00000197355	3.48607e-05	1.02368e-06	4.93828e-06	797	FALSE	0.87037
ENSG00000107290	1.89723e-06	1.18615e-06	1.87391e-05	798	FALSE	0.851852
ENSG00000162496	9.67751e-06	8.77892e-06	1.16058e-05	799	FALSE	0.861111
ENSG00000211895	1.6199e-05	1.10795e-05	7.71602e-06	800	FALSE	0.87037
ENSG00000173171	2.87417e-06	2.13159e-05	1.50558e-06	801	FALSE	0.87037
ENSG00000148344	1.4389e-05	1.02332e-05	1.77222e-05	802	FALSE	0.861111
ENSG00000177576	1.21302e-05	1.0574e-05	8.04625e-06	803	FALSE	0.87037
ENSG00000211664	1.00735e-08	2.51846e-05	1.17833e-05	804	FALSE	0.87037
ENSG00000053371	3.26705e-06	2.56691e-05	1.60846e-05	805	FALSE	0.851852
ENSG00000155849	2.12391e-05	9.7375e-06	5.2892e-06	806	FALSE	0.861111
ENSG00000137876	4.13778e-06	1.07033e-05	6.54671e-06	807	FALSE	0.861111
ENSG00000134830	9.71584e-06	1.832e-05	1.91929e-06	808	FALSE	0.861111
ENSG00000124570	3.62736e-05	3.60536e-06	8.20969e-07	809	FALSE	0.851852
ENSG00000243466	2.73302e-06	2.14944e-05	3.74338e-08	810	FALSE	0.861111
ENSG00000136783	1.97584e-05	3.20524e-07	1.27322e-07	811	FALSE	0.861111
ENSG00000124795	4.60202e-06	2.03072e-05	6.48684e-07	812	FALSE	0.851852
ENSG00000185361	1.77082e-07	2.11166e-05	1.23555e-05	813	FALSE	0.87037
X...21834	6.14143e-06	2.34709e-08	2.19806e-05	814	FALSE	0.851852
ENSG00000237674	2.35231e-05	3.42148e-06	9.14958e-06	815	FALSE	0.861111
ENSG00000090432	1.91581e-05	1.05907e-05	2.53609e-06	816	FALSE	0.861111
ENSG00000231340	3.707e-05	4.29206e-06	2.59025e-07	817	FALSE	0.861111
ENSG00000167094	4.85267e-06	1.9805e-05	3.06389e-06	818	FALSE	0.87037
ENSG00000161217	2.55948e-05	2.22035e-06	5.68536e-06	819	FALSE	0.861111
ENSG00000197057	1.94589e-06	2.48935e-05	1.30608e-05	820	FALSE	0.87037
ENSG00000213088	1.70671e-06	1.6949e-05	1.40833e-05	821	FALSE	0.861111
PILR alpha-associated neural protein	1.94662e-05	1.93603e-05	7.34366e-06	822	FALSE	0.796296
ENSG00000073350	2.88187e-05	1.61033e-06	5.77002e-06	823	FALSE	0.851852
ENSG00000041353	7.38035e-06	9.38252e-06	1.69676e-05	824	FALSE	0.851852
ENSG00000254405	1.29138e-06	9.44474e-07	4.0232e-05	825	FALSE	0.861111
ENSG00000198346	4.51125e-07	2.16248e-05	2.19389e-05	826	FALSE	0.87037
ENSG00000277632	1.90163e-05	6.24855e-06	2.41868e-05	827	FALSE	0.861111
ENSG00000015479	6.24534e-08	5.33681e-06	2.20323e-05	828	FALSE	0.851852
ENSG00000173040	8.55632e-07	8.61853e-07	2.54921e-05	829	FALSE	0.87037
ENSG00000145354	2.86035e-05	5.91089e-06	7.5169e-06	830	FALSE	0.861111
ENSG00000283378	2.9963e-05	3.4933e-06	1.55661e-06	831	FALSE	0.861111
ENSG00000122026	2.15644e-05	1.59456e-07	1.21816e-06	832	FALSE	0.851852
ENSG00000197629	7.33495e-06	2.01952e-05	5.51225e-06	833	FALSE	0.87037
ENSG00000248449	8.35142e-06	2.20431e-05	3.20103e-07	834	FALSE	0.861111
ENSG00000140526	1.32982e-05	1.60844e-05	1.13342e-06	835	FALSE	0.861111
ENSG00000149273	1.05965e-05	2.75427e-08	5.79715e-06	836	FALSE	0.861111
ENSG00000273841	3.62558e-08	1.85549e-05	8.21971e-06	837	FALSE	0.861111
X1.2.dilinoleoyl.GPC..18.2.18.2.	4.16626e-06	1.23735e-05	2.16648e-05	838	FALSE	0.907407
sphingomyelin..d18.2.14.0..d18.1.14.1..	7.15867e-06	1.19484e-05	2.56444e-05	839	FALSE	0.888889
C-X-C motif chemokine 10	2.50248e-07	3.76244e-05	7.15901e-06	840	FALSE	0.898148
Growth/differentiation factor 2	3.56572e-05	7.66563e-08	1.55138e-06	841	FALSE	0.916667
Retinoic acid receptor responder protein 2	1.26188e-08	4.44185e-05	3.44859e-06	842	FALSE	0.87037
ENSG00000110330	1.19563e-05	2.31869e-05	3.76892e-06	843	FALSE	0.842593
ENSG00000143365	7.48536e-06	6.37002e-06	8.17704e-06	844	FALSE	0.861111
ENSG00000211896	4.48714e-08	7.00545e-06	2.90072e-05	845	FALSE	0.87037
ENSG00000274641	3.87008e-06	1.2687e-05	1.31266e-05	846	FALSE	0.861111
ENSG00000008130	1.60625e-06	1.5686e-05	6.18096e-06	847	FALSE	0.851852
ENSG00000142676	2.03024e-05	1.62332e-07	2.93537e-06	848	FALSE	0.861111
ENSG00000107551	2.54772e-05	1.63839e-06	1.00112e-05	849	FALSE	0.851852
ENSG00000173762	1.97021e-05	2.14469e-05	5.05599e-08	850	FALSE	0.87037
ENSG00000188186	5.49872e-07	2.31938e-05	4.28154e-06	851	FALSE	0.87037
ENSG00000182220	1.41247e-05	3.13261e-06	2.40801e-05	852	FALSE	0.87037
ENSG00000083457	1.75085e-05	3.74562e-06	1.09842e-07	853	FALSE	0.851852
ENSG00000114204	2.469e-05	1.99539e-05	1.72823e-06	854	FALSE	0.833333
ENSG00000249485	5.77866e-06	2.75749e-06	7.17328e-06	855	FALSE	0.861111
ENSG00000182253	3.58153e-07	1.05966e-05	2.36812e-05	856	FALSE	0.87037
ENSG00000140287	1.57648e-05	1.68663e-05	1.99786e-06	857	FALSE	0.861111
ENSG00000102010	4.4792e-09	2.08192e-05	1.10245e-05	858	FALSE	0.851852
ENSG00000211660	6.56557e-06	1.91331e-05	3.93883e-06	859	FALSE	0.87037
ENSG00000165280	2.78564e-07	2.51027e-05	1.98052e-10	860	FALSE	0.87037
ENSG00000155659	3.31604e-09	2.44323e-05	9.24161e-06	861	FALSE	0.861111
ENSG00000214736	1.01442e-07	3.91355e-06	2.18288e-05	862	FALSE	0.861111
ENSG00000082438	8.94902e-06	1.25749e-05	1.35871e-05	863	FALSE	0.861111
ENSG00000158113	5.02194e-09	1.92692e-05	1.25928e-05	864	FALSE	0.861111
ENSG00000156384	3.8452e-06	1.2322e-05	2.32317e-05	865	FALSE	0.861111
ENSG00000165487	2.38569e-05	5.05072e-06	1.02826e-08	866	FALSE	0.87037
ENSG00000211638	1.80406e-05	5.26691e-06	5.68309e-06	867	FALSE	0.87037
ENSG00000180425	6.3527e-07	6.28067e-06	1.9505e-05	868	FALSE	0.87037
ENSG00000132475	1.90288e-05	5.15292e-07	2.16511e-08	869	FALSE	0.861111
ENSG00000196562	3.08267e-05	3.69631e-06	2.00822e-06	870	FALSE	0.87037
ENSG00000121743	1.07641e-05	8.02099e-06	1.56304e-05	871	FALSE	0.842593
ENSG00000170425	6.58065e-11	5.52467e-06	2.5712e-05	872	FALSE	0.87037
ENSG00000163492	1.54209e-05	3.43065e-06	4.07733e-06	873	FALSE	0.861111
ENSG00000006715	1.66085e-05	3.56193e-06	1.51381e-05	874	FALSE	0.851852
ENSG00000041353.1	7.38035e-06	9.38252e-06	1.69676e-05	875	FALSE	0.851852
ENSG00000166441	1.86556e-05	1.92065e-07	3.68006e-07	876	FALSE	0.87037
ENSG00000100027	1.45382e-05	1.34696e-07	1.09236e-05	877	FALSE	0.851852
ENSG00000211659	3.78055e-06	6.22175e-06	3.07215e-05	878	FALSE	0.87037
ENSG00000085514	9.82685e-06	2.01585e-06	2.81906e-05	879	FALSE	0.851852
ENSG00000181220	6.08029e-08	9.92545e-06	9.6047e-06	880	FALSE	0.87037
ENSG00000172543	2.98431e-05	7.64196e-06	4.8917e-06	881	FALSE	0.87037
ENSG00000000419	1.77467e-05	9.4506e-09	9.06636e-06	882	FALSE	0.851852
ENSG00000206301	6.41524e-07	1.8633e-05	1.61417e-05	883	FALSE	0.87037
ENSG00000077238	1.17091e-05	1.35507e-05	8.48973e-06	884	FALSE	0.851852
androstenediol..3beta.17beta..disulfate..2.	7.89203e-06	1.99068e-05	3.60877e-06	885	FALSE	0.87963
ENSG00000109674	6.69137e-06	1.65498e-05	3.92829e-06	886	FALSE	0.851852
ENSG00000105048	2.25143e-06	2.41774e-05	6.11672e-06	887	FALSE	0.851852
ENSG00000198821	1.12448e-06	1.98422e-05	6.60971e-06	888	FALSE	0.87037
ENSG00000266472	2.22698e-05	8.35228e-07	2.133e-06	889	FALSE	0.861111
ENSG00000165185	5.96601e-06	2.87364e-05	1.05563e-06	890	FALSE	0.87037
ENSG00000143344	3.47306e-05	1.76968e-06	5.09473e-06	891	FALSE	0.861111
ENSG00000163823	1.31243e-05	2.72463e-06	6.35771e-06	892	FALSE	0.87037
ENSG00000125864	7.57402e-06	3.0154e-07	2.61601e-05	893	FALSE	0.842593
ENSG00000165029	2.41774e-05	8.73933e-07	7.90844e-06	894	FALSE	0.87037
ENSG00000166012	2.21358e-05	3.95295e-08	2.07092e-06	895	FALSE	0.87037
Interleukin-1 receptor type 1	1.3414e-06	3.18798e-05	9.23355e-06	896	FALSE	0.87037
ENSG00000171492	9.91876e-06	2.03141e-05	1.9603e-06	897	FALSE	0.87037
ENSG00000232587	5.90003e-07	1.79118e-05	1.40612e-05	898	FALSE	0.861111
ENSG00000171596	1.83666e-06	2.23572e-05	7.90821e-06	899	FALSE	0.87037
ENSG00000088881	4.17734e-06	8.4112e-06	1.69244e-05	900	FALSE	0.861111
ENSG00000140263	7.22588e-11	2.64208e-05	3.78676e-09	901	FALSE	0.861111
ENSG00000275464	1.57003e-05	1.70698e-05	8.63388e-07	902	FALSE	0.861111
ENSG00000186184	1.18215e-06	2.71857e-05	3.90006e-06	903	FALSE	0.87037
ENSG00000214194	1.74473e-05	1.05422e-06	1.67764e-05	904	FALSE	0.861111
ENSG00000111906	1.86491e-05	1.04442e-05	1.01286e-06	905	FALSE	0.842593
ENSG00000163993	3.59494e-05	5.13711e-07	2.80524e-06	906	FALSE	0.87037
ENSG00000104522	1.39513e-05	9.31326e-07	2.10958e-05	907	FALSE	0.851852
ENSG00000088179	5.38376e-06	4.82563e-08	2.55295e-05	908	FALSE	0.861111
X...18901	2.03735e-05	9.25613e-06	2.41397e-06	909	FALSE	0.861111
ENSG00000166439	1.57643e-05	7.64541e-06	5.62421e-06	910	FALSE	0.87037
ENSG00000185608	5.88521e-06	2.69853e-06	8.26846e-06	911	FALSE	0.87037
ENSG00000231494	3.80029e-08	1.15471e-05	1.77934e-05	912	FALSE	0.861111
ENSG00000120889	2.97978e-06	1.15356e-06	2.26318e-05	913	FALSE	0.851852
ENSG00000170558	7.29219e-06	5.18075e-06	1.13813e-05	914	FALSE	0.87037
ENSG00000115649	1.635e-05	1.50781e-05	1.10296e-06	915	FALSE	0.842593
ENSG00000168116	3.07811e-05	7.6972e-06	2.80769e-06	916	FALSE	0.87037
ENSG00000171863	1.83541e-05	2.72953e-07	2.2306e-06	917	FALSE	0.87037
ENSG00000026751	1.27669e-05	2.69249e-06	1.51533e-05	918	FALSE	0.851852
ENSG00000080493	1.21136e-05	1.31639e-05	1.05894e-05	919	FALSE	0.851852
ENSG00000113328	1.84164e-06	6.38901e-06	1.57538e-05	920	FALSE	0.833333
ENSG00000096996	9.89149e-08	6.49419e-06	2.15283e-05	921	FALSE	0.851852
sphingomyelin..d17.1.14.0..d16.1.15.0..	4.33138e-06	6.77678e-06	2.93815e-05	922	FALSE	0.888889
ENSG00000232653	2.84301e-05	1.05682e-05	8.49699e-08	923	FALSE	0.861111
ENSG00000135916	5.8387e-06	1.97713e-05	7.12482e-08	924	FALSE	0.861111
ENSG00000114942	9.03855e-06	3.34805e-06	3.56611e-06	925	FALSE	0.833333
ENSG00000211637	8.95344e-06	1.32099e-05	1.40236e-05	926	FALSE	0.87037
ENSG00000138642	1.6868e-06	5.75e-06	1.44947e-05	927	FALSE	0.861111
ENSG00000048462	8.3185e-07	1.69532e-05	9.83326e-06	928	FALSE	0.851852
ENSG00000109971	1.87759e-05	8.44644e-08	1.20322e-05	929	FALSE	0.851852
ENSG00000229808	1.59106e-05	6.50024e-06	6.25221e-07	930	FALSE	0.861111
ENSG00000197006	1.58395e-05	8.90011e-06	4.86107e-06	931	FALSE	0.87037
ENSG00000173598	1.96006e-05	7.40261e-06	5.75952e-06	932	FALSE	0.87037
ENSG00000156127	8.22256e-06	1.88529e-05	2.92146e-07	933	FALSE	0.861111
ENSG00000205544	1.1523e-05	1.28547e-06	4.99486e-06	934	FALSE	0.87037
ENSG00000110848	8.80376e-09	2.05553e-05	8.141e-06	935	FALSE	0.851852
pregnenetriol.disulfate.	7.69153e-06	1.48159e-05	2.42612e-06	936	FALSE	0.861111
ENSG00000211965	1.10123e-05	3.49152e-06	1.43746e-05	937	FALSE	0.861111
ENSG00000071537	1.08494e-06	1.64151e-05	6.77781e-06	938	FALSE	0.851852
ENSG00000128268	1.32489e-05	1.86619e-05	2.89128e-06	939	FALSE	0.842593
ENSG00000163376	2.91782e-05	7.44383e-06	5.42101e-09	940	FALSE	0.861111
ENSG00000126251	2.42328e-05	1.7552e-08	4.5383e-06	941	FALSE	0.842593
ENSG00000211974	3.28077e-07	1.87882e-05	1.77418e-05	942	FALSE	0.861111
ENSG00000140995	2.85246e-07	2.40688e-05	1.64587e-07	943	FALSE	0.861111
ENSG00000158769	4.59864e-06	1.24582e-05	2.48192e-06	944	FALSE	0.861111
ENSG00000198176	2.28504e-05	1.04124e-06	1.08583e-05	945	FALSE	0.87037
ENSG00000173166	2.2724e-06	2.4259e-05	1.98843e-07	946	FALSE	0.87037
ENSG00000251149	2.1874e-05	7.27948e-06	6.3262e-06	947	FALSE	0.861111
ENSG00000197506	1.83238e-05	2.56625e-08	1.20305e-05	948	FALSE	0.87037
ENSG00000026025	1.38586e-05	6.65814e-06	1.27174e-05	949	FALSE	0.851852
ENSG00000126524	2.56961e-05	9.50252e-09	7.76394e-06	950	FALSE	0.842593
ENSG00000104671	3.81731e-06	1.86226e-05	6.98904e-06	951	FALSE	0.851852
ENSG00000213281	2.46683e-05	1.82348e-06	1.00559e-05	952	FALSE	0.861111
ENSG00000111729	1.71644e-05	1.60513e-06	9.67179e-06	953	FALSE	0.842593
ENSG00000135362	1.38396e-05	3.46587e-06	6.94053e-06	954	FALSE	0.861111
ENSG00000149483	3.81053e-06	1.18902e-06	1.55443e-05	955	FALSE	0.861111
ENSG00000176749	6.30993e-06	1.12217e-05	1.3856e-05	956	FALSE	0.87037
ENSG00000164430	2.09766e-07	2.50155e-05	6.95342e-07	957	FALSE	0.87037
ENSG00000160318	9.00478e-06	9.76018e-06	1.48174e-05	958	FALSE	0.861111
ENSG00000211898	7.04479e-06	2.12684e-07	2.6557e-05	959	FALSE	0.87037
ENSG00000170540	2.00876e-05	4.85431e-08	1.25588e-05	960	FALSE	0.87037
ENSG00000241343	1.53763e-05	5.95227e-06	6.07355e-07	961	FALSE	0.861111
ENSG00000072110	5.24794e-06	7.41583e-06	1.20347e-05	962	FALSE	0.851852
threonate	1.77923e-05	9.22667e-06	2.84026e-06	963	FALSE	0.861111
ENSG00000100410	2.02414e-06	3.45766e-07	1.71989e-05	964	FALSE	0.851852
Hepatoma-derived growth factor-related protein 2	4.60537e-06	9.59987e-06	1.84165e-05	965	FALSE	0.888889
ENSG00000011590	1.68209e-07	2.00107e-05	1.23215e-05	966	FALSE	0.851852
ENSG00000101493	6.52276e-06	1.02323e-06	1.82095e-05	967	FALSE	0.851852
ENSG00000244171	1.72318e-06	1.418e-05	6.56137e-06	968	FALSE	0.861111
ENSG00000211829	1.61591e-05	1.27361e-05	1.31162e-06	969	FALSE	0.87037
ENSG00000168329	4.25051e-06	1.25872e-05	1.59574e-05	970	FALSE	0.87037
ENSG00000225873	4.38617e-06	1.5419e-06	1.20958e-05	971	FALSE	0.861111
ENSG00000150687	2.29187e-05	5.10596e-07	5.42573e-06	972	FALSE	0.87037
ENSG00000160683	1.21906e-05	2.53227e-06	2.2071e-05	973	FALSE	0.861111
ENSG00000150779	5.46657e-06	6.48899e-06	6.69937e-06	974	FALSE	0.87037
ENSG00000239521	2.96604e-05	3.16343e-07	7.76699e-06	975	FALSE	0.861111
ENSG00000274618	3.75907e-07	8.01276e-06	1.91242e-05	976	FALSE	0.861111
ENSG00000231834	4.81674e-06	6.81354e-06	1.49581e-05	977	FALSE	0.861111
ENSG00000139946	1.50059e-05	5.02616e-06	7.54399e-06	978	FALSE	0.861111
ENSG00000093134	1.73049e-05	1.05009e-05	1.22012e-06	979	FALSE	0.851852
ENSG00000198155	1.41508e-05	1.76573e-05	3.93811e-06	980	FALSE	0.87037
ENSG00000160218	2.34284e-07	2.53003e-05	5.65115e-07	981	FALSE	0.861111
ENSG00000152904	2.00231e-06	1.01703e-05	1.2192e-05	982	FALSE	0.861111
ENSG00000165272	7.04128e-06	1.34495e-05	4.5557e-08	983	FALSE	0.87037
ENSG00000162961	1.4055e-07	7.9417e-06	1.5012e-05	984	FALSE	0.861111
X1.linoleoyl.2.arachidonoyl.GPC..18.2.20.4n6..	1.69048e-05	5.5997e-06	1.17062e-05	985	FALSE	0.907407
ENSG00000072952	5.65116e-08	2.85212e-05	1.03512e-07	986	FALSE	0.851852
ENSG00000136504	2.064e-05	1.84077e-06	1.42614e-05	987	FALSE	0.861111
ENSG00000066084	4.8419e-06	1.8906e-06	1.75711e-05	988	FALSE	0.861111
ENSG00000187522	1.35389e-05	2.12882e-06	9.28907e-06	989	FALSE	0.87037
ENSG00000175215	7.40411e-06	1.57618e-05	7.62707e-06	990	FALSE	0.87037
ENSG00000123095	1.14244e-05	1.65974e-06	9.11341e-06	991	FALSE	0.851852
ENSG00000211625	4.23398e-06	1.68595e-05	1.58188e-05	992	FALSE	0.87037
ENSG00000125740	4.75962e-08	2.33074e-06	2.59471e-05	993	FALSE	0.851852
ENSG00000187474	1.20376e-06	2.24222e-05	3.74578e-06	994	FALSE	0.87037
Follicle stimulating hormone	4.1256e-07	1.497e-05	1.19916e-05	995	FALSE	0.861111
ENSG00000123131	7.22417e-07	1.50573e-05	4.37063e-06	996	FALSE	0.851852
ENSG00000132341	7.40232e-06	6.5849e-06	4.07943e-06	997	FALSE	0.851852
X5alpha.pregnan.3beta.20alpha.diol.disulfate	8.60132e-06	2.22102e-06	2.90518e-05	998	FALSE	0.87963
ENSG00000126216	1.82547e-05	9.03908e-06	2.59768e-06	999	FALSE	0.842593
ENSG00000172349	2.71041e-05	1.91669e-07	1.49773e-06	1000	FALSE	0.87037
ENSG00000184557	7.31732e-06	1.2243e-05	4.60232e-06	1001	FALSE	0.87037
ENSG00000119013	1.86507e-05	8.25702e-09	4.20141e-06	1002	FALSE	0.842593
ENSG00000141298	2.21461e-05	1.96432e-06	4.56236e-06	1003	FALSE	0.861111
ENSG00000130449	9.99276e-06	3.7428e-06	1.91843e-05	1004	FALSE	0.851852
ENSG00000119707	2.82507e-05	1.26161e-06	3.40424e-06	1005	FALSE	0.842593
ENSG00000071967	1.65814e-05	8.0694e-06	3.61469e-06	1006	FALSE	0.851852
ENSG00000111790	2.88754e-05	9.7525e-08	5.32829e-07	1007	FALSE	0.842593
ENSG00000149806	1.88623e-05	2.70274e-07	1.46171e-08	1008	FALSE	0.861111
ENSG00000132514	9.19889e-06	1.936e-09	1.70363e-05	1009	FALSE	0.861111
Sclerostin	2.49243e-05	3.45164e-06	5.49957e-06	1010	FALSE	0.787037
ENSG00000177885	5.79143e-06	1.69247e-06	1.14424e-05	1011	FALSE	0.87037
ENSG00000175768	1.26845e-05	5.33057e-09	3.14274e-06	1012	FALSE	0.87037
ENSG00000087338	1.41747e-05	1.45054e-05	5.61996e-06	1013	FALSE	0.861111
ENSG00000265354	7.61087e-06	3.43283e-06	2.02566e-05	1014	FALSE	0.861111
ENSG00000237550	6.40548e-07	2.41907e-05	4.78609e-10	1015	FALSE	0.861111
ENSG00000182885	1.97648e-09	6.69237e-06	1.32555e-05	1016	FALSE	0.87037
ENSG00000273983	7.51171e-06	1.34382e-05	1.86496e-06	1017	FALSE	0.861111
ENSG00000165806	9.13417e-06	1.05266e-05	2.12552e-06	1018	FALSE	0.87037
ENSG00000116161	6.01738e-06	1.24288e-05	1.7648e-05	1019	FALSE	0.842593
X3.bromo.5.chloro.2.6.dihydroxybenzoic.acid.	6.40219e-08	2.98391e-05	2.39256e-06	1020	FALSE	0.861111
ENSG00000273737	1.26326e-05	4.86134e-06	7.30489e-06	1021	FALSE	0.861111
ENSG00000244115	1.47187e-05	1.89533e-06	5.86842e-06	1022	FALSE	0.861111
ENSG00000167863	4.38904e-06	4.27931e-06	9.3978e-06	1023	FALSE	0.87037
ENSG00000169403	1.92138e-05	1.2061e-06	1.38686e-07	1024	FALSE	0.87037
ENSG00000141682	2.13341e-05	3.34211e-06	2.85265e-06	1025	FALSE	0.861111
ENSG00000105355	1.65903e-05	9.76126e-07	1.24857e-06	1026	FALSE	0.851852
ENSG00000276461	1.99489e-07	2.32442e-05	8.68931e-07	1027	FALSE	0.861111
ENSG00000132405	2.38566e-06	8.24367e-06	1.54877e-05	1028	FALSE	0.851852
ENSG00000021762	3.47721e-06	2.24705e-05	3.08967e-06	1029	FALSE	0.851852
X...21364	1.81129e-06	1.95876e-05	6.73783e-07	1030	FALSE	0.861111
ENSG00000146476	9.34058e-06	1.83248e-06	2.1805e-05	1031	FALSE	0.861111
ENSG00000143869	1.25919e-07	2.05591e-05	5.7914e-06	1032	FALSE	0.861111
ENSG00000163737	1.64425e-05	1.41251e-05	2.05313e-06	1033	FALSE	0.87037
ENSG00000176896	6.6739e-06	1.32678e-06	1.94397e-05	1034	FALSE	0.87037
ENSG00000071082	1.35535e-05	2.36202e-06	5.49596e-07	1035	FALSE	0.851852
X8484_24_3	1.04478e-05	1.45671e-05	1.98664e-06	1036	FALSE	0.898148
ENSG00000258227	6.31857e-06	1.00989e-05	2.74943e-06	1037	FALSE	0.861111
ENSG00000132205	7.96628e-06	4.55604e-07	7.10443e-06	1038	FALSE	0.861111
ENSG00000135709	2.21845e-05	3.55434e-08	3.31222e-06	1039	FALSE	0.851852
ENSG00000117859	7.40564e-06	1.13843e-06	2.94924e-05	1040	FALSE	0.842593
ENSG00000139289	2.32291e-06	2.71427e-05	3.60165e-06	1041	FALSE	0.861111
ENSG00000120279	1.10672e-05	9.98917e-06	1.16167e-06	1042	FALSE	0.842593
Apolipoprotein B	3.06736e-05	5.41313e-07	5.11379e-06	1043	FALSE	0.87037
ENSG00000236956	2.19671e-05	1.26001e-05	1.61965e-06	1044	FALSE	0.861111
ENSG00000013561	1.94045e-05	6.8227e-08	5.79344e-06	1045	FALSE	0.851852
ENSG00000000938	1.04275e-05	7.57704e-09	1.26601e-05	1046	FALSE	0.851852
ENSG00000068831	8.44769e-06	4.74969e-06	1.6597e-05	1047	FALSE	0.851852
ENSG00000165629	8.9374e-06	6.46023e-06	2.83263e-06	1048	FALSE	0.87037
ENSG00000143815	1.90422e-08	1.63525e-05	6.3407e-06	1049	FALSE	0.861111
picolinoylglycine	2.40152e-05	3.10508e-06	5.22168e-06	1050	FALSE	0.87037
ergothioneine	1.15605e-05	1.64968e-05	5.98018e-07	1051	FALSE	0.87963
X1.stearoyl.2.linoleoyl.GPC..18.0.18.2..	1.24247e-05	5.06039e-08	9.41571e-06	1052	FALSE	0.898148
ENSG00000148468	3.33234e-06	5.45974e-08	1.45937e-05	1053	FALSE	0.861111
ENSG00000213976	3.0084e-06	1.74093e-05	2.60984e-06	1054	FALSE	0.861111
ENSG00000138413	2.71092e-06	2.94089e-07	2.18485e-05	1055	FALSE	0.861111
ENSG00000274588	7.93297e-06	2.75789e-06	1.30225e-05	1056	FALSE	0.861111
ENSG00000211648	1.60607e-05	9.69473e-06	3.22524e-06	1057	FALSE	0.87037
ENSG00000139112	1.10217e-05	4.82028e-06	8.45143e-06	1058	FALSE	0.861111
ENSG00000186660	1.61519e-06	1.45051e-05	9.49332e-06	1059	FALSE	0.87037
ENSG00000226752	1.52816e-05	1.81625e-05	1.16065e-06	1060	FALSE	0.861111
ENSG00000172890	2.311e-05	4.83375e-07	8.35177e-06	1061	FALSE	0.87037
ENSG00000259781	1.38529e-05	1.51982e-06	7.44621e-06	1062	FALSE	0.861111
ENSG00000148019	1.12615e-05	5.93628e-06	9.25769e-06	1063	FALSE	0.861111
ENSG00000162413	2.29209e-06	1.433e-05	8.23357e-06	1064	FALSE	0.861111
ENSG00000102531	6.79622e-07	1.22624e-05	5.51643e-06	1065	FALSE	0.851852
ENSG00000160588	1.54126e-05	4.06754e-06	8.59308e-07	1066	FALSE	0.861111
ENSG00000163430	5.53643e-06	2.95165e-06	1.72048e-05	1067	FALSE	0.861111
X...15728	4.59442e-07	3.47413e-06	2.22896e-05	1068	FALSE	0.87037
ENSG00000059377	8.82256e-07	4.75717e-07	1.77558e-05	1069	FALSE	0.851852
ENSG00000196411	1.24004e-05	4.24939e-07	1.61813e-05	1070	FALSE	0.87037
ENSG00000277203	2.02278e-06	9.21727e-06	1.09619e-05	1071	FALSE	0.861111
ENSG00000179119	1.96688e-05	1.43958e-07	5.70474e-07	1072	FALSE	0.87037
ENSG00000185088	3.22255e-06	7.21356e-06	7.50195e-06	1073	FALSE	0.87037
ENSG00000242076	1.47734e-06	1.97582e-05	2.00606e-06	1074	FALSE	0.861111
ENSG00000164649	1.89505e-09	2.18321e-05	5.08858e-06	1075	FALSE	0.87037
X5124_69_3	2.10151e-06	8.82381e-06	1.37548e-05	1076	FALSE	0.87963
ENSG00000123096	6.04711e-06	4.32027e-06	1.90644e-05	1077	FALSE	0.851852
Plasma kallikrein	1.0018e-05	1.37339e-05	1.27514e-06	1078	FALSE	0.898148
ENSG00000135018	1.92904e-05	6.91609e-07	2.86091e-06	1079	FALSE	0.851852
ENSG00000275063	2.34513e-05	2.24379e-07	1.15282e-07	1080	FALSE	0.861111
pantothenate..Vitamin.B5.	1.17169e-05	3.77814e-07	1.23388e-05	1081	FALSE	0.888889
ENSG00000232036	1.66108e-06	1.80164e-05	5.42441e-06	1082	FALSE	0.861111
ENSG00000173674	3.92083e-06	1.38935e-05	1.49899e-07	1083	FALSE	0.87037
ENSG00000107738	1.75488e-06	1.29459e-05	7.9491e-06	1084	FALSE	0.842593
ENSG00000235985	9.1995e-06	1.0565e-05	1.2508e-05	1085	FALSE	0.861111
ENSG00000196262	1.42801e-05	2.05632e-07	6.45976e-06	1086	FALSE	0.87037
leucine	1.6006e-05	4.57166e-06	2.9478e-06	1087	FALSE	0.87963
ENSG00000172578	3.86784e-06	1.76923e-05	3.16415e-06	1088	FALSE	0.87037
ENSG00000130770	9.5568e-07	6.1888e-06	1.70628e-05	1089	FALSE	0.851852
ENSG00000110958	6.74481e-08	2.21017e-05	4.46714e-07	1090	FALSE	0.842593
ENSG00000137812	3.4158e-06	1.79087e-05	3.34115e-06	1091	FALSE	0.861111
X3beta.hydroxy.5.cholestenoate	1.03979e-05	1.22173e-05	8.45947e-06	1092	FALSE	0.898148
ENSG00000138160	2.63881e-06	6.60543e-06	1.28894e-05	1093	FALSE	0.861111
ENSG00000276879	2.10371e-05	1.52644e-06	6.2048e-06	1094	FALSE	0.861111
ENSG00000142347	8.4165e-08	6.30416e-06	1.30314e-05	1095	FALSE	0.861111
ENSG00000101773	3.37546e-06	4.7751e-06	2.03697e-05	1096	FALSE	0.851852
ENSG00000171101	1.1049e-05	1.20124e-05	3.72996e-06	1097	FALSE	0.87037
ENSG00000114391	1.34197e-05	2.76529e-06	2.4915e-09	1098	FALSE	0.833333
ENSG00000174695	1.11293e-08	1.49768e-06	2.15195e-05	1099	FALSE	0.87037
ENSG00000142405	1.44071e-06	1.39831e-05	8.34891e-06	1100	FALSE	0.861111
ENSG00000151692	1.33492e-05	9.51823e-08	1.7444e-05	1101	FALSE	0.87037
ENSG00000132963	2.1089e-05	1.95094e-07	1.53912e-07	1102	FALSE	0.861111
ENSG00000265491	2.90029e-05	1.52674e-07	1.31087e-06	1103	FALSE	0.861111
ENSG00000106462	1.71022e-05	5.24569e-08	2.46621e-07	1104	FALSE	0.851852
ENSG00000168995	1.99738e-05	2.8453e-07	8.74433e-07	1105	FALSE	0.87037
tryptophan	1.38758e-05	9.95759e-06	8.1348e-06	1106	FALSE	0.87037
ENSG00000164091	4.64563e-06	6.46372e-06	1.38167e-05	1107	FALSE	0.87037
ENSG00000088986	8.54866e-09	2.05843e-07	1.95785e-05	1108	FALSE	0.861111
ENSG00000068615	1.44403e-05	2.954e-08	7.11567e-06	1109	FALSE	0.851852
ENSG00000110076	2.0497e-05	4.16056e-08	7.86974e-06	1110	FALSE	0.851852
ENSG00000280680	8.34882e-06	7.15899e-06	5.06966e-06	1111	FALSE	0.861111
ENSG00000169429	1.00234e-05	1.03774e-05	7.24378e-06	1112	FALSE	0.87037
ENSG00000109083	1.25177e-05	5.57737e-06	4.76595e-07	1113	FALSE	0.851852
ENSG00000164330	5.20347e-06	2.06601e-06	1.71041e-05	1114	FALSE	0.87037
ENSG00000282730	5.02831e-06	7.90996e-06	1.21631e-05	1115	FALSE	0.861111
ENSG00000138640	9.53443e-06	5.27194e-07	1.94589e-05	1116	FALSE	0.861111
ENSG00000162368	8.81686e-06	7.72847e-07	1.2574e-05	1117	FALSE	0.861111
ENSG00000198178	3.78384e-06	2.63568e-05	3.89096e-07	1118	FALSE	0.87037
ENSG00000265531	1.73458e-05	9.46405e-07	4.23941e-06	1119	FALSE	0.861111
ENSG00000215301	2.03227e-05	6.34807e-07	2.86026e-06	1120	FALSE	0.861111
ENSG00000272602	1.15957e-05	2.6813e-07	1.60298e-05	1121	FALSE	0.861111
androstenediol..3beta.17beta..monosulfate..2.	8.52653e-06	7.04017e-07	1.92071e-05	1122	FALSE	0.87963
ENSG00000131469	1.36982e-05	2.68551e-06	1.40203e-06	1123	FALSE	0.861111
ENSG00000241468	1.02401e-06	5.79804e-06	1.53426e-05	1124	FALSE	0.861111
ENSG00000088766	3.92261e-07	5.23706e-06	1.66488e-05	1125	FALSE	0.861111
ENSG00000099219	5.05686e-06	9.33474e-07	1.69545e-05	1126	FALSE	0.851852
ENSG00000122223	2.14576e-07	9.47218e-06	1.4047e-05	1127	FALSE	0.851852
ENSG00000198258	1.40816e-05	3.80061e-06	1.87041e-06	1128	FALSE	0.87037
ENSG00000137752	1.34961e-07	1.74648e-05	1.5999e-06	1129	FALSE	0.861111
ENSG00000282297	4.05044e-06	6.03263e-06	1.16391e-05	1130	FALSE	0.861111
ENSG00000153989	8.9864e-07	6.5804e-06	1.69876e-05	1131	FALSE	0.851852
ENSG00000197747	1.93353e-06	1.67664e-07	1.74234e-05	1132	FALSE	0.87037
ENSG00000011201	1.28916e-06	1.58596e-05	1.79088e-06	1133	FALSE	0.851852
pyroglutamine.	4.66994e-06	6.54527e-06	1.83948e-05	1134	FALSE	0.87963
ENSG00000131981	2.55165e-05	1.98265e-07	9.59976e-07	1135	FALSE	0.861111
ENSG00000139832	1.70698e-09	2.71447e-05	9.53729e-07	1136	FALSE	0.861111
ENSG00000105374	3.68389e-06	1.46047e-05	5.0264e-07	1137	FALSE	0.851852
ENSG00000244437	3.86578e-06	1.50621e-05	7.09613e-07	1138	FALSE	0.861111
ENSG00000165506	1.65385e-05	2.92272e-06	2.74798e-07	1139	FALSE	0.87037
ENSG00000079739	5.30018e-07	2.23493e-05	4.89871e-06	1140	FALSE	0.851852
ENSG00000054219	7.65722e-06	2.01798e-06	1.4855e-05	1141	FALSE	0.851852
ENSG00000184384	1.25554e-05	5.25034e-06	1.07823e-06	1142	FALSE	0.87037
ENSG00000140332	7.49172e-06	1.1921e-05	3.49961e-06	1143	FALSE	0.861111
ENSG00000164715	9.46808e-06	1.46747e-05	7.10899e-08	1144	FALSE	0.87037
ENSG00000134717	1.58606e-05	2.00441e-06	1.4224e-07	1145	FALSE	0.861111
ENSG00000166025	1.66379e-05	9.22488e-06	1.95179e-07	1146	FALSE	0.87037
ENSG00000125780	1.10297e-05	1.2066e-05	7.85873e-07	1147	FALSE	0.851852
ENSG00000136942	1.74135e-05	4.31176e-08	7.20728e-09	1148	FALSE	0.861111
ENSG00000165617	4.13883e-06	1.53997e-05	4.40229e-06	1149	FALSE	0.87037
ENSG00000130741	9.59374e-08	3.01592e-06	1.50547e-05	1150	FALSE	0.851852
ENSG00000257594	1.30751e-06	1.64808e-05	7.21626e-06	1151	FALSE	0.861111
ENSG00000041357	4.97614e-06	8.94897e-06	3.87433e-06	1152	FALSE	0.851852
ENSG00000154025	5.62548e-06	1.74341e-06	1.62485e-05	1153	FALSE	0.851852
ENSG00000273802	1.57339e-05	2.68427e-06	3.27672e-06	1154	FALSE	0.861111
ENSG00000083454	1.73764e-05	1.27754e-06	5.91692e-06	1155	FALSE	0.861111
ENSG00000131389	1.67705e-05	1.03674e-06	5.41667e-06	1156	FALSE	0.851852
ENSG00000181315	1.11548e-05	4.27047e-06	7.36339e-06	1157	FALSE	0.87037
ENSG00000057657	1.90595e-05	2.91524e-06	1.27763e-06	1158	FALSE	0.851852
ENSG00000133067	1.17051e-05	4.45338e-06	1.10905e-05	1159	FALSE	0.861111
ENSG00000255163	1.0449e-05	7.27768e-06	1.63387e-06	1160	FALSE	0.861111
X.14.or.15..methylpalmitate..a17.0.or.i17.0.	1.26328e-06	2.36568e-05	3.09795e-09	1161	FALSE	0.898148
ENSG00000138382	9.03286e-06	2.84604e-06	4.82284e-06	1162	FALSE	0.861111
Insulin-like growth factor-binding protein 3	1.55278e-05	3.19776e-07	1.2595e-05	1163	FALSE	0.805556
ENSG00000070501	1.08319e-05	1.85085e-09	9.92136e-06	1164	FALSE	0.851852
ENSG00000155329	1.5737e-05	1.55137e-06	2.7057e-08	1165	FALSE	0.861111
ENSG00000197405	8.79622e-07	3.52369e-06	1.31832e-05	1166	FALSE	0.87037
ENSG00000120688	1.34542e-07	2.35016e-08	2.04559e-05	1167	FALSE	0.842593
ENSG00000145365	1.69631e-05	2.71575e-07	1.22785e-05	1168	FALSE	0.861111
ENSG00000282537	1.37623e-05	1.01933e-05	1.56089e-07	1169	FALSE	0.861111
ENSG00000125384	7.10932e-06	9.83433e-06	4.56636e-06	1170	FALSE	0.851852
ENSG00000130560	8.04236e-06	2.63636e-06	1.31115e-05	1171	FALSE	0.851852
ENSG00000169567	5.28234e-06	3.96866e-06	5.60469e-06	1172	FALSE	0.87037
ENSG00000091490	3.16181e-06	6.99389e-06	1.6078e-05	1173	FALSE	0.851852
N.acetylaspartate..NAA.	7.81027e-06	1.32044e-05	1.30779e-07	1174	FALSE	0.888889
ENSG00000152495	1.30265e-05	1.54296e-07	9.567e-06	1175	FALSE	0.851852
ENSG00000281145	1.94694e-06	2.0734e-05	1.22093e-10	1176	FALSE	0.861111
ENSG00000131016	4.87832e-06	1.58007e-05	1.5064e-06	1177	FALSE	0.851852
ENSG00000151726	6.30946e-10	9.30988e-06	9.18428e-06	1178	FALSE	0.87037
ENSG00000176720	1.61208e-06	9.55345e-10	2.14993e-05	1179	FALSE	0.87037
ENSG00000115738	3.84124e-06	5.7598e-06	6.83253e-06	1180	FALSE	0.842593
ENSG00000185950	2.01653e-08	7.84444e-06	1.26623e-05	1181	FALSE	0.87037
ENSG00000133773	2.61671e-06	1.37304e-05	3.33964e-07	1182	FALSE	0.851852
ENSG00000223350	2.98127e-07	1.93052e-05	8.3265e-07	1183	FALSE	0.861111
ENSG00000068912	1.05328e-05	1.07336e-06	1.13437e-05	1184	FALSE	0.851852
ENSG00000166913	1.19405e-08	2.19688e-05	4.41798e-07	1185	FALSE	0.87037
ENSG00000152990	1.31451e-05	1.62078e-07	9.34359e-06	1186	FALSE	0.861111
ENSG00000122986	2.91626e-06	1.37042e-05	1.49879e-07	1187	FALSE	0.851852
ENSG00000106066	1.48579e-05	3.50582e-08	6.05186e-06	1188	FALSE	0.851852
ENSG00000139193	7.71021e-06	6.04626e-06	6.50931e-06	1189	FALSE	0.861111
ENSG00000115548	7.57627e-06	3.94885e-06	5.30552e-06	1190	FALSE	0.842593
ENSG00000169967	1.42486e-07	6.73249e-07	1.84276e-05	1191	FALSE	0.87037
ENSG00000134333	3.49046e-06	8.82157e-06	5.8404e-06	1192	FALSE	0.861111
ENSG00000124207	1.4573e-06	1.83864e-05	5.70566e-06	1193	FALSE	0.851852
ENSG00000138326	9.39883e-06	5.1247e-06	1.89285e-06	1194	FALSE	0.861111
Cystatin-M	1.64007e-05	1.45229e-06	3.3104e-07	1195	FALSE	0.888889
Phosphoglycerate mutase 1	7.01298e-06	1.7975e-05	4.77881e-06	1196	FALSE	0.907407
ENSG00000198010	9.04098e-06	5.89016e-06	6.78527e-06	1197	FALSE	0.87037
ENSG00000196205	1.48293e-05	1.21918e-07	3.435e-09	1198	FALSE	0.87037
ENSG00000149591	2.3572e-06	1.74974e-05	9.17423e-06	1199	FALSE	0.861111
ENSG00000176788	1.26785e-05	1.15428e-06	3.19018e-06	1200	FALSE	0.87037
ENSG00000181481	1.88175e-06	1.60081e-05	2.58272e-06	1201	FALSE	0.87037
ENSG00000242616	1.20762e-05	1.37574e-06	8.57171e-06	1202	FALSE	0.861111
ENSG00000010319	1.16925e-05	1.16895e-06	7.20973e-06	1203	FALSE	0.851852
ENSG00000100784	8.59696e-06	9.79611e-07	1.19589e-05	1204	FALSE	0.851852
ENSG00000128708	1.07969e-05	1.38648e-06	8.78058e-06	1205	FALSE	0.842593
ENSG00000197061	1.11438e-05	1.56298e-06	3.23186e-06	1206	FALSE	0.87037
ENSG00000089041	8.41732e-06	5.60552e-06	6.28309e-06	1207	FALSE	0.861111
pregnenetriol.sulfate.	1.7236e-05	2.68463e-06	2.58612e-06	1208	FALSE	0.861111
ENSG00000219926	9.80986e-06	7.103e-06	4.62074e-06	1209	FALSE	0.861111
ENSG00000165175	1.5031e-05	2.38023e-06	7.98259e-08	1210	FALSE	0.87037
Insulin-like growth factor-binding protein 6	8.71303e-07	1.92716e-05	9.43573e-06	1211	FALSE	0.87037
ENSG00000143799	3.84573e-07	1.3159e-05	1.04654e-05	1212	FALSE	0.861111
ENSG00000233999	5.43714e-06	9.72588e-06	3.22251e-06	1213	FALSE	0.861111
ENSG00000263309	6.91156e-06	8.63292e-06	9.99812e-06	1214	FALSE	0.861111
X5437_63_3	8.15959e-07	7.76403e-07	1.62803e-05	1215	FALSE	0.888889
ENSG00000125691	1.5031e-05	1.18065e-06	3.28599e-07	1216	FALSE	0.842593
ENSG00000140612	7.67217e-06	9.3628e-07	1.3491e-05	1217	FALSE	0.861111
ENSG00000100504	6.78669e-06	7.35761e-07	6.14715e-06	1218	FALSE	0.851852
ENSG00000178935	4.77413e-06	1.84874e-05	7.69226e-07	1219	FALSE	0.87037
ENSG00000189319	8.99873e-07	9.17579e-06	7.48172e-06	1220	FALSE	0.87037
ENSG00000164414	1.50143e-05	8.55807e-07	1.05016e-06	1221	FALSE	0.87037
ENSG00000228502	1.94897e-05	1.41146e-06	7.04804e-06	1222	FALSE	0.861111
X1.palmitoyl.2.oleoyl.GPI..16.0.18.1..	7.34732e-06	4.26007e-06	7.64524e-06	1223	FALSE	0.898148
sphingosine.1.phosphate	1.28384e-05	9.83426e-06	4.0564e-06	1224	FALSE	0.87037
ENSG00000142541	6.72538e-06	1.9907e-06	5.26228e-06	1225	FALSE	0.861111
nonanoylcarnitine..C9.	1.03682e-06	1.57704e-05	5.37955e-07	1226	FALSE	0.898148
ENSG00000006652	5.34639e-06	1.2218e-05	1.39649e-06	1227	FALSE	0.851852
ENSG00000100442	8.25535e-06	1.61921e-06	1.12508e-05	1228	FALSE	0.851852
ENSG00000275214	3.08812e-06	5.34854e-07	1.13065e-05	1229	FALSE	0.861111
ENSG00000165417	2.19172e-06	6.68554e-06	5.65637e-06	1230	FALSE	0.87037
ENSG00000135046	1.02822e-06	1.43122e-05	3.45405e-06	1231	FALSE	0.851852
ENSG00000232915	2.60219e-07	1.76521e-05	3.89638e-07	1232	FALSE	0.861111
ENSG00000281766	5.3421e-06	8.73606e-06	2.87789e-06	1233	FALSE	0.861111
ENSG00000168275	2.65842e-06	1.12445e-05	5.4333e-06	1234	FALSE	0.87037
ENSG00000213793	9.26171e-07	1.45306e-05	4.34685e-06	1235	FALSE	0.861111
ENSG00000154217	4.6396e-06	6.17456e-06	1.33627e-05	1236	FALSE	0.851852
ENSG00000175348	1.62206e-05	8.80033e-08	9.0938e-06	1237	FALSE	0.87037
ENSG00000277150	2.753e-06	5.76542e-06	8.65461e-06	1238	FALSE	0.861111
ENSG00000166912	2.83351e-06	1.52257e-05	1.06813e-06	1239	FALSE	0.87037
ENSG00000077063	1.21381e-05	6.43882e-06	8.24225e-07	1240	FALSE	0.851852
ENSG00000184613	9.40125e-06	1.5295e-08	1.20957e-05	1241	FALSE	0.87037
ENSG00000176105	1.79885e-07	1.84974e-05	3.4956e-07	1242	FALSE	0.87037
ENSG00000211666	4.68342e-07	1.89865e-05	4.38671e-07	1243	FALSE	0.87037
ENSG00000105205	5.59335e-06	1.46794e-05	1.78067e-08	1244	FALSE	0.851852
ENSG00000138411	4.51896e-08	3.47344e-06	1.93698e-05	1245	FALSE	0.861111
ENSG00000211611	1.90567e-07	1.08325e-05	1.49305e-05	1246	FALSE	0.87037
ENSG00000100058	6.35508e-06	3.50514e-07	1.24296e-05	1247	FALSE	0.851852
ENSG00000100453	2.31363e-06	1.41322e-05	5.38451e-06	1248	FALSE	0.851852
valine	8.8972e-07	1.61479e-05	3.0712e-06	1249	FALSE	0.87037
ENSG00000253250	1.80556e-05	1.86912e-06	3.88942e-06	1250	FALSE	0.861111
ENSG00000154655	9.7961e-06	3.75352e-06	1.05107e-05	1251	FALSE	0.861111
ENSG00000160712	6.73929e-09	5.35793e-06	1.21784e-05	1252	FALSE	0.861111
ENSG00000106605	1.56535e-05	3.85275e-06	2.78195e-06	1253	FALSE	0.851852
ENSG00000102572	6.48246e-06	7.60178e-06	1.83781e-06	1254	FALSE	0.851852
ENSG00000171476	1.17868e-10	9.97536e-07	1.39211e-05	1255	FALSE	0.87037
ENSG00000123685	3.89127e-06	3.79809e-07	1.75663e-05	1256	FALSE	0.851852
ENSG00000077684	1.04376e-06	1.00377e-05	1.03231e-05	1257	FALSE	0.851852
ENSG00000168461	5.67775e-08	9.48022e-06	4.63302e-06	1258	FALSE	0.87037
ENSG00000135722	1.56935e-05	5.36545e-06	5.06034e-06	1259	FALSE	0.861111
ENSG00000180739	1.20883e-05	6.08996e-08	5.82314e-06	1260	FALSE	0.87037
ENSG00000153130	7.27554e-06	3.85708e-06	8.46494e-06	1261	FALSE	0.861111
ENSG00000129235	1.17206e-05	1.15943e-06	3.78283e-06	1262	FALSE	0.842593
ENSG00000184730	4.00956e-06	9.65366e-06	1.18842e-06	1263	FALSE	0.87037
X5107_7_2	1.39917e-06	3.51623e-06	1.48543e-05	1264	FALSE	0.888889
ENSG00000211599	6.30938e-06	1.13314e-05	2.71513e-06	1265	FALSE	0.87037
ENSG00000186871	1.15697e-05	1.336e-06	9.47282e-06	1266	FALSE	0.87037
ENSG00000067646	4.74363e-06	8.46499e-06	1.73655e-06	1267	FALSE	0.851852
ENSG00000254999	2.50988e-07	6.36513e-06	1.02499e-05	1268	FALSE	0.861111
ENSG00000179456	9.08775e-06	9.24025e-06	2.20356e-07	1269	FALSE	0.87037
ENSG00000159713	1.68107e-05	1.96234e-06	5.98898e-09	1270	FALSE	0.861111
ENSG00000197872	8.75043e-06	4.78094e-06	6.56648e-06	1271	FALSE	0.87037
ENSG00000101474	3.10802e-07	4.05524e-06	1.42445e-05	1272	FALSE	0.851852
ENSG00000146963	1.33582e-08	9.30794e-06	1.26139e-05	1273	FALSE	0.861111
ENSG00000172086	1.42378e-05	1.13795e-06	3.22731e-06	1274	FALSE	0.87037
ENSG00000185127	8.84068e-06	8.40112e-06	1.59923e-06	1275	FALSE	0.87037
ENSG00000147065	1.58327e-06	3.14178e-06	1.34846e-05	1276	FALSE	0.861111
ENSG00000244575	6.36369e-06	1.11155e-07	1.14526e-05	1277	FALSE	0.861111
ENSG00000144895	9.69834e-06	8.46302e-07	5.79805e-06	1278	FALSE	0.861111
ENSG00000153823	1.22852e-05	1.82818e-06	1.81066e-06	1279	FALSE	0.851852
X...21441	2.06238e-05	1.63444e-07	9.73834e-07	1280	FALSE	0.861111
X3.hydroxy.3.methylglutarate	1.68269e-06	1.06891e-05	8.21469e-06	1281	FALSE	0.898148
ENSG00000136068	5.36434e-06	1.95805e-08	1.16934e-05	1282	FALSE	0.861111
ENSG00000198363	6.86117e-06	1.21372e-06	9.43299e-06	1283	FALSE	0.87037
ENSG00000231500	1.34126e-05	1.20009e-06	5.20057e-07	1284	FALSE	0.861111
ENSG00000141446	6.69402e-09	2.32171e-06	1.7022e-05	1285	FALSE	0.861111
ENSG00000120709	1.78037e-07	1.18542e-05	5.17136e-06	1286	FALSE	0.842593
ENSG00000102882	5.47508e-07	5.70953e-06	1.19374e-05	1287	FALSE	0.851852
ENSG00000139266	4.69003e-06	5.97654e-06	4.7868e-06	1288	FALSE	0.861111
ENSG00000125870	2.0496e-05	1.09553e-10	5.55359e-07	1289	FALSE	0.842593
ENSG00000276386	4.65416e-07	2.93639e-06	1.66462e-05	1290	FALSE	0.861111
X...11381	5.57543e-06	2.00758e-06	1.55997e-05	1291	FALSE	0.861111
ENSG00000106588	1.0669e-05	3.70486e-06	4.75126e-07	1292	FALSE	0.851852
ENSG00000141404	5.43463e-06	9.65126e-06	4.88893e-06	1293	FALSE	0.861111
ENSG00000134317	1.89809e-08	1.57266e-05	2.2345e-06	1294	FALSE	0.861111
ENSG00000117091	1.17916e-05	4.05598e-07	1.0947e-06	1295	FALSE	0.842593
ENSG00000127951	1.33639e-05	2.63127e-06	2.81346e-06	1296	FALSE	0.842593
ENSG00000125863	4.57694e-06	2.05358e-08	1.25879e-05	1297	FALSE	0.842593
ENSG00000138738	1.03962e-05	7.21929e-06	2.68973e-07	1298	FALSE	0.861111
ENSG00000120694	1.29884e-05	5.2655e-06	2.2561e-08	1299	FALSE	0.842593
ENSG00000068305	1.04757e-06	7.58879e-07	1.48415e-05	1300	FALSE	0.851852
ENSG00000131242	9.75125e-07	3.41787e-06	1.31555e-05	1301	FALSE	0.851852
X5440_26_3	5.78219e-06	1.26753e-05	4.65166e-08	1302	FALSE	0.888889
ENSG00000242498	2.27566e-09	1.61405e-05	8.48939e-09	1303	FALSE	0.861111
ENSG00000156256	6.31093e-06	8.86843e-06	3.18289e-07	1304	FALSE	0.861111
ENSG00000133789	9.05894e-06	9.57429e-06	7.32957e-07	1305	FALSE	0.851852
ENSG00000038219	2.98978e-08	1.32861e-05	4.29772e-06	1306	FALSE	0.851852
ENSG00000012660	7.31826e-06	1.24728e-05	2.98474e-07	1307	FALSE	0.851852
ENSG00000233913	1.31782e-05	2.71402e-06	2.02036e-06	1308	FALSE	0.861111
ENSG00000137575	1.31852e-06	3.90406e-06	9.32725e-06	1309	FALSE	0.861111
ENSG00000156482	1.47666e-05	1.17616e-09	4.8982e-09	1310	FALSE	0.861111
ENSG00000111670	9.48529e-06	2.90427e-08	6.59312e-06	1311	FALSE	0.842593
ENSG00000165801	1.00912e-05	4.9696e-06	2.65496e-06	1312	FALSE	0.87037
pregnen.diol.disulfate.	7.17432e-06	5.13303e-06	6.96444e-06	1313	FALSE	0.888889
ENSG00000278196	6.24317e-06	8.23053e-06	3.5734e-06	1314	FALSE	0.861111
ENSG00000176928	2.24859e-07	1.61702e-05	4.96021e-07	1315	FALSE	0.87037
ENSG00000133112	1.42155e-05	7.8288e-07	1.47602e-06	1316	FALSE	0.861111
ENSG00000173812	3.77162e-06	6.25133e-08	1.57235e-05	1317	FALSE	0.87037
ENSG00000165476	4.54169e-07	1.28707e-05	3.08315e-06	1318	FALSE	0.87037
ENSG00000173578	1.4802e-06	2.49116e-06	1.07533e-05	1319	FALSE	0.87037
ENSG00000119705	3.09988e-06	1.87608e-06	9.729e-06	1320	FALSE	0.842593
ENSG00000171611	2.07489e-06	1.1724e-05	6.3761e-06	1321	FALSE	0.87037
ENSG00000225079	4.78478e-08	1.64327e-05	2.92477e-07	1322	FALSE	0.861111
ENSG00000198948	5.05839e-06	5.48023e-06	8.83351e-06	1323	FALSE	0.87037
ENSG00000265681	1.46257e-05	6.2512e-07	1.34097e-07	1324	FALSE	0.861111
ENSG00000249992	5.07486e-06	1.22395e-05	4.00605e-06	1325	FALSE	0.861111
ENSG00000109790	2.62911e-06	4.58812e-06	1.03568e-05	1326	FALSE	0.851852
ENSG00000143384	3.20768e-08	7.90566e-06	9.32343e-06	1327	FALSE	0.861111
ENSG00000102349	3.35397e-06	1.07636e-05	4.75839e-06	1328	FALSE	0.851852
ENSG00000187037	2.56631e-06	1.12513e-05	1.01805e-07	1329	FALSE	0.87037
ENSG00000026508	7.19046e-06	1.13579e-06	9.50618e-06	1330	FALSE	0.851852
ENSG00000006576	1.33181e-05	2.61538e-06	4.29882e-06	1331	FALSE	0.861111
ENSG00000108798	6.74861e-07	1.08854e-05	5.66278e-06	1332	FALSE	0.851852
ENSG00000180776	2.08653e-06	5.39698e-07	1.54212e-05	1333	FALSE	0.87037
ENSG00000164587	1.34889e-05	5.19597e-07	1.85391e-06	1334	FALSE	0.87037
ENSG00000158292	2.65277e-06	1.26353e-05	2.24792e-09	1335	FALSE	0.861111
ENSG00000145819	3.03976e-06	1.40305e-06	1.10099e-05	1336	FALSE	0.861111
ENSG00000151136	9.10021e-06	9.31464e-08	6.24991e-06	1337	FALSE	0.87037
X3.methoxytyrosine	1.24314e-05	7.50123e-06	2.80307e-06	1338	FALSE	0.898148
ENSG00000125743	1.21896e-05	8.84456e-07	9.69109e-07	1339	FALSE	0.851852
ENSG00000251348	1.70158e-05	5.39162e-08	1.38051e-06	1340	FALSE	0.861111
ENSG00000158473	7.94771e-06	7.4446e-06	6.09364e-07	1341	FALSE	0.861111
ENSG00000145741	2.79952e-06	1.02921e-06	1.32146e-05	1342	FALSE	0.861111
ENSG00000174444	1.24942e-05	9.05649e-07	2.65679e-07	1343	FALSE	0.87037
ENSG00000186265	1.25916e-07	5.11684e-06	1.23811e-05	1344	FALSE	0.87037
ENSG00000154957	3.20193e-07	4.77873e-06	1.17749e-05	1345	FALSE	0.861111
ENSG00000135525	1.54844e-06	6.88128e-06	5.51876e-06	1346	FALSE	0.851852
Creatine kinase M-type:Creatine kinase B-type heterodimer	3.21034e-06	1.39716e-05	2.87096e-07	1347	FALSE	0.898148
ENSG00000118276	9.57799e-08	6.4955e-06	1.41269e-05	1348	FALSE	0.842593
ENSG00000174720	9.93645e-07	1.38516e-05	8.4335e-07	1349	FALSE	0.87037
ENSG00000136938	9.15245e-06	1.79573e-06	6.61138e-06	1350	FALSE	0.861111
ENSG00000198780	1.81252e-05	2.9578e-08	1.18548e-07	1351	FALSE	0.87037
ENSG00000137210	6.3759e-06	7.00595e-07	1.24423e-05	1352	FALSE	0.861111
ENSG00000111843	8.5342e-06	2.71364e-06	3.80868e-06	1353	FALSE	0.842593
X1.linoleoyl.2.linolenoyl.GPC..18.2.18.3..	1.09344e-05	1.15019e-07	4.2746e-06	1354	FALSE	0.907407
ENSG00000218809	1.09064e-07	1.31919e-05	3.72313e-06	1355	FALSE	0.861111
ENSG00000233719	4.80776e-06	9.94552e-06	3.89757e-06	1356	FALSE	0.861111
ENSG00000211644	1.16323e-06	6.87239e-06	1.03854e-05	1357	FALSE	0.87037
ENSG00000082293	1.17137e-05	1.40271e-08	1.8037e-06	1358	FALSE	0.861111
ENSG00000172239	1.09324e-05	3.04529e-06	2.72498e-07	1359	FALSE	0.87037
ENSG00000249850	8.55116e-06	5.93581e-06	2.64913e-06	1360	FALSE	0.861111
ENSG00000062282	2.68841e-06	6.96246e-06	7.0214e-06	1361	FALSE	0.851852
ENSG00000132465	5.60104e-06	3.11686e-06	5.56117e-06	1362	FALSE	0.861111
ENSG00000061794	7.49226e-07	9.45119e-06	7.31326e-06	1363	FALSE	0.851852
ENSG00000163050	9.21361e-06	2.75385e-06	3.46958e-06	1364	FALSE	0.861111
ENSG00000198912	7.87255e-06	3.65953e-06	2.89477e-06	1365	FALSE	0.87037
ENSG00000152558	3.49028e-06	5.55905e-06	6.59014e-06	1366	FALSE	0.851852
ENSG00000139679	1.41107e-05	3.78158e-08	1.51951e-06	1367	FALSE	0.861111
ENSG00000167286	4.40712e-08	6.89804e-07	1.16799e-05	1368	FALSE	0.87037
ENSG00000087589	1.82187e-06	9.14418e-06	5.08998e-06	1369	FALSE	0.861111
ENSG00000176731	2.04123e-06	5.1454e-06	6.27977e-06	1370	FALSE	0.87037
ENSG00000148175	9.5777e-06	5.49046e-06	8.21653e-07	1371	FALSE	0.861111
Dermatopontin	1.81176e-06	1.72496e-05	6.71852e-07	1372	FALSE	0.888889
ENSG00000178996	8.83504e-06	7.18108e-06	1.53595e-07	1373	FALSE	0.87037
ENSG00000137441	8.7222e-06	2.45659e-07	7.34129e-06	1374	FALSE	0.861111
ENSG00000162551	1.04343e-05	4.97234e-06	2.93193e-07	1375	FALSE	0.861111
ENSG00000261371	3.33349e-06	1.22795e-05	6.75407e-09	1376	FALSE	0.861111
ENSG00000086666	1.55271e-05	7.93591e-07	9.56267e-07	1377	FALSE	0.861111
ENSG00000073008	5.19792e-06	9.12969e-06	3.14131e-06	1378	FALSE	0.851852
ENSG00000120686	1.92766e-06	6.90856e-06	7.01136e-06	1379	FALSE	0.842593
ENSG00000110871	1.3258e-05	2.87348e-08	3.15612e-07	1380	FALSE	0.851852
Macrophage mannose receptor 1	9.33397e-06	5.01747e-06	3.85183e-06	1381	FALSE	0.851852
ENSG00000116199	9.23962e-06	3.94234e-08	6.40051e-06	1382	FALSE	0.842593
ENSG00000214367	6.76051e-06	2.61404e-06	6.43286e-06	1383	FALSE	0.861111
X1.palmitoyl.2.linoleoyl.GPC..16.0.18.2.	5.81189e-06	1.37187e-08	1.07422e-05	1384	FALSE	0.907407
cis.4.decenoylcarnitine..C10.1.	1.20258e-05	2.45852e-06	3.31543e-07	1385	FALSE	0.87963
ENSG00000109320	3.9152e-06	5.91649e-06	4.39846e-06	1386	FALSE	0.842593
ENSG00000066336	3.01953e-06	4.20581e-06	8.9035e-06	1387	FALSE	0.851852
ENSG00000163421	8.59303e-06	3.3531e-06	8.72099e-06	1388	FALSE	0.861111
ENSG00000189266	1.36541e-05	4.22344e-06	5.07988e-08	1389	FALSE	0.87037
ENSG00000197353	6.8273e-07	1.62127e-07	1.20086e-05	1390	FALSE	0.87037
ENSG00000179841	3.5249e-07	1.142e-05	3.0393e-06	1391	FALSE	0.87037
ENSG00000140319	1.41341e-05	1.27183e-07	4.09093e-07	1392	FALSE	0.861111
ENSG00000211677	7.22235e-06	2.25824e-06	6.53285e-06	1393	FALSE	0.87037
ENSG00000163659	6.46066e-06	1.34228e-08	1.02149e-05	1394	FALSE	0.87037
ENSG00000142892	9.14762e-06	3.05679e-07	6.14332e-06	1395	FALSE	0.861111
ENSG00000115540	6.06873e-06	8.52104e-06	5.89507e-09	1396	FALSE	0.842593
ENSG00000110700	5.83366e-06	1.51099e-07	5.30529e-06	1397	FALSE	0.851852
ENSG00000146386	6.85346e-06	2.78689e-06	6.5985e-06	1398	FALSE	0.861111
ENSG00000240382	3.28727e-06	7.26327e-06	9.05544e-06	1399	FALSE	0.861111
ENSG00000178980	1.42706e-07	1.1198e-05	3.55742e-06	1400	FALSE	0.87037
ENSG00000124942	1.17352e-07	9.77816e-06	4.47998e-06	1401	FALSE	0.851852
ENSG00000243609	5.60886e-06	3.56481e-06	6.56605e-06	1402	FALSE	0.861111
ENSG00000211450	1.06634e-05	2.2241e-06	4.65302e-07	1403	FALSE	0.87037
ENSG00000171631	1.36636e-05	8.09638e-07	7.89776e-07	1404	FALSE	0.87037
ENSG00000124789	2.74712e-06	1.49475e-06	1.15773e-05	1405	FALSE	0.851852
ENSG00000197345	8.28668e-06	2.09769e-07	9.22236e-06	1406	FALSE	0.87037
ENSG00000179021	7.87521e-06	4.55106e-06	3.46318e-06	1407	FALSE	0.87037
ENSG00000101412	2.31393e-07	1.26407e-05	2.0862e-06	1408	FALSE	0.851852
ENSG00000135116	8.42593e-06	3.77148e-06	4.58017e-06	1409	FALSE	0.861111
ENSG00000171858	1.23859e-05	2.98607e-07	4.63681e-09	1410	FALSE	0.87037
ENSG00000143198	1.28235e-06	1.2301e-05	3.10959e-06	1411	FALSE	0.861111
ENSG00000116984	2.50644e-06	4.19386e-06	6.56002e-06	1412	FALSE	0.842593
ENSG00000275156	1.4388e-05	5.35648e-07	2.09897e-06	1413	FALSE	0.861111
ENSG00000066739	4.06184e-07	8.09359e-06	6.3036e-06	1414	FALSE	0.851852
ENSG00000153283	1.32913e-06	1.36628e-05	9.37111e-08	1415	FALSE	0.861111
ENSG00000204186	7.65525e-06	5.15926e-06	2.23621e-06	1416	FALSE	0.87037
ENSG00000100450	3.66362e-06	8.15704e-06	4.72589e-07	1417	FALSE	0.851852
ENSG00000147050	7.81651e-07	2.29554e-06	7.28626e-06	1418	FALSE	0.861111
ENSG00000158156	1.4972e-05	1.05558e-06	8.21667e-07	1419	FALSE	0.861111
ENSG00000091164	4.95883e-07	8.67254e-06	5.65471e-06	1420	FALSE	0.851852
ENSG00000282184	5.76859e-07	1.35412e-06	1.23842e-05	1421	FALSE	0.861111
ENSG00000104267	3.07041e-06	7.54904e-06	4.0278e-06	1422	FALSE	0.851852
ENSG00000211675	1.29381e-06	9.4978e-06	7.02846e-06	1423	FALSE	0.87037
ENSG00000118217	3.36417e-06	9.44287e-06	5.85826e-07	1424	FALSE	0.842593
ENSG00000163393	9.68518e-07	8.12671e-06	6.75627e-06	1425	FALSE	0.861111
ENSG00000259698	8.70608e-08	1.47616e-05	4.72523e-07	1426	FALSE	0.861111
ENSG00000145050	6.81597e-06	4.86101e-06	1.10364e-06	1427	FALSE	0.861111
ENSG00000162630	1.08685e-05	2.96587e-06	1.41904e-06	1428	FALSE	0.861111
ENSG00000134330	2.33227e-06	5.11404e-08	1.3165e-05	1429	FALSE	0.861111
ENSG00000142875	1.64322e-06	2.50008e-06	9.51446e-06	1430	FALSE	0.861111
ENSG00000084676	7.16066e-06	3.98048e-06	4.13761e-06	1431	FALSE	0.851852
ENSG00000163602	1.35554e-05	2.34025e-08	2.34446e-06	1432	FALSE	0.87037
ENSG00000142494	1.09008e-05	2.77819e-09	2.28113e-06	1433	FALSE	0.861111
ENSG00000100902	9.35182e-06	3.22036e-06	3.09501e-07	1434	FALSE	0.851852
ENSG00000226839	9.08665e-07	1.38061e-05	2.07971e-08	1435	FALSE	0.861111
ENSG00000031691	5.70908e-06	7.08862e-06	4.13739e-06	1436	FALSE	0.851852
ENSG00000148834	1.14123e-05	9.77656e-07	2.77021e-08	1437	FALSE	0.861111
ENSG00000241910	1.53402e-06	1.0497e-05	1.136e-06	1438	FALSE	0.861111
ENSG00000266094	1.82594e-06	4.02961e-06	9.50999e-06	1439	FALSE	0.861111
ENSG00000011198	9.85691e-06	3.4225e-06	3.16336e-07	1440	FALSE	0.851852
ENSG00000101182	3.92052e-06	8.65518e-06	2.99591e-06	1441	FALSE	0.851852
ENSG00000169508	2.04521e-06	9.21113e-06	1.3111e-06	1442	FALSE	0.87037
ENSG00000169860	1.10291e-05	8.98251e-07	3.61255e-06	1443	FALSE	0.87037
ENSG00000163564	3.33641e-06	1.74611e-06	9.66665e-06	1444	FALSE	0.861111
ENSG00000196981	2.28629e-07	1.7788e-06	1.15313e-05	1445	FALSE	0.87037
ENSG00000179562	2.1329e-07	1.03907e-05	3.95515e-06	1446	FALSE	0.87037
ENSG00000173369	4.25842e-06	2.84007e-06	5.5718e-06	1447	FALSE	0.87037
ENSG00000185947	4.9531e-06	5.93439e-06	2.78088e-06	1448	FALSE	0.87037
ENSG00000123636	4.04759e-06	6.6697e-06	2.06926e-08	1449	FALSE	0.851852
ENSG00000126860	6.57614e-06	3.68766e-06	4.93808e-06	1450	FALSE	0.842593
ENSG00000122376	1.01964e-05	8.12098e-07	3.31473e-06	1451	FALSE	0.851852
ENSG00000139726	4.39976e-06	1.34025e-05	3.05203e-07	1452	FALSE	0.861111
ENSG00000152240	9.58526e-06	1.24947e-07	2.77935e-06	1453	FALSE	0.861111
ENSG00000206495	9.13462e-06	4.23437e-07	2.89264e-06	1454	FALSE	0.87037
ENSG00000065413	9.8632e-06	5.47619e-06	1.51509e-07	1455	FALSE	0.851852
X...17185	6.17797e-06	7.35999e-06	2.59954e-08	1456	FALSE	0.87037
ENSG00000165516	9.27717e-06	9.10742e-07	5.45058e-06	1457	FALSE	0.87037
ENSG00000182287	5.8536e-06	6.91151e-06	2.34573e-07	1458	FALSE	0.87037
ENSG00000127081	5.94353e-06	7.78698e-07	5.93354e-06	1459	FALSE	0.842593
ENSG00000198482	6.40724e-06	4.28416e-06	4.7497e-06	1460	FALSE	0.87037
ENSG00000196968	9.14063e-06	1.60022e-08	4.75583e-06	1461	FALSE	0.87037
ENSG00000111775	1.20463e-05	3.21531e-07	3.55188e-07	1462	FALSE	0.842593
ENSG00000185591	5.01409e-06	2.71954e-06	3.4387e-06	1463	FALSE	0.87037
ENSG00000186529	9.90225e-06	3.24502e-07	5.73502e-06	1464	FALSE	0.87037
ENSG00000211592	5.49298e-07	1.2195e-05	1.47347e-07	1465	FALSE	0.87037
ENSG00000177119	4.04441e-06	5.10123e-07	1.05251e-05	1466	FALSE	0.87037
ENSG00000135363	6.59219e-07	3.20253e-07	1.19515e-05	1467	FALSE	0.851852
ENSG00000277943	1.27265e-06	8.21471e-06	2.68552e-06	1468	FALSE	0.861111
ENSG00000163947	3.69514e-06	8.72805e-06	2.17564e-06	1469	FALSE	0.87037
ENSG00000206376	7.36375e-06	7.55285e-06	6.98921e-07	1470	FALSE	0.87037
ENSG00000137154	2.5349e-06	1.34286e-06	7.2663e-06	1471	FALSE	0.861111
ENSG00000276368	4.32551e-06	1.35551e-06	7.31845e-06	1472	FALSE	0.861111
ENSG00000276566	1.88484e-07	1.6078e-06	1.13634e-05	1473	FALSE	0.861111
ENSG00000162639	4.62564e-06	5.5766e-06	5.33376e-06	1474	FALSE	0.861111
ENSG00000184924	7.88967e-06	2.36869e-07	3.93412e-06	1475	FALSE	0.87037
ENSG00000156136	4.01595e-07	1.01098e-05	3.82688e-06	1476	FALSE	0.861111
ENSG00000172428	5.86433e-06	7.8931e-06	4.6709e-07	1477	FALSE	0.87037
ENSG00000179542	1.34029e-05	3.93834e-09	1.01613e-06	1478	FALSE	0.87037
ENSG00000135842	6.16097e-06	2.97748e-08	3.16365e-06	1479	FALSE	0.861111
ENSG00000162924	8.99421e-07	8.29105e-06	6.72795e-06	1480	FALSE	0.861111
ENSG00000183784	1.0154e-05	2.92782e-08	2.06371e-06	1481	FALSE	0.87037
ENSG00000151208	1.21547e-06	2.3795e-06	1.02128e-05	1482	FALSE	0.87037
ENSG00000170962	5.971e-08	6.3246e-06	7.98294e-06	1483	FALSE	0.87037
ENSG00000135373	8.28853e-06	5.76025e-06	1.80657e-07	1484	FALSE	0.861111
ENSG00000092841	6.64075e-06	2.99815e-08	7.00993e-06	1485	FALSE	0.851852
ENSG00000146834	1.61342e-07	5.47878e-06	5.92342e-06	1486	FALSE	0.861111
pregnenediol.sulfate..C21H34O5S..	6.40396e-06	2.41411e-06	7.07991e-06	1487	FALSE	0.888889
ENSG00000152270	3.39182e-06	2.19761e-06	8.61403e-06	1488	FALSE	0.861111
ENSG00000166579	1.98382e-08	3.37381e-07	1.15765e-05	1489	FALSE	0.87037
ENSG00000157514	2.91551e-07	7.86327e-06	6.03411e-06	1490	FALSE	0.861111
ENSG00000137547	7.70072e-06	2.58153e-07	6.17358e-06	1491	FALSE	0.861111
ENSG00000180353	7.02981e-06	5.09578e-06	2.86409e-07	1492	FALSE	0.87037
ENSG00000151150	8.3465e-07	1.15371e-05	1.24891e-06	1493	FALSE	0.87037
ENSG00000282417	6.42678e-07	5.34841e-06	1.1354e-05	1494	FALSE	0.861111
ENSG00000196569	1.39533e-06	1.07325e-05	2.39385e-06	1495	FALSE	0.87037
ENSG00000005379	7.85643e-06	5.92671e-06	7.54815e-08	1496	FALSE	0.851852
ENSG00000164483	2.35433e-06	1.49917e-06	1.07136e-05	1497	FALSE	0.87037
Human Chorionic Gonadotropin	7.64131e-06	1.29167e-08	7.86988e-06	1498	FALSE	0.907407
ENSG00000171843	4.1113e-06	5.90441e-07	7.77189e-06	1499	FALSE	0.87037
ENSG00000116701	2.43646e-06	1.70046e-06	7.18274e-06	1500	FALSE	0.842593
ENSG00000164125	1.08924e-05	1.83619e-06	8.29588e-07	1501	FALSE	0.87037
ENSG00000146757	5.1618e-06	7.43528e-06	1.64623e-07	1502	FALSE	0.861111
ENSG00000156738	6.32373e-07	1.02349e-05	2.48255e-06	1503	FALSE	0.861111
ENSG00000177485	9.8062e-06	2.00685e-06	2.54579e-06	1504	FALSE	0.87037
ENSG00000140030	6.63276e-06	5.62603e-07	5.81519e-06	1505	FALSE	0.861111
ENSG00000136875	9.63914e-07	8.73077e-06	2.71032e-06	1506	FALSE	0.861111
ENSG00000160593	1.19414e-05	1.60624e-07	1.39687e-08	1507	FALSE	0.861111
ENSG00000183688	1.13688e-05	2.18278e-06	2.52099e-08	1508	FALSE	0.87037
ENSG00000125538	4.51053e-06	1.00158e-05	4.7641e-07	1509	FALSE	0.851852
ENSG00000111490	3.62841e-06	1.04454e-05	1.34909e-07	1510	FALSE	0.842593
ENSG00000081052	3.42512e-06	1.35641e-06	8.69061e-06	1511	FALSE	0.861111
ENSG00000132849	1.27011e-05	3.81822e-07	1.69479e-07	1512	FALSE	0.861111
ENSG00000183010	1.96695e-06	8.13496e-07	9.72264e-06	1513	FALSE	0.87037
ENSG00000162676	2.1547e-07	1.79514e-06	1.05035e-05	1514	FALSE	0.861111
ENSG00000241399	7.14178e-08	5.84519e-08	1.21458e-05	1515	FALSE	0.861111
ENSG00000253846	1.18966e-05	1.20069e-06	9.11722e-07	1516	FALSE	0.861111
ENSG00000261150	9.69885e-06	3.30137e-06	1.06441e-07	1517	FALSE	0.861111
ENSG00000187862	9.8537e-06	2.97241e-06	8.66898e-07	1518	FALSE	0.87037
ENSG00000100316	3.54254e-06	9.73563e-07	5.64002e-06	1519	FALSE	0.851852
ENSG00000175040	7.65945e-07	1.15832e-05	7.02362e-07	1520	FALSE	0.87037
ENSG00000089472	1.43628e-05	1.10262e-06	6.24819e-10	1521	FALSE	0.861111
ENSG00000129968	3.39507e-06	7.84263e-06	1.95232e-07	1522	FALSE	0.851852
ENSG00000136867	4.77609e-06	7.16887e-06	2.13123e-06	1523	FALSE	0.861111
ENSG00000178449	1.02365e-05	1.36765e-06	4.46084e-07	1524	FALSE	0.87037
ENSG00000136279	5.8564e-06	7.1496e-06	8.34479e-09	1525	FALSE	0.861111
ENSG00000166801	5.91538e-07	6.533e-06	6.32461e-06	1526	FALSE	0.87037
ENSG00000164543	1.06274e-06	5.11495e-07	1.15528e-05	1527	FALSE	0.87037
ENSG00000277856	8.44302e-06	2.79322e-06	3.27478e-09	1528	FALSE	0.861111
ENSG00000158411	1.13672e-05	1.1112e-06	2.21939e-07	1529	FALSE	0.861111
ENSG00000087302	5.26008e-06	1.32226e-06	4.31288e-06	1530	FALSE	0.861111
X5843_60_3	9.05609e-07	2.10348e-06	1.07776e-05	1531	FALSE	0.888889
ENSG00000087074	1.56811e-06	3.3141e-06	7.57635e-06	1532	FALSE	0.861111
ENSG00000134198	1.1764e-05	3.4283e-08	1.51725e-06	1533	FALSE	0.851852
ENSG00000164405	3.12187e-06	2.27669e-06	5.5808e-06	1534	FALSE	0.87037
X8464_31_3	1.06141e-06	9.9162e-06	1.86375e-06	1535	FALSE	0.888889
ENSG00000064886	1.67522e-06	1.36976e-05	7.04184e-08	1536	FALSE	0.861111
ENSG00000143612	2.62062e-06	4.96109e-06	3.66885e-06	1537	FALSE	0.861111
ENSG00000173207	1.07182e-06	6.5557e-06	6.2679e-06	1538	FALSE	0.87037
ENSG00000171853	5.28394e-06	5.42771e-06	3.66934e-06	1539	FALSE	0.87037
ENSG00000253239	1.34476e-06	3.25061e-06	6.49383e-06	1540	FALSE	0.861111
X1.palmitoyl.2.linoleoyl.GPE..16.0.18.2.	1.96637e-06	6.55976e-06	6.00253e-06	1541	FALSE	0.907407
ENSG00000181036	5.86998e-06	2.76532e-06	2.87594e-06	1542	FALSE	0.87037
ENSG00000103150	1.23862e-06	3.79529e-07	8.61026e-06	1543	FALSE	0.851852
ENSG00000182022	4.92206e-06	4.19253e-07	7.58125e-06	1544	FALSE	0.87037
ENSG00000143947	4.25221e-06	3.19893e-06	2.7224e-06	1545	FALSE	0.861111
ENSG00000146826	7.83484e-06	3.09989e-06	3.29555e-07	1546	FALSE	0.861111
ENSG00000125347	7.35049e-06	4.25529e-06	1.11045e-07	1547	FALSE	0.851852
ENSG00000089009	5.87442e-06	2.46077e-06	2.28959e-06	1548	FALSE	0.861111
ENSG00000267793	2.17864e-06	1.76149e-07	8.51013e-06	1549	FALSE	0.861111
ENSG00000124731	6.89101e-06	8.70094e-09	5.39849e-06	1550	FALSE	0.851852
ENSG00000147416	3.45398e-07	3.17577e-08	1.06783e-05	1551	FALSE	0.861111
ENSG00000102760	8.62937e-06	1.09958e-06	3.91613e-06	1552	FALSE	0.851852
ENSG00000180626	4.43403e-07	8.4955e-06	3.90314e-06	1553	FALSE	0.87037
ENSG00000164466	1.08136e-05	2.239e-06	1.10891e-08	1554	FALSE	0.87037
ENSG00000170855	3.06291e-06	3.31539e-07	8.22638e-06	1555	FALSE	0.87037
ENSG00000055732	4.9913e-10	7.32986e-07	1.2242e-05	1556	FALSE	0.851852
ENSG00000167283	2.67782e-06	3.345e-06	4.47668e-06	1557	FALSE	0.87037
ENSG00000111666	5.86308e-06	4.20877e-06	1.62375e-06	1558	FALSE	0.842593
ENSG00000133983	3.4691e-06	6.61766e-06	2.29385e-06	1559	FALSE	0.851852
palmitoyl.sphingomyelin..d18.1.16.0.	3.38384e-07	5.38811e-07	1.18012e-05	1560	FALSE	0.888889
ENSG00000106789	3.57148e-07	3.20014e-06	8.61622e-06	1561	FALSE	0.851852
ENSG00000165512	5.54693e-06	2.41443e-06	4.99581e-06	1562	FALSE	0.87037
octanoylcarnitine..C8.	1.47044e-06	1.02077e-05	2.95507e-07	1563	FALSE	0.898148
androstenediol..3alpha..17alpha..monosulfate..2.	5.57423e-06	6.83004e-06	4.47583e-08	1564	FALSE	0.87963
ENSG00000203710	7.50258e-06	2.70747e-07	2.12417e-06	1565	FALSE	0.87037
ENSG00000116990	1.28139e-06	6.76852e-07	9.67371e-06	1566	FALSE	0.842593
ENSG00000141425	3.1429e-06	2.34605e-06	7.03137e-06	1567	FALSE	0.861111
ENSG00000198642	6.16326e-11	6.15035e-06	6.71086e-06	1568	FALSE	0.87037
ENSG00000168610	3.7571e-07	3.15355e-06	6.90609e-06	1569	FALSE	0.87037
ENSG00000225921	1.07321e-05	5.09386e-07	2.42974e-08	1570	FALSE	0.861111
ENSG00000169116	2.22612e-06	4.31506e-06	4.19876e-06	1571	FALSE	0.87037
ENSG00000106952	3.82112e-06	6.30579e-06	5.05097e-07	1572	FALSE	0.851852
ENSG00000164120	1.30713e-05	3.73164e-08	1.93967e-07	1573	FALSE	0.87037
ENSG00000235193	2.68738e-06	1.00703e-05	2.41944e-07	1574	FALSE	0.861111
X...12707	3.08462e-07	1.11121e-05	6.29473e-08	1575	FALSE	0.87037
ENSG00000141526	8.86137e-06	1.34676e-06	6.46623e-07	1576	FALSE	0.861111
ENSG00000067248	4.26275e-06	2.52783e-06	4.0084e-06	1577	FALSE	0.851852
ENSG00000156475	1.85705e-07	1.04152e-05	1.69494e-07	1578	FALSE	0.861111
ENSG00000137040	4.00263e-06	4.91585e-06	2.77106e-06	1579	FALSE	0.861111
ENSG00000147669	1.08582e-05	5.33829e-09	3.03948e-07	1580	FALSE	0.861111
ENSG00000230989	5.36118e-08	1.37356e-08	1.23879e-05	1581	FALSE	0.861111
ENSG00000137571	9.88146e-07	1.19667e-08	1.065e-05	1582	FALSE	0.861111
ENSG00000239264	2.80503e-08	1.51226e-09	1.24622e-05	1583	FALSE	0.861111
ENSG00000282534	6.71273e-06	1.19979e-06	4.02576e-06	1584	FALSE	0.861111
ENSG00000118181	9.04816e-06	9.7272e-07	7.83445e-08	1585	FALSE	0.842593
ENSG00000073861	6.43931e-06	3.45362e-06	1.26843e-06	1586	FALSE	0.851852
ENSG00000063438	5.72915e-06	5.85957e-07	5.47732e-06	1587	FALSE	0.861111
ENSG00000211692	7.06e-06	2.91418e-06	2.26783e-06	1588	FALSE	0.87037
ENSG00000164631	5.82991e-07	9.6791e-06	3.23097e-07	1589	FALSE	0.87037
ENSG00000250539	1.03102e-05	1.0222e-07	6.62679e-11	1590	FALSE	0.861111
ENSG00000127540	4.04074e-06	4.49975e-07	5.89426e-06	1591	FALSE	0.842593
ENSG00000154620	2.6954e-06	1.54445e-06	4.96477e-06	1592	FALSE	0.851852
ENSG00000128590	3.7828e-07	2.6342e-07	9.31587e-06	1593	FALSE	0.842593
ENSG00000121022	5.86895e-06	2.67971e-06	1.84245e-06	1594	FALSE	0.851852
ENSG00000129450	1.14449e-06	2.41804e-06	7.09104e-06	1595	FALSE	0.842593
ENSG00000233614	6.15488e-06	1.15105e-06	5.39552e-06	1596	FALSE	0.861111
ENSG00000128266	2.02208e-07	9.27949e-06	2.48508e-06	1597	FALSE	0.842593
ENSG00000101843	9.58199e-07	6.08033e-06	5.33783e-06	1598	FALSE	0.851852
ENSG00000173535	6.36451e-06	5.16458e-07	4.0117e-06	1599	FALSE	0.87037
ENSG00000142657	2.72466e-07	4.91173e-07	8.91766e-06	1600	FALSE	0.861111
ENSG00000139146	2.56143e-06	1.86609e-07	9.19727e-06	1601	FALSE	0.861111
Bone morphogenetic protein receptor type-1A	7.9948e-06	9.1716e-08	3.94852e-06	1602	FALSE	0.907407
ENSG00000187510	6.10649e-07	4.47739e-06	6.26197e-06	1603	FALSE	0.87037
ENSG00000137078	1.36681e-07	3.19329e-06	7.18519e-06	1604	FALSE	0.861111
ENSG00000127311	3.79967e-06	5.15395e-08	6.0436e-06	1605	FALSE	0.842593
ENSG00000060069	5.79482e-06	2.91202e-06	3.10374e-06	1606	FALSE	0.851852
ENSG00000178199	4.24433e-06	1.41689e-06	5.92638e-06	1607	FALSE	0.87037
ENSG00000117450	4.24473e-06	4.65886e-06	1.25125e-06	1608	FALSE	0.842593
ENSG00000238222	1.11175e-05	2.05884e-07	1.57025e-06	1609	FALSE	0.861111
ENSG00000177409	4.35281e-06	5.85352e-06	2.92295e-07	1610	FALSE	0.87037
ENSG00000164022	1.10158e-05	1.94246e-07	1.32407e-06	1611	FALSE	0.87037
ENSG00000008294	3.1425e-06	6.18984e-07	8.0516e-06	1612	FALSE	0.851852
ENSG00000171204	8.23729e-08	8.75477e-06	1.14117e-06	1613	FALSE	0.87037
ENSG00000108946	2.41857e-06	2.78321e-06	4.64257e-06	1614	FALSE	0.851852
ENSG00000101343	1.34998e-06	3.7118e-06	5.86689e-06	1615	FALSE	0.851852
ENSG00000070731	5.66308e-06	1.44861e-07	5.87503e-06	1616	FALSE	0.851852
ENSG00000211941	5.92936e-07	3.85442e-07	1.0024e-05	1617	FALSE	0.861111
ENSG00000179163	4.15295e-06	1.9397e-06	4.56983e-06	1618	FALSE	0.87037
ENSG00000138670	5.99215e-07	7.0277e-06	3.81491e-06	1619	FALSE	0.861111
ENSG00000124172	8.42975e-06	3.07537e-07	2.43112e-06	1620	FALSE	0.851852
ENSG00000169877	5.15293e-06	3.91588e-06	2.38026e-06	1621	FALSE	0.87037
ENSG00000120280	2.13953e-06	2.00151e-07	8.65526e-06	1622	FALSE	0.842593
decanoylcarnitine..C10.	6.06458e-06	4.37655e-06	9.22361e-07	1623	FALSE	0.888889
ENSG00000153395	7.98968e-06	3.992e-06	3.62354e-07	1624	FALSE	0.861111
ENSG00000174748	7.47726e-06	2.08981e-06	4.79553e-08	1625	FALSE	0.87037
ENSG00000118418	9.14182e-06	4.4356e-07	1.21275e-06	1626	FALSE	0.842593
ENSG00000140396	6.50999e-06	2.81826e-06	3.19289e-07	1627	FALSE	0.861111
ENSG00000141337	7.78456e-06	1.3716e-06	1.02885e-06	1628	FALSE	0.861111
ENSG00000008988	6.58335e-06	7.36207e-07	1.81203e-06	1629	FALSE	0.851852
ENSG00000112531	2.19169e-06	7.73922e-07	7.6638e-06	1630	FALSE	0.833333
ENSG00000115128	8.38083e-06	4.64738e-07	1.2487e-06	1631	FALSE	0.833333
ENSG00000144320	7.96171e-06	3.29887e-06	3.45522e-08	1632	FALSE	0.861111
Nidogen-1	7.23655e-08	6.90918e-06	2.95713e-06	1633	FALSE	0.888889
ENSG00000077713	2.71839e-06	6.63046e-06	2.20858e-06	1634	FALSE	0.851852
ENSG00000168876	5.07381e-06	1.63121e-06	5.13063e-06	1635	FALSE	0.87037
ENSG00000225523	1.14317e-06	3.03776e-06	8.24256e-06	1636	FALSE	0.861111
ENSG00000153879	5.71978e-06	1.18325e-09	4.42581e-06	1637	FALSE	0.851852
ENSG00000149798	6.03452e-06	4.01362e-10	5.4981e-06	1638	FALSE	0.861111
ENSG00000136541	1.1774e-06	3.82605e-06	5.04337e-06	1639	FALSE	0.861111
ENSG00000163584	5.78471e-06	1.11712e-06	3.61302e-06	1640	FALSE	0.87037
ENSG00000211893	8.07224e-06	2.12397e-06	1.80414e-07	1641	FALSE	0.87037
ENSG00000232216	6.11048e-08	1.5058e-06	8.51517e-06	1642	FALSE	0.861111
ENSG00000189350	9.47904e-06	8.56018e-08	1.02062e-06	1643	FALSE	0.87037
ENSG00000151948	6.15796e-06	2.6662e-06	3.10421e-06	1644	FALSE	0.861111
ENSG00000126821	2.2862e-07	7.38183e-06	2.3397e-06	1645	FALSE	0.842593
ENSG00000107317	2.35946e-06	1.07929e-06	7.29127e-06	1646	FALSE	0.851852
ENSG00000105656	8.25496e-06	1.75758e-10	3.09023e-06	1647	FALSE	0.851852
ENSG00000160271	7.14364e-06	4.95774e-06	1.6514e-06	1648	FALSE	0.861111
ENSG00000138381	2.44601e-07	3.67553e-06	6.81674e-06	1649	FALSE	0.861111
ENSG00000121060	4.75043e-06	2.31558e-06	3.80637e-06	1650	FALSE	0.851852
ENSG00000211668	1.1537e-06	1.88051e-06	6.79781e-06	1651	FALSE	0.87037
ENSG00000150337	1.42395e-06	5.70595e-06	1.7242e-06	1652	FALSE	0.87037
ENSG00000008952	2.72216e-07	1.06755e-05	4.18013e-07	1653	FALSE	0.851852
ENSG00000120697	2.14579e-06	2.64517e-06	5.87231e-06	1654	FALSE	0.842593
ENSG00000123080	2.46813e-06	5.66884e-06	1.81541e-06	1655	FALSE	0.851852
ENSG00000135960	4.18254e-07	1.07035e-05	1.66629e-08	1656	FALSE	0.861111
ENSG00000198336	1.49825e-07	9.51631e-06	1.42154e-09	1657	FALSE	0.87037
Glucose-6-phosphate isomerase	7.51563e-06	7.34703e-07	2.73136e-06	1658	FALSE	0.898148
ENSG00000198692	1.86804e-06	5.23263e-06	2.98646e-06	1659	FALSE	0.87037
ENSG00000141736	4.44401e-06	5.1865e-06	9.77461e-07	1660	FALSE	0.861111
ENSG00000086065	4.92825e-06	4.43886e-06	7.03135e-07	1661	FALSE	0.861111
X5456_59_2	8.03064e-07	7.8653e-06	2.05943e-06	1662	FALSE	0.898148
ENSG00000111261	3.32033e-06	6.80125e-06	4.34272e-10	1663	FALSE	0.842593
ENSG00000074590	2.31922e-07	2.75407e-06	7.1994e-06	1664	FALSE	0.851852
ENSG00000111859	2.01241e-08	2.23307e-08	8.97033e-06	1665	FALSE	0.842593
ENSG00000188158	6.20371e-06	7.61025e-07	2.43041e-06	1666	FALSE	0.87037
ENSG00000158747	1.9338e-08	8.87521e-06	4.97826e-07	1667	FALSE	0.861111
ENSG00000001561	2.46534e-08	9.28506e-06	7.03153e-07	1668	FALSE	0.851852
ENSG00000174348	1.01248e-05	5.60967e-07	5.72667e-07	1669	FALSE	0.87037
ENSG00000005893	7.04834e-06	1.26186e-06	6.98449e-07	1670	FALSE	0.851852
ENSG00000180644	1.32752e-07	8.44775e-06	2.40503e-06	1671	FALSE	0.87037
ENSG00000215021	1.6338e-06	7.37917e-09	6.75337e-06	1672	FALSE	0.861111
ENSG00000254709	6.03183e-06	3.66224e-07	3.55097e-06	1673	FALSE	0.861111
ENSG00000240671	7.19842e-06	2.58829e-06	1.70669e-06	1674	FALSE	0.861111
ENSG00000143977	2.52773e-07	8.44085e-06	6.20051e-07	1675	FALSE	0.861111
ENSG00000213085	8.15286e-07	6.44981e-06	2.34892e-06	1676	FALSE	0.861111
ENSG00000103313	3.25311e-06	5.50998e-06	2.74898e-09	1677	FALSE	0.851852
ENSG00000114125	4.28284e-06	3.15317e-06	3.1349e-06	1678	FALSE	0.833333
ENSG00000005889	6.15626e-08	8.97988e-06	1.53738e-06	1679	FALSE	0.851852
ENSG00000241859	6.22562e-07	6.44965e-06	6.47624e-07	1680	FALSE	0.861111
ENSG00000240864	5.93347e-06	3.28123e-08	5.02553e-06	1681	FALSE	0.861111
ENSG00000083099	6.02355e-06	2.03546e-07	3.56706e-06	1682	FALSE	0.861111
ENSG00000127314	2.10771e-06	7.27348e-06	7.25184e-07	1683	FALSE	0.842593
ENSG00000135776	5.67592e-06	1.72684e-06	2.10649e-06	1684	FALSE	0.861111
ENSG00000197958	6.14682e-06	1.5133e-06	2.19012e-06	1685	FALSE	0.87037
ENSG00000137714	6.45635e-06	3.51826e-06	1.28225e-08	1686	FALSE	0.861111
ENSG00000167272	2.3713e-06	5.39841e-06	1.76228e-06	1687	FALSE	0.87037
ENSG00000198873	1.28429e-06	6.74881e-06	2.29661e-06	1688	FALSE	0.87037
ENSG00000103569	5.23821e-06	2.49437e-06	1.39309e-06	1689	FALSE	0.851852
ENSG00000116459	7.75237e-06	9.93958e-08	1.178e-06	1690	FALSE	0.842593
ENSG00000162398	2.55156e-06	5.76319e-06	8.03193e-07	1691	FALSE	0.861111
ENSG00000238241	4.94276e-06	9.06487e-07	3.09693e-06	1692	FALSE	0.861111
ENSG00000163808	3.21378e-07	4.49774e-06	3.99088e-06	1693	FALSE	0.87037
ENSG00000137265	2.03101e-06	9.90295e-07	8.33271e-06	1694	FALSE	0.861111
ENSG00000134001	3.82473e-06	2.10339e-06	3.9239e-06	1695	FALSE	0.851852
ENSG00000111832	2.77018e-06	2.12545e-06	3.74451e-06	1696	FALSE	0.833333
ENSG00000114126	9.78089e-06	4.69145e-07	5.87547e-07	1697	FALSE	0.833333
ENSG00000163527	2.18374e-06	1.22496e-06	5.73985e-06	1698	FALSE	0.861111
ENSG00000155380	3.26258e-06	5.89729e-06	3.20966e-07	1699	FALSE	0.861111
ENSG00000165092	8.51426e-07	8.42413e-06	3.16551e-07	1700	FALSE	0.87037
ENSG00000183283	8.80311e-06	5.76549e-08	2.10993e-07	1701	FALSE	0.87037
sphingomyelin..d18.2.24.2..	4.50082e-06	4.38964e-06	1.30102e-06	1702	FALSE	0.87963
ENSG00000142937	5.58701e-06	1.03217e-06	1.63076e-06	1703	FALSE	0.861111
ENSG00000120217	2.13355e-06	5.65645e-06	5.85248e-07	1704	FALSE	0.842593
ENSG00000154589	5.7679e-08	6.02695e-07	7.98487e-06	1705	FALSE	0.851852
ENSG00000149294	1.9902e-08	5.68589e-07	7.73343e-06	1706	FALSE	0.861111
ENSG00000125354	9.07432e-06	9.67544e-08	3.4732e-07	1707	FALSE	0.851852
ENSG00000162851	4.45426e-06	2.29347e-06	3.04296e-06	1708	FALSE	0.861111
ENSG00000100519	1.68519e-07	8.19286e-06	7.53322e-07	1709	FALSE	0.851852
ENSG00000139517	7.63523e-06	2.83461e-06	6.32079e-08	1710	FALSE	0.861111
ENSG00000058091	3.78558e-07	5.76486e-07	7.7983e-06	1711	FALSE	0.851852
ENSG00000141034	5.95291e-06	2.33336e-06	2.49611e-07	1712	FALSE	0.861111
ENSG00000099204	9.07768e-07	6.80427e-06	1.01003e-06	1713	FALSE	0.851852
ENSG00000136888	3.59421e-06	3.50402e-06	1.34621e-06	1714	FALSE	0.861111
ENSG00000153234	8.93203e-07	3.33622e-06	4.87173e-06	1715	FALSE	0.861111
ENSG00000176438	1.96761e-06	1.61137e-06	4.67013e-06	1716	FALSE	0.87037
ENSG00000254772	6.1753e-06	7.18211e-07	1.3496e-06	1717	FALSE	0.861111
ENSG00000275333	3.7078e-06	2.03458e-06	2.77131e-06	1718	FALSE	0.861111
ENSG00000148926	2.52598e-06	3.57674e-06	2.54377e-06	1719	FALSE	0.861111
ENSG00000241839	7.96273e-07	5.5569e-06	2.321e-06	1720	FALSE	0.861111
ENSG00000186130	4.14465e-06	5.10712e-06	1.19632e-07	1721	FALSE	0.87037
ENSG00000162511	4.98049e-06	2.73155e-07	3.60026e-06	1722	FALSE	0.861111
ENSG00000251441	3.10303e-06	4.97959e-06	1.5738e-07	1723	FALSE	0.861111
ENSG00000136573	4.73451e-06	3.85416e-06	1.34184e-07	1724	FALSE	0.861111
ENSG00000152133	3.73892e-06	2.5742e-07	5.54225e-06	1725	FALSE	0.861111
ENSG00000132155	6.33622e-06	1.77567e-08	2.32799e-06	1726	FALSE	0.861111
ENSG00000096654	3.63436e-06	8.44011e-07	4.38735e-06	1727	FALSE	0.861111
ENSG00000077157	9.34156e-07	1.18057e-07	7.59379e-06	1728	FALSE	0.851852
N.acetylcarnosine	1.11617e-08	1.01129e-05	1.28444e-07	1729	FALSE	0.888889
ENSG00000198898	4.56314e-06	8.22955e-07	3.31442e-06	1730	FALSE	0.87037
ENSG00000023445	7.68507e-06	1.37319e-06	1.84106e-08	1731	FALSE	0.851852
ENSG00000113811	5.15976e-06	2.42071e-06	8.39577e-07	1732	FALSE	0.833333
ENSG00000145592	8.39953e-06	2.91372e-08	1.36183e-09	1733	FALSE	0.861111
ENSG00000181061	6.96211e-06	8.76765e-07	9.96022e-07	1734	FALSE	0.87037
ENSG00000111817	6.39572e-06	1.29164e-06	3.75582e-07	1735	FALSE	0.833333
ENSG00000163508	6.28256e-06	2.79669e-06	1.6411e-08	1736	FALSE	0.861111
ENSG00000213903	5.25339e-07	3.98527e-06	4.6923e-06	1737	FALSE	0.87037
ENSG00000105993	2.09768e-06	1.31493e-06	5.65333e-06	1738	FALSE	0.851852
ENSG00000285417	4.69243e-06	9.69952e-08	4.5527e-06	1739	FALSE	0.861111
ENSG00000166598	7.45924e-07	5.9779e-06	1.78946e-06	1740	FALSE	0.87037
ENSG00000112242	1.76966e-07	8.51506e-06	6.49173e-08	1741	FALSE	0.833333
ENSG00000177889	6.71046e-06	7.25263e-07	1.34038e-06	1742	FALSE	0.87037
X4.ethylphenyl.sulfate	2.50813e-07	7.49575e-06	5.03377e-07	1743	FALSE	0.898148
ENSG00000177105	6.33274e-06	1.27162e-09	2.27792e-06	1744	FALSE	0.87037
ENSG00000185697	1.45802e-06	3.12084e-06	5.02483e-06	1745	FALSE	0.87037
ENSG00000114209	2.38424e-06	5.64405e-06	1.25957e-06	1746	FALSE	0.833333
ENSG00000197780	4.51728e-08	7.29551e-06	1.7715e-06	1747	FALSE	0.87037
ENSG00000144645	3.03925e-06	4.60196e-06	1.8778e-06	1748	FALSE	0.861111
ENSG00000180190	1.79596e-06	6.1794e-06	2.66324e-07	1749	FALSE	0.87037
ENSG00000100097	4.41676e-06	1.3326e-06	2.61278e-06	1750	FALSE	0.851852
Protein S100-A4	1.54426e-06	1.58215e-11	6.66474e-06	1751	FALSE	0.814815
ENSG00000183878	6.1066e-07	2.26121e-06	3.60526e-06	1752	FALSE	0.87037
ENSG00000087085	3.01831e-08	7.50156e-06	9.31733e-07	1753	FALSE	0.861111
ENSG00000080824	7.54226e-06	7.30136e-07	2.79199e-07	1754	FALSE	0.842593
ENSG00000075426	7.66592e-06	4.6726e-07	1.15963e-07	1755	FALSE	0.851852
ENSG00000119314	2.92949e-07	1.09615e-07	7.67668e-06	1756	FALSE	0.842593
ENSG00000217555	3.47728e-07	4.75472e-06	2.67306e-06	1757	FALSE	0.861111
ENSG00000106052	7.1915e-07	2.33949e-06	4.87112e-06	1758	FALSE	0.851852
ENSG00000130703	7.57143e-07	2.98165e-06	5.40592e-06	1759	FALSE	0.851852
ENSG00000176485	4.47097e-06	1.54869e-07	3.23175e-06	1760	FALSE	0.87037
ENSG00000127774	4.20547e-06	5.20138e-06	7.90332e-08	1761	FALSE	0.842593
ENSG00000166226	6.31712e-06	5.70522e-07	1.52643e-06	1762	FALSE	0.87037
ENSG00000168564	1.78797e-06	4.93848e-06	1.28254e-06	1763	FALSE	0.87037
ENSG00000101187	3.5488e-08	8.74654e-07	7.84617e-06	1764	FALSE	0.851852
ENSG00000211751	3.0955e-07	1.86227e-06	5.82319e-06	1765	FALSE	0.87037
ENSG00000105352	5.4658e-06	4.76006e-09	2.69805e-06	1766	FALSE	0.851852
ENSG00000086061	4.18468e-06	6.15967e-07	3.33017e-06	1767	FALSE	0.861111
ENSG00000151532	2.36353e-06	2.55642e-07	6.52168e-06	1768	FALSE	0.87037
ENSG00000067048	7.34312e-07	2.53441e-06	3.24868e-06	1769	FALSE	0.851852
ENSG00000150776	6.18804e-06	1.55278e-06	1.05137e-06	1770	FALSE	0.87037
ENSG00000144824	9.46417e-11	2.22281e-06	5.2395e-06	1771	FALSE	0.861111
ENSG00000066027	1.3004e-06	6.10269e-06	4.90768e-07	1772	FALSE	0.851852
ENSG00000164305	2.85824e-06	1.15286e-06	4.21105e-06	1773	FALSE	0.87037
ENSG00000115306	3.25761e-06	4.5727e-06	5.42563e-07	1774	FALSE	0.833333
ENSG00000105708	5.38126e-07	7.1068e-06	1.9904e-07	1775	FALSE	0.851852
ENSG00000112096	2.10849e-06	2.0307e-06	3.00974e-06	1776	FALSE	0.833333
ENSG00000163513	5.69733e-06	2.48466e-06	6.94772e-09	1777	FALSE	0.861111
ENSG00000177570	5.57493e-06	3.93657e-08	2.09726e-06	1778	FALSE	0.87037
ENSG00000253305	3.58231e-07	2.39222e-06	5.70201e-06	1779	FALSE	0.861111
ENSG00000129757	7.81234e-06	1.20202e-07	1.72282e-10	1780	FALSE	0.842593
ENSG00000169180	6.58798e-07	1.9882e-06	5.02752e-06	1781	FALSE	0.87037
ENSG00000256043	2.58783e-06	3.81588e-06	1.46415e-06	1782	FALSE	0.861111
ENSG00000118777	7.36135e-06	1.75205e-07	1.61274e-07	1783	FALSE	0.842593
ENSG00000144724	7.04746e-07	6.89489e-06	2.04725e-08	1784	FALSE	0.861111
ENSG00000171202	1.61566e-08	1.86668e-06	6.09903e-06	1785	FALSE	0.87037
ENSG00000172794	4.32145e-06	3.193e-09	3.62834e-06	1786	FALSE	0.87037
ENSG00000160961	3.74733e-06	4.33423e-06	4.3517e-09	1787	FALSE	0.861111
pregnenolone.sulfate	2.71825e-06	1.12593e-06	4.69662e-06	1788	FALSE	0.87963
ENSG00000013441	3.56648e-06	1.8455e-06	2.02639e-06	1789	FALSE	0.851852
ENSG00000197153	2.77095e-10	4.07828e-06	3.50374e-06	1790	FALSE	0.87037
X9204_33_3	2.72727e-06	4.66588e-06	8.10261e-09	1791	FALSE	0.898148
ENSG00000105499	7.47213e-07	7.01786e-06	2.03533e-11	1792	FALSE	0.851852
ENSG00000136997	2.42039e-06	1.39639e-06	3.05036e-06	1793	FALSE	0.861111
ENSG00000174238	1.34266e-06	1.02567e-06	4.46587e-06	1794	FALSE	0.87037
ENSG00000120526	2.49813e-06	1.20144e-06	3.96919e-06	1795	FALSE	0.842593
ENSG00000204487	2.63587e-06	5.04935e-06	4.61092e-08	1796	FALSE	0.87037
ENSG00000152422	3.64005e-07	6.19334e-09	6.34714e-06	1797	FALSE	0.851852
ENSG00000113643	1.35476e-06	4.64023e-06	1.39854e-06	1798	FALSE	0.833333
ENSG00000178913	4.66409e-07	1.60936e-06	5.32543e-06	1799	FALSE	0.87037
ENSG00000091129	2.67954e-06	2.33151e-06	2.53651e-06	1800	FALSE	0.861111
o.cresol.sulfate	3.33914e-06	1.00875e-06	2.62e-06	1801	FALSE	0.898148
ENSG00000133048	5.20697e-06	1.51859e-06	4.48297e-07	1802	FALSE	0.851852
ENSG00000165775	2.35706e-07	5.40936e-06	1.86708e-06	1803	FALSE	0.87037
ENSG00000213145	6.43998e-06	1.505e-06	7.69471e-08	1804	FALSE	0.861111
ENSG00000114520	1.77205e-06	3.721e-06	2.27663e-06	1805	FALSE	0.833333
ENSG00000163600	8.47437e-07	2.97804e-06	2.82355e-06	1806	FALSE	0.87037
ENSG00000182872	1.18347e-06	5.7699e-06	4.19733e-07	1807	FALSE	0.87037
ENSG00000057704	1.10039e-06	3.48151e-07	5.37214e-06	1808	FALSE	0.851852
ENSG00000118402	6.2104e-06	1.27974e-07	4.37476e-07	1809	FALSE	0.842593
ENSG00000144290	5.83577e-06	1.71889e-06	7.51289e-08	1810	FALSE	0.861111
ENSG00000239951	1.73911e-07	6.36861e-06	1.15824e-06	1811	FALSE	0.861111
ENSG00000101336	5.156e-07	3.05983e-06	3.17017e-06	1812	FALSE	0.851852
ENSG00000164509	3.71465e-06	1.20192e-06	1.81966e-06	1813	FALSE	0.87037
ENSG00000197841	5.8e-06	1.56741e-08	1.42332e-06	1814	FALSE	0.87037
ENSG00000215580	3.31159e-07	3.9977e-07	5.06233e-06	1815	FALSE	0.861111
ENSG00000147324	1.24965e-06	3.69656e-06	1.55027e-06	1816	FALSE	0.861111
ENSG00000122420	3.87406e-06	1.69627e-07	3.43902e-06	1817	FALSE	0.851852
ENSG00000139921	4.96763e-06	1.83626e-07	1.85571e-06	1818	FALSE	0.861111
ENSG00000131669	4.02803e-07	4.27708e-06	2.33957e-06	1819	FALSE	0.861111
ENSG00000007264	2.46573e-06	4.06735e-08	4.33504e-06	1820	FALSE	0.851852
ENSG00000186407	8.43867e-07	2.63131e-06	3.59131e-06	1821	FALSE	0.861111
ENSG00000149212	2.73355e-08	4.59254e-06	1.84768e-06	1822	FALSE	0.861111
ENSG00000196663	5.14999e-07	6.35098e-06	1.30647e-09	1823	FALSE	0.87037
ENSG00000142534	3.14357e-06	1.63403e-07	2.98394e-06	1824	FALSE	0.861111
ENSG00000172785	7.01674e-07	2.87953e-07	6.11515e-06	1825	FALSE	0.87037
ENSG00000100365	6.5396e-06	1.55134e-09	2.13106e-07	1826	FALSE	0.851852
ENSG00000282675	6.20822e-06	2.7526e-09	3.99616e-07	1827	FALSE	0.861111
ENSG00000057663	4.39754e-06	2.49098e-07	2.30115e-06	1828	FALSE	0.851852
ENSG00000100991	1.56111e-06	4.32731e-06	1.9274e-07	1829	FALSE	0.851852
ENSG00000156508	6.38939e-06	1.51718e-07	2.08406e-08	1830	FALSE	0.861111
ENSG00000173068	4.29156e-07	1.66785e-08	5.59863e-06	1831	FALSE	0.87037
X2.hydroxynervonate.	6.12406e-08	6.05946e-06	3.56977e-07	1832	FALSE	0.888889
ENSG00000181826	6.43426e-08	5.79534e-06	1.2904e-06	1833	FALSE	0.87037
ENSG00000093144	5.44422e-06	4.38447e-08	8.52641e-07	1834	FALSE	0.851852
ENSG00000101849	6.09334e-06	4.5223e-07	2.05708e-07	1835	FALSE	0.851852
ENSG00000088325	1.75561e-06	4.29259e-06	4.91758e-07	1836	FALSE	0.861111
ENSG00000163453	5.34743e-07	5.9304e-06	9.83249e-08	1837	FALSE	0.861111
ENSG00000155926	4.60607e-06	7.41941e-07	5.90368e-07	1838	FALSE	0.861111
ENSG00000112486	5.40501e-06	1.44679e-06	3.86792e-08	1839	FALSE	0.833333
ENSG00000141428	2.2719e-06	2.44533e-06	2.0618e-06	1840	FALSE	0.861111
ENSG00000253981	4.58363e-06	2.81045e-08	1.69186e-06	1841	FALSE	0.861111
gamma.glutamyl.2.aminobutyrate	5.19735e-06	5.12909e-09	1.52129e-06	1842	FALSE	0.87963
ENSG00000173757	2.52319e-06	3.60813e-06	1.28477e-07	1843	FALSE	0.87037
ENSG00000101265	3.11813e-07	7.28322e-09	5.72525e-06	1844	FALSE	0.851852
ENSG00000112306	3.14146e-06	1.05363e-06	1.97261e-06	1845	FALSE	0.833333
ENSG00000155366	4.90718e-06	1.28819e-06	1.68864e-07	1846	FALSE	0.861111
ENSG00000170476	6.19233e-06	3.47895e-08	3.40017e-07	1847	FALSE	0.87037
ENSG00000065548	8.65066e-07	4.04815e-06	1.25564e-06	1848	FALSE	0.851852
ENSG00000157734	2.75681e-07	8.58037e-07	4.9998e-06	1849	FALSE	0.861111
ENSG00000134539	3.87812e-06	2.47721e-06	3.23572e-09	1850	FALSE	0.851852
ENSG00000173141	5.98613e-06	3.07304e-07	5.00014e-09	1851	FALSE	0.87037
ENSG00000117560	6.70437e-07	2.1154e-06	3.73336e-06	1852	FALSE	0.842593
ENSG00000164674	8.10275e-07	2.88817e-06	2.12822e-06	1853	FALSE	0.87037
ENSG00000118680	2.93107e-06	2.70612e-06	1.56663e-07	1854	FALSE	0.842593
ENSG00000134061	5.22037e-07	1.11756e-06	4.64444e-06	1855	FALSE	0.851852
NT-3 growth factor receptor	1.7965e-06	4.58256e-06	4.7979e-10	1856	FALSE	0.861111
ENSG00000137672	6.10694e-06	1.84655e-07	1.021e-07	1857	FALSE	0.861111
ENSG00000066557	2.73854e-06	3.11746e-06	2.23165e-07	1858	FALSE	0.851852
ENSG00000141384	6.77357e-08	2.73054e-11	5.70467e-06	1859	FALSE	0.87037
tryptophan.betaine	1.13969e-06	1.00432e-06	4.09957e-06	1860	FALSE	0.87037
ENSG00000182782	3.71894e-06	2.37393e-07	2.14052e-06	1861	FALSE	0.87037
ENSG00000109062	2.36038e-06	3.15995e-06	8.1281e-07	1862	FALSE	0.851852
ENSG00000124762	6.98278e-08	5.62246e-06	7.30219e-07	1863	FALSE	0.851852
ENSG00000197852	2.06926e-06	3.79172e-06	1.03862e-07	1864	FALSE	0.87037
ENSG00000054611	4.03092e-06	4.05996e-07	1.29887e-06	1865	FALSE	0.851852
ENSG00000090266	3.20047e-06	2.60279e-06	3.75897e-07	1866	FALSE	0.861111
ENSG00000085274	2.13337e-06	1.85643e-06	2.07579e-06	1867	FALSE	0.851852
ENSG00000153094	5.63776e-07	1.55268e-06	3.69705e-06	1868	FALSE	0.861111
ENSG00000186088	4.69772e-06	1.27967e-06	2.79133e-09	1869	FALSE	0.87037
ENSG00000163191	3.77279e-06	2.07212e-06	3.73828e-08	1870	FALSE	0.861111
ENSG00000122406	4.7712e-06	5.50887e-12	8.28676e-07	1871	FALSE	0.851852
ENSG00000155959	4.44144e-06	6.74505e-08	1.41649e-06	1872	FALSE	0.861111
ENSG00000140006	4.34237e-06	2.09361e-08	1.36024e-06	1873	FALSE	0.861111
ENSG00000091436	1.63272e-06	1.30604e-06	2.53757e-06	1874	FALSE	0.851852
ENSG00000165434	3.22823e-07	4.16221e-06	1.64419e-06	1875	FALSE	0.87037
ENSG00000196159	1.4838e-06	4.10807e-06	4.66455e-07	1876	FALSE	0.87037
ENSG00000198019	1.7226e-06	3.78489e-06	3.10593e-07	1877	FALSE	0.87037
ENSG00000155368	1.15548e-06	1.27031e-06	3.12153e-06	1878	FALSE	0.861111
ENSG00000233369	2.74967e-06	6.09257e-07	2.32339e-06	1879	FALSE	0.861111
ENSG00000099725	2.24185e-07	3.44289e-06	1.00164e-06	1880	FALSE	0.861111
ENSG00000152601	1.46317e-08	4.99409e-06	6.88762e-07	1881	FALSE	0.851852
ENSG00000225314	6.67265e-07	4.75568e-06	4.29755e-08	1882	FALSE	0.861111
ENSG00000164830	4.69487e-06	8.30577e-07	3.77985e-07	1883	FALSE	0.87037
glycerol	5.27578e-06	3.39238e-09	2.25145e-07	1884	FALSE	0.87963
ENSG00000132313	2.15756e-06	2.43148e-06	1.26418e-06	1885	FALSE	0.851852
ENSG00000131174	5.22769e-06	1.05239e-07	2.40746e-07	1886	FALSE	0.851852
ENSG00000198355	1.54226e-06	2.59486e-06	1.87335e-06	1887	FALSE	0.87037
ENSG00000197081	2.79645e-07	1.12305e-11	4.90279e-06	1888	FALSE	0.87037
ENSG00000145337	5.91397e-07	6.44582e-07	4.10249e-06	1889	FALSE	0.861111
ENSG00000109956	2.90759e-06	6.67095e-08	2.69099e-06	1890	FALSE	0.851852
ENSG00000130592	3.45852e-07	5.24767e-06	9.05613e-08	1891	FALSE	0.851852
ENSG00000168028	3.91605e-06	1.80616e-06	2.63316e-08	1892	FALSE	0.87037
ENSG00000163625	2.11463e-08	1.74233e-06	3.60273e-06	1893	FALSE	0.87037
ENSG00000116337	6.71295e-09	3.86611e-06	2.10234e-06	1894	FALSE	0.842593
ENSG00000253998	2.83787e-06	2.29368e-06	5.16023e-07	1895	FALSE	0.861111
ENSG00000159720	1.11772e-06	1.17286e-06	3.01598e-06	1896	FALSE	0.861111
ENSG00000145649	3.87067e-06	1.65342e-06	1.46721e-07	1897	FALSE	0.861111
ENSG00000159958	9.95108e-08	4.39289e-06	8.98275e-07	1898	FALSE	0.861111
Immunoglobulin superfamily containing leucine-rich repeat protein 2	5.24663e-07	4.01102e-06	1.10952e-06	1899	FALSE	0.759259
ENSG00000283589	2.43021e-06	1.05935e-06	1.9487e-06	1900	FALSE	0.861111
ENSG00000182149	8.88982e-07	3.80386e-06	1.66306e-06	1901	FALSE	0.87037
ENSG00000082512	1.43392e-06	3.10846e-06	5.35142e-07	1902	FALSE	0.861111
ENSG00000153187	4.19116e-06	3.30353e-07	1.12795e-06	1903	FALSE	0.861111
ENSG00000120837	4.55861e-07	2.76135e-06	2.23665e-06	1904	FALSE	0.851852
ENSG00000136932	3.99047e-06	3.00561e-07	1.36366e-06	1905	FALSE	0.861111
ENSG00000052802	1.0632e-06	7.14768e-09	4.87346e-06	1906	FALSE	0.851852
ENSG00000100605	2.49661e-06	1.79955e-06	1.16171e-06	1907	FALSE	0.851852
ENSG00000116030	4.77946e-06	1.73219e-07	5.10134e-07	1908	FALSE	0.842593
ENSG00000274736	4.16579e-06	1.28261e-06	5.92032e-07	1909	FALSE	0.861111
ENSG00000117335	1.31842e-07	4.64963e-06	2.59252e-07	1910	FALSE	0.842593
ENSG00000064763	1.26675e-07	5.65188e-06	1.6873e-08	1911	FALSE	0.861111
ENSG00000115816	1.48536e-06	3.69069e-07	3.69016e-06	1912	FALSE	0.842593
ENSG00000121716	5.27242e-06	6.03098e-08	2.23879e-07	1913	FALSE	0.851852
ENSG00000243660	4.41165e-06	6.25201e-07	1.95941e-07	1914	FALSE	0.861111
ENSG00000065911	1.9093e-06	2.65703e-06	3.13967e-07	1915	FALSE	0.851852
N1.Methyl.2.pyridone.5.carboxamide	3.39547e-06	8.92379e-07	4.24225e-07	1916	FALSE	0.87963
ENSG00000111252	4.10617e-07	2.64807e-07	4.24478e-06	1917	FALSE	0.842593
ENSG00000104408	4.24246e-07	3.10018e-06	1.28116e-06	1918	FALSE	0.851852
ENSG00000101150	1.39431e-06	2.28548e-07	3.43516e-06	1919	FALSE	0.851852
ENSG00000123329	1.31878e-06	1.5526e-06	2.22671e-06	1920	FALSE	0.851852
ENSG00000099622	4.19374e-07	1.67938e-07	4.61766e-06	1921	FALSE	0.851852
[truncated: 220 more rows]
