# Supplementary material for: Multi-omics subtyping pipeline for chronic obstructive pulmonary disease
Source: PLoS One. 2021 Aug 25;16(8):e0255337. doi: 10.1371/journal.pone.0255337 (PMC8386883; doi:10.1371/journal.pone.0255337)
Supplement: S7 Table — Tables include all levels of annotation hierarchy for gene ontology (GO). Sorted by FDR calculated for each level of the hierarchy if applicable. Ontologies or pathways less than FDR < 0.01 reported in the manuscript are highlighted in red, in addition to genes in these categories. (XLSX) [file pone.0255337.s007.xlsx]

## Sheet: TRANS-GO_BIO_PROC
S7 Table: Complete enrichment results.
Tables include all levels of annotation hierarchy for gene ontology (GO). Sorted by FDR calculated for each level of the hierarchy if applicable. Ontologies or pathways less than FDR < 0.01 reported in the manuscript are highlighted in red.
ID	Level	Pathway	Pathway Size	Expected	Observed	Fold.Enrichment	Fisher Test P-value	FDR_Level	FDR_Overall	Genes Observed (Ensembl IDs)	Genes Observed (Gene Symbol)
GO:0050776	4	regulation of immune response	929	13.9183	30	2.15544	8.46061e-05	0.0396802	0.186279	ENSG00000121594;ENSG00000177889;ENSG00000100473;ENSG00000211895;ENSG00000074966;ENSG00000183624;ENSG00000169252;ENSG00000114520;ENSG00000211660;ENSG00000224373;ENSG00000111796;ENSG00000232216;ENSG00000148926;ENSG00000173757;ENSG00000211679;ENSG00000184588;ENSG00000124557;ENSG00000137265;ENSG00000211666;ENSG00000211964;ENSG00000211938;ENSG00000101843;ENSG00000121716;ENSG00000150045;ENSG00000163568…	CD80;UBE2N;COCH;IGHA1;TXK;HMCES;ADRB2;SNX4;IGLV2-23;IGHV4-59;KLRB1;IGHV3-43;ADM;STAT5B;IGLC3;PDE4B;BTN1A1;IRF4;IGLV2-14;IGHV3-48;IGHV3-7;PSMD10;PILRB;KLRF1;AIM2;XRCC6;SAMSN1;IGLV3-19;MUL1;IGHV1-69D
GO:0010324	3	membrane invagination	103	1.54315	9	5.83223	4.17334e-05	0.045406	0.186279	ENSG00000211895;ENSG00000158156;ENSG00000163219;ENSG00000224373;ENSG00000232216;ENSG00000211679;ENSG00000211964;ENSG00000211938;ENSG00000282399	IGHA1;XKR8;ARHGAP25;IGHV4-59;IGHV3-43;IGLC3;IGHV3-48;IGHV3-7;IGHV1-69D
GO:0009617	3	response to bacterium	509	7.62585	20	2.62266	0.00011559	0.0628808	0.186279	ENSG00000132906;ENSG00000121594;ENSG00000100473;ENSG00000211895;ENSG00000224373;ENSG00000232216;ENSG00000148926;ENSG00000150625;ENSG00000198918;ENSG00000211679;ENSG00000154589;ENSG00000184588;ENSG00000168214;ENSG00000211964;ENSG00000211938;ENSG00000164305;ENSG00000114738;ENSG00000100368;ENSG00000282399	CASP9;CD80;COCH;IGHA1;IGHV4-59;IGHV3-43;ADM;GPM6A;RPL39;IGLC3;LY96;PDE4B;RBPJ;IGHV3-48;IGHV3-7;CASP3;MAPKAPK3;CSF2RB;IGHV1-69D
GO:0050778	3	positive regulation of immune response	626	9.37875	22	2.34573	0.00029771	0.0809772	0.341419	ENSG00000121594;ENSG00000177889;ENSG00000100473;ENSG00000211895;ENSG00000074966;ENSG00000183624;ENSG00000114520;ENSG00000211660;ENSG00000224373;ENSG00000232216;ENSG00000173757;ENSG00000211679;ENSG00000184588;ENSG00000124557;ENSG00000211666;ENSG00000211964;ENSG00000211938;ENSG00000101843;ENSG00000163568;ENSG00000196419;ENSG00000211663;ENSG00000282399	CD80;UBE2N;COCH;IGHA1;TXK;HMCES;SNX4;IGLV2-23;IGHV4-59;IGHV3-43;STAT5B;IGLC3;PDE4B;BTN1A1;IGLV2-14;IGHV3-48;IGHV3-7;PSMD10;AIM2;XRCC6;IGLV3-19;IGHV1-69D
GO:2001056	3	positive regulation of cysteine-type endopeptidase activity	134	2.00759	9	4.48299	0.00027301	0.0809772	0.341419	ENSG00000132906;ENSG00000121858;ENSG00000120889;ENSG00000115541;ENSG00000185088;ENSG00000163568;ENSG00000104689;ENSG00000090432	CASP9;TNFSF10;TNFRSF10B;HSPE1;RPS27L;AIM2;TNFRSF10A;MUL1
GO:0043085	5	positive regulation of catalytic activity	1264	18.9373	35	1.84821	0.00043515	0.083984	0.422263	ENSG00000132906;ENSG00000121858;ENSG00000176749;ENSG00000120889;ENSG00000196411;ENSG00000177889;ENSG00000074966;ENSG00000140575;ENSG00000163219;ENSG00000169252;ENSG00000179841;ENSG00000111490;ENSG00000106462;ENSG00000115541;ENSG00000185088;ENSG00000274736;ENSG00000068831;ENSG00000134313;ENSG00000054611;ENSG00000109436;ENSG00000101843;ENSG00000121716;ENSG00000163568;ENSG00000196419;ENSG00000114738…	CASP9;TNFSF10;CDK5R1;TNFRSF10B;EPHB4;UBE2N;TXK;IQGAP1;ARHGAP25;ADRB2;AKAP5;TBC1D30;EZH2;HSPE1;RPS27L;CCL23;RASGRP2;KIDINS220;TBC1D22A;TBC1D9;PSMD10;PILRB;AIM2;XRCC6;MAPKAPK3;TNFRSF10A;MUL1;AVPI1;ERBB2
GO:0051345	6	positive regulation of hydrolase activity	658	9.85817	20	2.02877	0.00295378	0.100429	1
GO:0002861	6	regulation of inflammatory response to antigenic stimulus	153	2.29225	8	3.49002	0.00270793	0.100429	1
GO:0010952	5	positive regulation of peptidase activity	170	2.54694	9	3.53365	0.00137647	0.10286	0.789278
GO:0002862	5	negative regulation of inflammatory response to antigenic stimulus	140	2.09748	8	3.8141	0.00159886	0.10286	0.805804
GO:0006955	10	immune response	1516	22.7127	34	1.49696	0.0189471	0.113682	1
GO:0002682	7	regulation of immune system process	1415	21.1996	35	1.65098	0.00386611	0.115983	1
GO:0009605	6	response to external stimulus	1895	28.3909	43	1.51457	0.00616716	0.121597	1
GO:0048583	6	regulation of response to stimulus	3549	53.1712	71	1.33531	0.00715276	0.121597	1
GO:0019724	3	B cell mediated immunity	155	2.32221	9	3.87561	0.000742602	0.134658	0.493048
GO:0002757	3	immune response-activating signal transduction	375	5.61826	15	2.66987	0.000700002	0.134658	0.493048
GO:0006919	1	activation of cysteine-type endopeptidase activity involved in apoptotic process	83	1.24351	8	6.43341	5.90495e-05	0.146868	0.186279
GO:0006911	1	phagocytosis, engulfment	87	1.30344	8	6.13762	8.02989e-05	0.146868	0.186279
GO:0006956	1	complement activation	119	1.78286	9	5.04807	0.000118132	0.146868	0.186279
GO:0002455	1	humoral immune response mediated by circulating immunoglobulin	116	1.73791	9	5.17862	9.84364e-05	0.146868	0.186279
GO:0050871	1	positive regulation of B cell activation	125	1.87275	9	4.80576	0.00016751	0.166606	0.234794
GO:0050865	7	regulation of cell activation	547	8.19517	16	1.95237	0.0114205	0.171308	1
GO:0002694	6	regulation of leukocyte activation	515	7.71574	15	1.94408	0.0153027	0.173431	1
GO:0002683	6	negative regulation of immune system process	499	7.47603	15	2.00641	0.0132301	0.173431	1
GO:0010950	4	positive regulation of endopeptidase activity	155	2.32221	9	3.87561	0.000742602	0.17414	0.493048
GO:0050896	6	response to stimulus	6443	96.5292	114	1.18099	0.0210294	0.17875	1
GO:0104004	6	cellular response to environmental stimulus	260	3.89533	9	2.31046	0.0186477	0.17875	1
GO:0032501	10	multicellular organismal process	4848	72.6328	59	0.812305	0.061331	0.183993	1
GO:0006518	4	peptide metabolic process	482	7.22133	17	2.35414	0.00173567	0.203507	0.805804
GO:0002764	4	immune response-regulating signaling pathway	411	6.15761	15	2.43601	0.00168977	0.203507	0.805804
GO:0051251	6	positive regulation of lymphocyte activation	308	4.61446	10	2.1671	0.0283365	0.214098	1
GO:0009607	4	response to biotic stimulus	1068	16.0008	29	1.81241	0.00243629	0.223783	1
GO:0051707	4	response to other organism	1040	15.5813	28	1.79703	0.00334004	0.223783	1
GO:0050900	4	leukocyte migration	309	4.62944	12	2.5921	0.0029834	0.223783	1
GO:0045862	6	positive regulation of proteolysis	323	4.83919	10	2.06646	0.0330512	0.224748	1
GO:0002460	3	adaptive immune response based on somatic recombination of immune receptors built from immunoglobulin superfamily domains	213	3.19117	10	3.13365	0.00178855	0.243242	0.805804
GO:0002768	3	immune response-regulating cell surface receptor signaling pathway	408	6.11266	15	2.45392	0.00157718	0.243242	0.805804
GO:0002449	4	lymphocyte mediated immunity	202	3.02637	9	2.97386	0.0041705	0.244496	1
GO:0002250	4	adaptive immune response	465	6.96664	15	2.15312	0.00588817	0.276155	1
GO:2000116	4	regulation of cysteine-type endopeptidase activity	210	3.14622	9	2.86057	0.00530613	0.276155	1
GO:0043043	3	peptide biosynthetic process	391	5.85797	14	2.38991	0.00282816	0.307704	1
GO:0008037	3	cell recognition	152	2.27727	8	3.51298	0.0026057	0.307704	1
GO:0043207	3	response to external biotic stimulus	1041	15.5963	28	1.7953	0.00335654	0.314372	1
GO:0033674	3	positive regulation of kinase activity	531	7.95545	17	2.1369	0.00346733	0.314372	1
GO:0048870	6	cell motility	812	12.1654	19	1.56181	0.0534934	0.330686	1
GO:0001775	10	cell activation	968	14.5026	9	0.620579	0.16853	0.33706	1
GO:0050851	1	antigen receptor-mediated signaling pathway	249	3.73052	12	3.21671	0.000512645	0.35885	0.455147
GO:0006910	1	phagocytosis, recognition	64	0.958849	6	6.2575	0.000577277	0.35885	0.455147
GO:0050853	1	B cell receptor signaling pathway	89	1.3334	7	5.24974	0.000544679	0.35885	0.455147
GO:0008152	6	metabolic process	7158	107.241	120	1.11897	0.093126	0.384501	1
GO:0023052	6	signaling	3991	59.7932	71	1.18743	0.0950501	0.384501	1
GO:0018193	6	peptidyl-amino acid modification	783	11.7309	18	1.53441	0.0697992	0.384501	1
GO:0007162	6	negative regulation of cell adhesion	237	3.55074	7	1.97142	0.0961253	0.384501	1
GO:0051174	6	regulation of phosphorus metabolic process	1493	22.3682	30	1.34119	0.0932743	0.384501	1
GO:0051961	6	negative regulation of nervous system development	235	3.52078	7	1.9882	0.094537	0.384501	1
GO:0031345	4	negative regulation of cell projection organization	151	2.26229	7	3.09422	0.00906741	0.386601	1
GO:0006958	0	complement activation, classical pathway	110	1.64802	9	5.46109	6.72052e-05	0.387707	0.186279
GO:0043549	4	regulation of kinase activity	786	11.7759	21	1.78331	0.0103307	0.403757	1
GO:0052547	6	regulation of peptidase activity	340	5.09389	9	1.76682	0.107906	0.407643	1
GO:0043603	3	cellular amide metabolic process	703	10.5324	20	1.89891	0.00651988	0.422248	1
GO:0032101	3	regulation of response to external stimulus	937	14.0382	25	1.78086	0.00535623	0.422248	1
GO:0002697	3	regulation of immune effector process	414	6.20256	14	2.25713	0.00618317	0.422248	1
GO:0045859	3	regulation of protein kinase activity	697	10.4425	20	1.91526	0.00616533	0.422248	1
GO:0002920	3	regulation of humoral immune response	107	1.60308	6	3.7428	0.00659762	0.422248	1
GO:0051249	5	regulation of lymphocyte activation	446	6.68198	14	2.09519	0.00947452	0.457146	1
GO:0072599	3	establishment of protein localization to endoplasmic reticulum	111	1.663	6	3.60793	0.0077822	0.470391	1
GO:0043604	4	amide biosynthetic process	499	7.47603	15	2.00641	0.0132301	0.477302	1
GO:0070887	3	cellular response to chemical stimulus	2337	35.013	50	1.42804	0.00934442	0.48413	1
GO:0031347	3	regulation of defense response	676	10.1278	19	1.87602	0.00911452	0.48413	1
GO:0043281	3	regulation of cysteine-type endopeptidase activity involved in apoptotic process	190	2.84658	8	2.81039	0.00924684	0.48413	1
GO:0042303	3	molting cycle	53	0.794047	4	5.03748	0.0099128	0.490233	1
GO:0048584	5	positive regulation of response to stimulus	1978	29.6344	43	1.45101	0.0128812	0.497215	1
GO:0051347	4	positive regulation of transferase activity	607	9.09409	17	1.86935	0.0157252	0.519346	1
GO:0045665	4	negative regulation of neuron differentiation	171	2.56193	7	2.73232	0.0166102	0.519346	1
GO:0022900	3	electron transport chain	157	2.35218	7	2.97597	0.0109919	0.519966	1
GO:0051674	7	localization of cell	812	12.1654	19	1.56181	0.0534934	0.534934	1
GO:0006909	1	phagocytosis	269	4.03016	12	2.97755	0.000979409	0.541178	0.617762
GO:0051716	5	cellular response to stimulus	5124	76.7679	93	1.21144	0.0279774	0.553486	1
GO:0071214	5	cellular response to abiotic stimulus	260	3.89533	9	2.31046	0.0186477	0.553486	1
GO:0007154	5	cell communication	4082	61.1566	75	1.22636	0.0418551	0.553486	1
GO:0032879	5	regulation of localization	2260	33.8594	23	0.67928	0.0475194	0.553486	1
GO:0018205	5	peptidyl-lysine modification	290	4.34479	9	2.07145	0.0449472	0.553486	1
GO:0044419	5	interspecies interaction between organisms	1664	24.9301	36	1.44404	0.024664	0.553486	1
GO:0050790	5	regulation of catalytic activity	1981	29.6794	40	1.34774	0.0476359	0.553486	1
GO:0002684	5	positive regulation of immune system process	909	13.6187	22	1.61543	0.0335752	0.553486	1
GO:0050867	5	positive regulation of cell activation	353	5.28865	11	2.07992	0.023736	0.553486	1
GO:0051338	5	regulation of transferase activity	891	13.349	21	1.57315	0.0453917	0.553486	1
GO:0016477	5	cell migration	727	10.8919	18	1.6526	0.0406026	0.553486	1
GO:0050768	5	negative regulation of neurogenesis	217	3.2511	7	2.15312	0.0487526	0.553486	1
GO:0010977	3	negative regulation of neuron projection development	123	1.84279	6	3.25593	0.0122495	0.555311	1
GO:0002696	4	positive regulation of leukocyte activation	342	5.12385	11	2.14682	0.0208977	0.612563	1
GO:0052548	5	regulation of endopeptidase activity	318	4.76428	9	1.88906	0.061332	0.623004	1
GO:0007010	5	cytoskeleton organization	1011	15.1468	8	0.528164	0.059081	0.623004	1
GO:0044237	5	cellular metabolic process	6645	99.5555	113	1.13504	0.0787633	0.629635	1
GO:0080134	5	regulation of response to stress	1358	20.3456	28	1.37622	0.0800031	0.629635	1
GO:0007165	5	signal transduction	3736	55.9728	68	1.21488	0.0739429	0.629635	1
GO:0010562	5	positive regulation of phosphorus metabolic process	926	13.8734	21	1.51369	0.0681464	0.629635	1
GO:0009725	5	response to hormone	679	10.1728	16	1.57282	0.074413	0.629635	1
GO:0072330	5	monocarboxylic acid biosynthetic process	151	2.26229	5	2.21015	0.081559	0.629635	1
GO:0042221	4	response to chemical	3287	49.2459	64	1.2996	0.0228439	0.630223	1
GO:0022408	5	negative regulation of cell-cell adhesion	153	2.29225	5	2.18126	0.0850302	0.631186	1
GO:0046394	6	carboxylic acid biosynthetic process	240	3.59569	6	1.66867	0.182215	0.652137	1
GO:0050866	6	negative regulation of cell activation	172	2.57691	5	1.94031	0.192555	0.654688	1
GO:0023058	3	adaptation of signaling pathway	11	0.164802	2	12.1358	0.0152007	0.661537	1
GO:0051093	6	negative regulation of developmental process	716	10.7271	15	1.39832	0.204927	0.663572	1
GO:0019220	5	regulation of phosphate metabolic process	1492	22.3532	30	1.34209	0.0930697	0.665276	1
GO:0032743	1	positive regulation of interleukin-2 production	29	0.434479	4	9.20644	0.00135165	0.672176	0.789278
GO:0070664	5	negative regulation of leukocyte proliferation	73	1.09369	3	2.74301	0.102214	0.704545	1
GO:0070663	6	regulation of leukocyte proliferation	198	2.96644	5	1.68552	0.229604	0.709685	1
GO:0008213	5	protein alkylation	123	1.84279	4	2.17062	0.118771	0.739446	1
GO:0048638	5	regulation of developmental growth	258	3.86536	7	1.81096	0.11706	0.739446	1
GO:0043473	5	pigmentation	76	1.13863	3	2.63474	0.111457	0.739446	1
GO:0007031	5	peroxisome organization	82	1.22853	3	2.44195	0.130848	0.789176	1
GO:0048518	4	positive regulation of biological process	5019	75.1948	91	1.21019	0.0325534	0.812383	1
GO:0051051	4	negative regulation of transport	391	5.85797	1	0.170708	0.032911	0.812383	1
GO:0045596	5	negative regulation of cell differentiation	521	7.80563	12	1.53735	0.13979	0.817558	1
GO:1901564	5	organonitrogen compound metabolic process	4531	67.8835	78	1.14903	0.144309	0.819166	1
GO:0071496	5	cellular response to external stimulus	320	4.79425	8	1.66867	0.156955	0.826059	1
GO:0032880	5	regulation of protein localization	895	13.4089	8	0.596618	0.153557	0.826059	1
GO:0035150	5	regulation of tube size	90	1.34838	3	2.22489	0.158364	0.826059	1
GO:0006886	5	intracellular protein transport	938	14.0531	19	1.35201	0.167106	0.826962	1
GO:0043408	5	regulation of MAPK cascade	587	8.79445	13	1.47821	0.16327	0.826962	1
GO:0007275	9	multicellular organism development	3697	55.3885	46	0.830497	0.160347	0.837281	1
GO:0045321	9	leukocyte activation	842	12.6149	8	0.634173	0.239223	0.837281	1
GO:0002440	3	production of molecular mediator of immune response	138	2.06752	6	2.90203	0.0200473	0.838904	1
GO:0048731	8	system development	3232	48.4219	44	0.90868	0.513688	0.856147	1
GO:0009058	8	biosynthetic process	2575	38.5787	43	1.1146	0.423576	0.856147	1
GO:0044249	8	cellular biosynthetic process	2432	36.4363	42	1.1527	0.316473	0.856147	1
GO:0051234	8	establishment of localization	3883	58.1752	64	1.10013	0.39893	0.856147	1
GO:0046649	8	lymphocyte activation	340	5.09389	3	0.588941	0.495417	0.856147	1
GO:0002366	8	leukocyte activation involved in immune response	572	8.56972	6	0.70014	0.481366	0.856147	1
GO:0048513	6	animal organ development	2261	33.8744	28	0.826584	0.30192	0.869354	1
GO:1901575	6	organic substance catabolic process	1532	22.9525	18	0.78423	0.317647	0.869354	1
GO:0006996	6	organelle organization	3091	46.3094	40	0.863755	0.319615	0.869354	1
GO:0009628	6	response to abiotic stimulus	953	14.2779	18	1.26069	0.333263	0.871611	1
GO:0072594	4	establishment of protein localization to organelle	416	6.23252	12	1.92538	0.0373185	0.875118	1
GO:0010033	3	response to organic substance	2395	35.8819	49	1.36559	0.0218445	0.880253	1
GO:0044282	5	small molecule catabolic process	372	5.57331	2	0.358853	0.186073	0.897803	1
GO:0051179	9	localization	4752	71.1946	76	1.0675	0.515936	0.902889	1
GO:0002263	9	cell activation involved in immune response	575	8.61466	6	0.696487	0.481683	0.902889	1
GO:0048534	10	hematopoietic or lymphoid organ development	540	8.09029	7	0.865235	0.856866	0.909861	1
GO:0002252	10	immune effector process	951	14.2479	15	1.05279	0.782849	0.909861	1
N/A	N/A	UNCLASSIFIED	1456	21.8138	22	1.00853	0.909861	0.909861	1
GO:0002520	11	immune system development	571	8.55473	7	0.81826	0.725667	0.909861	1
N/A	N/A	UNCLASSIFIED	1456	21.8138	22	1.00853	0.909861	0.909861	1
GO:0044271	7	cellular nitrogen compound biosynthetic process	1494	22.3831	29	1.29562	0.145247	0.919553	1
GO:0009056	7	catabolic process	1804	27.0276	20	0.739985	0.17782	0.919553	1
GO:0016053	7	organic acid biosynthetic process	241	3.61067	6	1.66174	0.183911	0.919553	1
GO:0006807	5	nitrogen compound metabolic process	6042	90.5214	98	1.08262	0.337773	0.92056	1
GO:0071704	5	organic substance metabolic process	6684	100.14	107	1.06851	0.379953	0.92056	1
GO:0006950	5	response to stress	3006	45.036	51	1.13243	0.315024	0.92056	1
GO:0060341	5	regulation of cellular localization	870	13.0344	9	0.690483	0.312316	0.92056	1
GO:0023056	5	positive regulation of signaling	1574	23.5817	29	1.22977	0.229462	0.92056	1
GO:0010647	5	positive regulation of cell communication	1565	23.4469	29	1.23684	0.227122	0.92056	1
GO:0006812	5	cation transport	621	9.30384	6	0.644895	0.394088	0.92056	1
GO:0065008	5	regulation of biological quality	3264	48.9013	41	0.838423	0.221851	0.92056	1
GO:0072359	5	circulatory system development	669	10.023	6	0.598625	0.251183	0.92056	1
GO:0044270	5	cellular nitrogen compound catabolic process	393	5.88793	8	1.35871	0.39483	0.92056	1
GO:0046700	5	heterocycle catabolic process	391	5.85797	8	1.36566	0.393533	0.92056	1
GO:0044283	5	small molecule biosynthetic process	482	7.22133	10	1.38479	0.257114	0.92056	1
GO:0009123	5	nucleoside monophosphate metabolic process	67	1.0038	2	1.99244	0.271093	0.92056	1
GO:0046907	5	intracellular transport	1424	21.3344	26	1.21869	0.30165	0.92056	1
GO:0032409	5	regulation of transporter activity	218	3.26608	5	1.53089	0.389434	0.92056	1
GO:0002695	5	negative regulation of leukocyte activation	155	2.32221	4	1.72249	0.301371	0.92056	1
GO:0032944	5	regulation of mononuclear cell proliferation	190	2.84658	5	1.75649	0.216208	0.92056	1
GO:0007423	5	sensory organ development	367	5.4984	3	0.545613	0.382558	0.92056	1
GO:0015711	5	organic anion transport	342	5.12385	7	1.36616	0.365712	0.92056	1
GO:0032268	5	regulation of cellular protein metabolic process	2212	33.1402	39	1.17682	0.296956	0.92056	1
GO:0051248	5	negative regulation of protein metabolic process	925	13.8584	9	0.649427	0.207846	0.92056	1
GO:0006260	5	DNA replication	207	3.10128	1	0.322448	0.379056	0.92056	1
GO:0046634	5	regulation of alpha-beta T cell activation	86	1.28845	2	1.55225	0.373886	0.92056	1
GO:0045621	5	positive regulation of lymphocyte differentiation	89	1.3334	2	1.49993	0.389657	0.92056	1
GO:0009894	5	regulation of catabolic process	907	13.5887	10	0.735906	0.395889	0.92056	1
GO:0070482	5	response to oxygen levels	328	4.9141	7	1.42447	0.35158	0.92056	1
GO:0002292	5	T cell differentiation involved in immune response	31	0.464443	1	2.15312	0.378958	0.92056	1
GO:0002287	5	alpha-beta T cell activation involved in immune response	27	0.404515	1	2.4721	0.340819	0.92056	1
GO:0060349	5	bone morphogenesis	69	1.03376	2	1.93469	0.282054	0.92056	1
GO:0035265	5	organ growth	61	0.913903	2	2.18842	0.238223	0.92056	1
GO:0045926	5	negative regulation of growth	200	2.9964	5	1.66867	0.233197	0.92056	1
GO:1901652	5	response to peptide	380	5.69317	8	1.40519	0.287281	0.92056	1
GO:0008610	5	lipid biosynthetic process	498	7.46105	10	1.34029	0.345166	0.92056	1
GO:0002443	5	leukocyte mediated immunity	673	10.0829	14	1.38849	0.195896	0.92056	1
GO:0002791	5	regulation of peptide secretion	395	5.9179	3	0.506937	0.292862	0.92056	1
GO:0008380	5	RNA splicing	374	5.60328	3	0.535401	0.383794	0.92056	1
GO:0021549	5	cerebellum development	84	1.25849	2	1.58921	0.363281	0.92056	1
GO:0048609	5	multicellular organismal reproductive process	585	8.76448	5	0.570484	0.291671	0.92056	1
GO:0048232	5	male gamete generation	394	5.90292	3	0.508223	0.292811	0.92056	1
GO:1901657	5	glycosyl compound metabolic process	116	1.73791	3	1.72621	0.25701	0.92056	1
GO:0007018	5	microtubule-based movement	246	3.68558	1	0.271328	0.276619	0.92056	1
GO:1902275	5	regulation of chromatin organization	188	2.81662	4	1.42014	0.371621	0.92056	1
GO:2001251	5	negative regulation of chromosome organization	129	1.93268	0	0	0.26945	0.92056	1
GO:0009790	5	embryo development	733	10.9818	8	0.728477	0.435748	0.921783	1
GO:0019439	5	aromatic compound catabolic process	406	6.0827	8	1.31521	0.404785	0.921783	1
GO:0051276	5	chromosome organization	942	14.1131	17	1.20456	0.406188	0.921783	1
GO:0006473	5	protein acetylation	126	1.88773	3	1.58921	0.442729	0.921783	1
GO:0006082	5	organic acid metabolic process	822	12.3152	15	1.218	0.458503	0.921783	1
GO:0035148	5	tube formation	119	1.78286	3	1.68269	0.430739	0.921783	1
GO:0043009	5	chordate embryonic development	495	7.4161	5	0.674209	0.453904	0.921783	1
GO:0006873	5	cellular ion homeostasis	490	7.34119	9	1.22596	0.453465	0.921783	1
GO:0010563	5	negative regulation of phosphorus metabolic process	484	7.2513	9	1.24116	0.448198	0.921783	1
GO:0035710	5	CD4-positive, alpha-beta T cell activation	38	0.569317	1	1.75649	0.44049	0.921783	1
GO:0045058	5	T cell selection	40	0.599281	1	1.66867	0.456928	0.921783	1
GO:0060968	5	regulation of gene silencing	121	1.81282	0	0	0.42919	0.921783	1
GO:0021885	5	forebrain cell migration	40	0.599281	1	1.66867	0.456928	0.921783	1
GO:0007417	6	central nervous system development	718	10.7571	8	0.743695	0.526118	0.938735	1
GO:0060322	6	head development	582	8.71954	7	0.802795	0.726371	0.938735	1
GO:0006796	6	phosphate-containing compound metabolic process	1857	27.8216	32	1.15018	0.414064	0.938735	1
GO:0019637	6	organophosphate metabolic process	761	11.4013	9	0.789382	0.643609	0.938735	1
GO:0090407	6	organophosphate biosynthetic process	480	7.19137	5	0.695278	0.563805	0.938735	1
GO:0050793	6	regulation of developmental process	2075	31.0877	27	0.868511	0.495343	0.938735	1
GO:2000026	6	regulation of multicellular organismal development	1627	24.3757	26	1.06663	0.745466	0.938735	1
GO:0010646	6	regulation of cell communication	2923	43.7924	47	1.07324	0.610761	0.938735	1
GO:0023051	6	regulation of signaling	2957	44.3018	47	1.0609	0.672798	0.938735	1
GO:0006811	6	ion transport	985	14.7573	12	0.813157	0.585704	0.938735	1
GO:0044248	6	cellular catabolic process	1605	24.0461	20	0.831734	0.446288	0.938735	1
GO:0003008	6	system process	1121	16.7948	14	0.833589	0.607777	0.938735	1
GO:0043543	6	protein acylation	165	2.47203	3	1.21358	0.740074	0.938735	1
GO:0009792	6	embryo development ending in birth or egg hatching	505	7.56592	6	0.79303	0.709516	0.938735	1
GO:0010605	6	negative regulation of macromolecule metabolic process	2203	33.0054	30	0.908942	0.635272	0.938735	1
GO:1903706	6	regulation of hemopoiesis	419	6.27747	7	1.1151	0.683199	0.938735	1
GO:0022407	6	regulation of cell-cell adhesion	361	5.40851	6	1.10936	0.66393	0.938735	1
GO:0008285	6	negative regulation of cell population proliferation	559	8.37495	10	1.19404	0.591961	0.938735	1
GO:0006820	6	anion transport	425	6.36736	7	1.09936	0.686977	0.938735	1
GO:1903530	6	regulation of secretion by cell	589	8.82441	6	0.679932	0.48452	0.938735	1
GO:0051254	6	positive regulation of RNA metabolic process	1374	20.5853	23	1.1173	0.560284	0.938735	1
GO:0030217	6	T cell differentiation	125	1.87275	2	1.06795	0.712003	0.938735	1
GO:0002286	6	T cell activation involved in immune response	46	0.689173	1	1.45101	0.503413	0.938735	1
GO:0046631	6	alpha-beta T cell activation	60	0.898921	1	1.11244	0.597044	0.938735	1
GO:0060348	6	bone development	147	2.20236	3	1.36218	0.48804	0.938735	1
GO:0051704	6	multi-organism process	759	11.3714	9	0.791462	0.64325	0.938735	1
GO:0048880	6	sensory system development	247	3.70056	2	0.540459	0.592155	0.938735	1
GO:0003015	6	heart process	78	1.1686	0	0	0.632836	0.938735	1
GO:0008228	0	opsonization	57	0.853975	6	7.02596	0.000325886	0.940019	0.342588
GO:1903039	6	positive regulation of leukocyte cell-cell adhesion	208	3.11626	2	0.641795	0.773202	0.955959	1
GO:0055086	6	nucleobase-containing small molecule metabolic process	463	6.93668	7	1.00913	0.847127	0.97979	1
GO:0050801	6	ion homeostasis	597	8.94427	9	1.00623	0.86452	0.97979	1
GO:0055082	6	cellular chemical homeostasis	566	8.47982	9	1.06134	0.859001	0.97979	1
GO:0022008	6	neurogenesis	1272	19.0571	20	1.04948	0.809085	0.97979	1
GO:0120039	6	plasma membrane bounded cell projection morphogenesis	378	5.6632	6	1.05947	0.828839	0.97979	1
GO:0048640	4	negative regulation of developmental growth	86	1.28845	4	3.1045	0.0441953	0.987027	1
GO:0010629	5	negative regulation of gene expression	1465	21.9487	25	1.13902	0.496639	0.988157	1
GO:0034654	6	nucleobase-containing compound biosynthetic process	989	14.8172	15	1.01234	0.892509	0.994928	1
N/A	N/A	UNCLASSIFIED	1456	21.8138	22	1.00853	0.909861	0.997912	1
GO:0007017	5	microtubule-based process	655	9.81322	7	0.713323	0.507031	0.998541	1
GO:0030097	9	hemopoiesis	506	7.5809	7	0.923373	1	1	1
N/A	N/A	UNCLASSIFIED	1456	21.8138	22	1.00853	0.909861	1	1
GO:0032989	9	cellular component morphogenesis	468	7.01159	6	0.855726	0.847496	1	1
GO:0021722	0	superior olivary nucleus maturation	1	0.014982	1	66.7467	0.0293048	1	1
GO:2001264	0	negative regulation of C-C chemokine binding	1	0.014982	1	66.7467	0.0293048	1	1
GO:0045368	0	positive regulation of interleukin-13 biosynthetic process	1	0.014982	1	66.7467	0.0293048	1	1
GO:0001712	0	ectodermal cell fate commitment	1	0.014982	1	66.7467	0.0293048	1	1
GO:1990731	0	UV-damage excision repair, DNA incision	1	0.014982	1	66.7467	0.0293048	1	1
GO:0071231	0	cellular response to folic acid	1	0.014982	1	66.7467	0.0293048	1	1
GO:0018142	0	protein-DNA covalent cross-linking	1	0.014982	1	66.7467	0.0293048	1	1
GO:0006175	0	dATP biosynthetic process	1	0.014982	1	66.7467	0.0293048	1	1
GO:1905885	0	positive regulation of triglyceride transport	1	0.014982	1	66.7467	0.0293048	1	1
GO:1905751	0	positive regulation of endosome to plasma membrane protein transport	1	0.014982	1	66.7467	0.0293048	1	1
GO:1901297	0	positive regulation of canonical Wnt signaling pathway involved in cardiac muscle cell fate commitment	1	0.014982	1	66.7467	0.0293048	1	1
GO:1901189	0	positive regulation of ephrin receptor signaling pathway	1	0.014982	1	66.7467	0.0293048	1	1
GO:0098705	0	copper ion import across plasma membrane	1	0.014982	1	66.7467	0.0293048	1	1
GO:0070267	0	oncosis	1	0.014982	1	66.7467	0.0293048	1	1
GO:0099089	0	establishment of endoplasmic reticulum localization to postsynapse	1	0.014982	1	66.7467	0.0293048	1	1
GO:0036333	0	hepatocyte homeostasis	1	0.014982	1	66.7467	0.0293048	1	1
GO:0031460	0	glycine betaine transport	1	0.014982	1	66.7467	0.0293048	1	1
GO:1904772	0	response to tetrachloromethane	1	0.014982	1	66.7467	0.0293048	1	1
GO:0036166	0	phenotypic switching	1	0.014982	1	66.7467	0.0293048	1	1
GO:0042774	0	plasma membrane ATP synthesis coupled electron transport	1	0.014982	1	66.7467	0.0293048	1	1
GO:1900235	0	negative regulation of Kit signaling pathway	1	0.014982	1	66.7467	0.0293048	1	1
GO:1904290	0	negative regulation of mitotic DNA damage checkpoint	1	0.014982	1	66.7467	0.0293048	1	1
GO:1904270	0	pyroptosome complex assembly	1	0.014982	1	66.7467	0.0293048	1	1
GO:0046544	0	development of secondary male sexual characteristics	1	0.014982	1	66.7467	0.0293048	1	1
GO:0072554	0	blood vessel lumenization	1	0.014982	1	66.7467	0.0293048	1	1
GO:0046167	0	glycerol-3-phosphate biosynthetic process	2	0.029964	1	33.3733	0.043635	1	1
GO:2001294	0	malonyl-CoA catabolic process	2	0.029964	1	33.3733	0.043635	1	1
GO:0045425	0	positive regulation of granulocyte macrophage colony-stimulating factor biosynthetic process	2	0.029964	1	33.3733	0.043635	1	1
GO:0045404	0	positive regulation of interleukin-4 biosynthetic process	2	0.029964	1	33.3733	0.043635	1	1
GO:1990911	0	response to psychosocial stress	2	0.029964	1	33.3733	0.043635	1	1
GO:1901898	0	negative regulation of relaxation of cardiac muscle	2	0.029964	1	33.3733	0.043635	1	1
GO:0038060	0	nitric oxide-cGMP-mediated signaling pathway	2	0.029964	1	33.3733	0.043635	1	1
GO:0038043	0	interleukin-5-mediated signaling pathway	2	0.029964	1	33.3733	0.043635	1	1
GO:0002032	0	desensitization of G protein-coupled receptor signaling pathway by arrestin	2	0.029964	1	33.3733	0.043635	1	1
GO:0002025	0	norepinephrine-epinephrine-mediated vasodilation involved in regulation of systemic arterial blood pressure	2	0.029964	1	33.3733	0.043635	1	1
GO:0044546	0	NLRP3 inflammasome complex assembly	2	0.029964	1	33.3733	0.043635	1	1
GO:2000184	0	positive regulation of progesterone biosynthetic process	2	0.029964	1	33.3733	0.043635	1	1
GO:0043970	0	histone H3-K9 acetylation	2	0.029964	1	33.3733	0.043635	1	1
GO:0006097	0	glyoxylate cycle	2	0.029964	1	33.3733	0.043635	1	1
GO:0044209	0	AMP salvage	2	0.029964	1	33.3733	0.043635	1	1
GO:0090038	0	negative regulation of protein kinase C signaling	2	0.029964	1	33.3733	0.043635	1	1
GO:0036413	0	histone H3-R26 citrullination	2	0.029964	1	33.3733	0.043635	1	1
GO:1904823	0	purine nucleobase transmembrane transport	2	0.029964	1	33.3733	0.043635	1	1
GO:0035702	0	monocyte homeostasis	2	0.029964	1	33.3733	0.043635	1	1
GO:0061885	0	positive regulation of mini excitatory postsynaptic potential	2	0.029964	1	33.3733	0.043635	1	1
GO:0061713	0	anterior neural tube closure	2	0.029964	1	33.3733	0.043635	1	1
GO:0008627	0	intrinsic apoptotic signaling pathway in response to osmotic stress	2	0.029964	1	33.3733	0.043635	1	1
GO:0035281	0	pre-miRNA export from nucleus	2	0.029964	1	33.3733	0.043635	1	1
GO:1903841	0	cellular response to arsenite(3-)	2	0.029964	1	33.3733	0.043635	1	1
GO:1903646	0	positive regulation of chaperone-mediated protein folding	2	0.029964	1	33.3733	0.043635	1	1
GO:0010424	0	DNA methylation on cytosine within a CG sequence	2	0.029964	1	33.3733	0.043635	1	1
GO:0061015	0	snRNA import into nucleus	2	0.029964	1	33.3733	0.043635	1	1
GO:0060486	0	club cell differentiation	3	0.0449461	1	22.2489	0.0577546	1	1
GO:2000969	0	positive regulation of AMPA receptor activity	3	0.0449461	1	22.2489	0.0577546	1	1
GO:2000676	0	positive regulation of type B pancreatic cell apoptotic process	3	0.0449461	1	22.2489	0.0577546	1	1
GO:0032929	0	negative regulation of superoxide anion generation	3	0.0449461	1	22.2489	0.0577546	1	1
GO:0071475	0	cellular hyperosmotic salinity response	3	0.0449461	1	22.2489	0.0577546	1	1
GO:0006420	0	arginyl-tRNA aminoacylation	3	0.0449461	1	22.2489	0.0577546	1	1
GO:1990737	0	response to manganese-induced endoplasmic reticulum stress	3	0.0449461	1	22.2489	0.0577546	1	1
GO:0071314	0	cellular response to cocaine	3	0.0449461	1	22.2489	0.0577546	1	1
GO:0033088	0	negative regulation of immature T cell proliferation in thymus	3	0.0449461	1	22.2489	0.0577546	1	1
GO:2000233	0	negative regulation of rRNA processing	3	0.0449461	1	22.2489	0.0577546	1	1
GO:0032497	0	detection of lipopolysaccharide	3	0.0449461	1	22.2489	0.0577546	1	1
GO:0051562	0	negative regulation of mitochondrial calcium ion concentration	3	0.0449461	1	22.2489	0.0577546	1	1
GO:1990410	0	adrenomedullin receptor signaling pathway	3	0.0449461	1	22.2489	0.0577546	1	1
GO:0070682	0	proteasome regulatory particle assembly	3	0.0449461	1	22.2489	0.0577546	1	1
GO:0018076	0	N-terminal peptidyl-lysine acetylation	3	0.0449461	1	22.2489	0.0577546	1	1
GO:0009957	0	epidermal cell fate specification	3	0.0449461	1	22.2489	0.0577546	1	1
GO:0009912	0	auditory receptor cell fate commitment	3	0.0449461	1	22.2489	0.0577546	1	1
GO:0090009	0	primitive streak formation	3	0.0449461	1	22.2489	0.0577546	1	1
GO:0036462	0	TRAIL-activated apoptotic signaling pathway	6	0.0898921	2	22.2489	0.00572809	1	1
GO:0035984	0	cellular response to trichostatin A	3	0.0449461	1	22.2489	0.0577546	1	1
GO:0050689	0	negative regulation of defense response to virus by host	3	0.0449461	1	22.2489	0.0577546	1	1
GO:0036016	0	cellular response to interleukin-3	6	0.0898921	2	22.2489	0.00572809	1	1
GO:0000085	0	mitotic G2 phase	3	0.0449461	1	22.2489	0.0577546	1	1
GO:1904447	0	folate import across plasma membrane	3	0.0449461	1	22.2489	0.0577546	1	1
GO:0042501	0	serine phosphorylation of STAT protein	3	0.0449461	1	22.2489	0.0577546	1	1
GO:1903614	0	negative regulation of protein tyrosine phosphatase activity	3	0.0449461	1	22.2489	0.0577546	1	1
GO:1903595	0	positive regulation of histamine secretion by mast cell	3	0.0449461	1	22.2489	0.0577546	1	1
GO:0072734	0	cellular response to staurosporine	3	0.0449461	1	22.2489	0.0577546	1	1
GO:0034421	0	post-translational protein acetylation	3	0.0449461	1	22.2489	0.0577546	1	1
GO:0014834	0	skeletal muscle satellite cell maintenance involved in skeletal muscle regeneration	3	0.0449461	1	22.2489	0.0577546	1	1
GO:0048820	0	hair follicle maturation	7	0.104874	2	19.0705	0.00729336	1	1
GO:1902626	0	assembly of large subunit precursor of preribosome	4	0.0599281	1	16.6867	0.0716666	1	1
GO:0071650	0	negative regulation of chemokine (C-C motif) ligand 5 production	4	0.0599281	1	16.6867	0.0716666	1	1
GO:0038163	0	thrombopoietin-mediated signaling pathway	4	0.0599281	1	16.6867	0.0716666	1	1
GO:0038156	0	interleukin-3-mediated signaling pathway	4	0.0599281	1	16.6867	0.0716666	1	1
GO:0038113	0	interleukin-9-mediated signaling pathway	8	0.119856	2	16.6867	0.00902851	1	1
GO:0045082	0	positive regulation of interleukin-10 biosynthetic process	4	0.0599281	1	16.6867	0.0716666	1	1
GO:0006182	0	cGMP biosynthetic process	4	0.0599281	1	16.6867	0.0716666	1	1
GO:0000720	0	pyrimidine dimer repair by nucleotide-excision repair	4	0.0599281	1	16.6867	0.0716666	1	1
GO:0032057	0	negative regulation of translational initiation in response to stress	4	0.0599281	1	16.6867	0.0716666	1	1
GO:0036302	0	atrioventricular canal development	4	0.0599281	1	16.6867	0.0716666	1	1
GO:0036101	0	leukotriene B4 catabolic process	4	0.0599281	1	16.6867	0.0716666	1	1
GO:0097681	0	double-strand break repair via alternative nonhomologous end joining	4	0.0599281	1	16.6867	0.0716666	1	1
GO:0097647	0	amylin receptor signaling pathway	4	0.0599281	1	16.6867	0.0716666	1	1
GO:0010989	0	negative regulation of low-density lipoprotein particle clearance	4	0.0599281	1	16.6867	0.0716666	1	1
GO:0015722	0	canalicular bile acid transport	4	0.0599281	1	16.6867	0.0716666	1	1
GO:1903690	0	negative regulation of wound healing, spreading of epidermal cells	4	0.0599281	1	16.6867	0.0716666	1	1
GO:0014824	0	artery smooth muscle contraction	4	0.0599281	1	16.6867	0.0716666	1	1
GO:0060662	0	salivary gland cavitation	4	0.0599281	1	16.6867	0.0716666	1	1
GO:1902975	0	mitotic DNA replication initiation	4	0.0599281	1	16.6867	0.0716666	1	1
GO:0003198	0	epithelial to mesenchymal transition involved in endocardial cushion formation	4	0.0599281	1	16.6867	0.0716666	1	1
GO:0045086	0	positive regulation of interleukin-2 biosynthetic process	13	0.194766	3	15.4031	0.00154182	1	0.805804
GO:0034498	0	early endosome to Golgi transport	9	0.134838	2	14.8326	0.0109282	1	1
GO:0045627	0	positive regulation of T-helper 1 cell differentiation	5	0.0749101	1	13.3493	0.0853741	1	1
GO:0070940	0	dephosphorylation of RNA polymerase II C-terminal domain	5	0.0749101	1	13.3493	0.0853741	1	1
GO:0070345	0	negative regulation of fat cell proliferation	5	0.0749101	1	13.3493	0.0853741	1	1
GO:1904504	0	positive regulation of lipophagy	5	0.0749101	1	13.3493	0.0853741	1	1
GO:1900086	0	positive regulation of peptidyl-tyrosine autophosphorylation	5	0.0749101	1	13.3493	0.0853741	1	1
GO:1904261	0	positive regulation of basement membrane assembly involved in embryonic body morphogenesis	5	0.0749101	1	13.3493	0.0853741	1	1
GO:0072719	0	cellular response to cisplatin	5	0.0749101	1	13.3493	0.0853741	1	1
GO:0019563	0	glycerol catabolic process	5	0.0749101	1	13.3493	0.0853741	1	1
GO:0007171	0	activation of transmembrane receptor protein tyrosine kinase activity	11	0.164802	2	12.1358	0.0152007	1	1
GO:0071918	0	urea transmembrane transport	6	0.0898921	1	11.1244	0.0988801	1	1
GO:0060335	0	positive regulation of interferon-gamma-mediated signaling pathway	6	0.0898921	1	11.1244	0.0988801	1	1
GO:0007253	0	cytoplasmic sequestering of NF-kappaB	6	0.0898921	1	11.1244	0.0988801	1	1
GO:0032819	0	positive regulation of natural killer cell proliferation	6	0.0898921	1	11.1244	0.0988801	1	1
GO:2000481	0	positive regulation of cAMP-dependent protein kinase activity	6	0.0898921	1	11.1244	0.0988801	1	1
GO:0006348	0	chromatin silencing at telomere	6	0.0898921	1	11.1244	0.0988801	1	1
GO:0070782	0	phosphatidylserine exposure on apoptotic cell surface	6	0.0898921	1	11.1244	0.0988801	1	1
GO:0031987	0	locomotion involved in locomotory behavior	6	0.0898921	1	11.1244	0.0988801	1	1
GO:0006102	0	isocitrate metabolic process	6	0.0898921	1	11.1244	0.0988801	1	1
GO:0035912	0	dorsal aorta morphogenesis	6	0.0898921	1	11.1244	0.0988801	1	1
GO:0048387	0	negative regulation of retinoic acid receptor signaling pathway	6	0.0898921	1	11.1244	0.0988801	1	1
GO:0098532	0	histone H3-K27 trimethylation	6	0.0898921	1	11.1244	0.0988801	1	1
GO:0070100	0	negative regulation of chemokine-mediated signaling pathway	6	0.0898921	1	11.1244	0.0988801	1	1
GO:0009249	0	protein lipoylation	6	0.0898921	1	11.1244	0.0988801	1	1
GO:0097680	0	double-strand break repair via classical nonhomologous end joining	6	0.0898921	1	11.1244	0.0988801	1	1
GO:0015793	0	glycerol transport	6	0.0898921	1	11.1244	0.0988801	1	1
GO:0061419	0	positive regulation of transcription from RNA polymerase II promoter in response to hypoxia	6	0.0898921	1	11.1244	0.0988801	1	1
GO:0072602	0	interleukin-4 secretion	6	0.0898921	1	11.1244	0.0988801	1	1
GO:0072540	0	T-helper 17 cell lineage commitment	6	0.0898921	1	11.1244	0.0988801	1	1
GO:0003139	0	secondary heart field specification	6	0.0898921	1	11.1244	0.0988801	1	1
GO:0010269	0	response to selenium ion	7	0.104874	1	9.53524	0.112188	1	1
GO:0045762	0	positive regulation of adenylate cyclase activity	7	0.104874	1	9.53524	0.112188	1	1
GO:0034128	0	negative regulation of MyD88-independent toll-like receptor signaling pathway	7	0.104874	1	9.53524	0.112188	1	1
GO:0045588	0	positive regulation of gamma-delta T cell differentiation	7	0.104874	1	9.53524	0.112188	1	1
GO:1902570	0	protein localization to nucleolus	7	0.104874	1	9.53524	0.112188	1	1
GO:0007158	0	neuron cell-cell adhesion	14	0.209748	2	9.53524	0.0227177	1	1
GO:0002024	0	diet induced thermogenesis	7	0.104874	1	9.53524	0.112188	1	1
GO:0018298	0	protein-chromophore linkage	7	0.104874	1	9.53524	0.112188	1	1
GO:0006267	0	pre-replicative complex assembly involved in nuclear cell cycle DNA replication	7	0.104874	1	9.53524	0.112188	1	1
GO:0044351	0	macropinocytosis	7	0.104874	1	9.53524	0.112188	1	1
GO:1905461	0	positive regulation of vascular associated smooth muscle cell apoptotic process	7	0.104874	1	9.53524	0.112188	1	1
GO:1901098	0	positive regulation of autophagosome maturation	7	0.104874	1	9.53524	0.112188	1	1
GO:0000056	0	ribosomal small subunit export from nucleus	7	0.104874	1	9.53524	0.112188	1	1
GO:0097692	0	histone H3-K4 monomethylation	7	0.104874	1	9.53524	0.112188	1	1
GO:0008635	0	activation of cysteine-type endopeptidase activity involved in apoptotic process by cytochrome c	7	0.104874	1	9.53524	0.112188	1	1
GO:0010637	0	negative regulation of mitochondrial fusion	7	0.104874	1	9.53524	0.112188	1	1
GO:0003429	0	growth plate cartilage chondrocyte morphogenesis	7	0.104874	1	9.53524	0.112188	1	1
GO:0034115	0	negative regulation of heterotypic cell-cell adhesion	8	0.119856	1	8.34333	0.125299	1	1
GO:0007250	0	activation of NF-kappaB-inducing kinase activity	16	0.239712	2	8.34333	0.0284125	1	1
GO:0038180	0	nerve growth factor signaling pathway	8	0.119856	1	8.34333	0.125299	1	1
GO:0032825	0	positive regulation of natural killer cell differentiation	8	0.119856	1	8.34333	0.125299	1	1
GO:0002031	0	G protein-coupled receptor internalization	8	0.119856	1	8.34333	0.125299	1	1
GO:0075713	0	establishment of integrated proviral latency	8	0.119856	1	8.34333	0.125299	1	1
GO:0006198	0	cAMP catabolic process	8	0.119856	1	8.34333	0.125299	1	1
GO:0043011	0	myeloid dendritic cell differentiation	16	0.239712	2	8.34333	0.0284125	1	1
GO:1904322	0	cellular response to forskolin	8	0.119856	1	8.34333	0.125299	1	1
GO:0039536	0	negative regulation of RIG-I signaling pathway	8	0.119856	1	8.34333	0.125299	1	1
GO:0061052	0	negative regulation of cell growth involved in cardiac muscle cell development	8	0.119856	1	8.34333	0.125299	1	1
GO:0007221	0	positive regulation of transcription of Notch receptor target	17	0.254694	2	7.85255	0.0314514	1	1
GO:0015074	0	DNA integration	9	0.134838	1	7.4163	0.138218	1	1
GO:2001214	0	positive regulation of vasculogenesis	9	0.134838	1	7.4163	0.138218	1	1
GO:0032802	0	low-density lipoprotein particle receptor catabolic process	9	0.134838	1	7.4163	0.138218	1	1
GO:1901687	0	glutathione derivative biosynthetic process	18	0.269676	2	7.4163	0.0346121	1	1
GO:0090331	0	negative regulation of platelet aggregation	9	0.134838	1	7.4163	0.138218	1	1
GO:0032402	0	melanosome transport	18	0.269676	2	7.4163	0.0346121	1	1
GO:0031666	0	positive regulation of lipopolysaccharide-mediated signaling pathway	9	0.134838	1	7.4163	0.138218	1	1
GO:0050702	0	interleukin-1 beta secretion	9	0.134838	1	7.4163	0.138218	1	1
GO:0035999	0	tetrahydrofolate interconversion	9	0.134838	1	7.4163	0.138218	1	1
GO:0070269	0	pyroptosis	9	0.134838	1	7.4163	0.138218	1	1
GO:0048148	0	behavioral response to cocaine	9	0.134838	1	7.4163	0.138218	1	1
GO:0043252	0	sodium-independent organic anion transport	9	0.134838	1	7.4163	0.138218	1	1
GO:0000055	0	ribosomal large subunit export from nucleus	9	0.134838	1	7.4163	0.138218	1	1
GO:0034551	0	mitochondrial respiratory chain complex III assembly	9	0.134838	1	7.4163	0.138218	1	1
GO:0014898	0	cardiac muscle hypertrophy in response to stress	9	0.134838	1	7.4163	0.138218	1	1
GO:0030050	0	vesicle transport along actin filament	18	0.269676	2	7.4163	0.0346121	1	1
GO:0030220	0	platelet formation	19	0.284658	2	7.02596	0.0378904	1	1
GO:0045779	0	negative regulation of bone resorption	10	0.14982	1	6.67467	0.150947	1	1
GO:0060397	0	growth hormone receptor signaling pathway via JAK-STAT	10	0.14982	1	6.67467	0.150947	1	1
GO:0045453	0	bone resorption	20	0.29964	2	6.67467	0.0412822	1	1
GO:0045348	0	positive regulation of MHC class II biosynthetic process	10	0.14982	1	6.67467	0.150947	1	1
GO:0038110	0	interleukin-2-mediated signaling pathway	10	0.14982	1	6.67467	0.150947	1	1
GO:0071481	0	cellular response to X-ray	10	0.14982	1	6.67467	0.150947	1	1
GO:0040015	0	negative regulation of multicellular organism growth	10	0.14982	1	6.67467	0.150947	1	1
GO:0090201	0	negative regulation of release of cytochrome c from mitochondria	20	0.29964	2	6.67467	0.0412822	1	1
GO:0036444	0	calcium import into the mitochondrion	10	0.14982	1	6.67467	0.150947	1	1
GO:0048245	0	eosinophil chemotaxis	10	0.14982	1	6.67467	0.150947	1	1
GO:0036148	0	phosphatidylglycerol acyl-chain remodeling	10	0.14982	1	6.67467	0.150947	1	1
GO:0045647	0	negative regulation of erythrocyte differentiation	11	0.164802	1	6.06788	0.163489	1	1
GO:0019371	0	cyclooxygenase pathway	11	0.164802	1	6.06788	0.163489	1	1
GO:0071872	0	cellular response to epinephrine stimulus	11	0.164802	1	6.06788	0.163489	1	1
GO:0071712	0	ER-associated misfolded protein catabolic process	11	0.164802	1	6.06788	0.163489	1	1
GO:0006465	0	signal peptide processing	11	0.164802	1	6.06788	0.163489	1	1
GO:0051561	0	positive regulation of mitochondrial calcium ion concentration	11	0.164802	1	6.06788	0.163489	1	1
GO:0000727	0	double-strand break repair via break-induced replication	11	0.164802	1	6.06788	0.163489	1	1
GO:0036499	0	PERK-mediated unfolded protein response	11	0.164802	1	6.06788	0.163489	1	1
GO:0043116	0	negative regulation of vascular permeability	11	0.164802	1	6.06788	0.163489	1	1
GO:0010739	0	positive regulation of protein kinase A signaling	11	0.164802	1	6.06788	0.163489	1	1
GO:0003222	0	ventricular trabecula myocardium morphogenesis	11	0.164802	1	6.06788	0.163489	1	1
GO:0034244	0	negative regulation of transcription elongation from RNA polymerase II promoter	11	0.164802	1	6.06788	0.163489	1	1
GO:0045722	0	positive regulation of gluconeogenesis	12	0.179784	1	5.56222	0.175846	1	1
GO:0003094	0	glomerular filtration	12	0.179784	1	5.56222	0.175846	1	1
GO:0060339	0	negative regulation of type I interferon-mediated signaling pathway	12	0.179784	1	5.56222	0.175846	1	1
GO:0002227	0	innate immune response in mucosa	12	0.179784	1	5.56222	0.175846	1	1
GO:0001779	0	natural killer cell differentiation	12	0.179784	1	5.56222	0.175846	1	1
GO:0043652	0	engulfment of apoptotic cell	12	0.179784	1	5.56222	0.175846	1	1
GO:0043518	0	negative regulation of DNA damage response, signal transduction by p53 class mediator	12	0.179784	1	5.56222	0.175846	1	1
GO:0042554	0	superoxide anion generation	12	0.179784	1	5.56222	0.175846	1	1
GO:0042532	0	negative regulation of tyrosine phosphorylation of STAT protein	12	0.179784	1	5.56222	0.175846	1	1
GO:0010839	0	negative regulation of keratinocyte proliferation	12	0.179784	1	5.56222	0.175846	1	1
GO:0010761	0	fibroblast migration	12	0.179784	1	5.56222	0.175846	1	1
GO:0097320	0	plasma membrane tubulation	12	0.179784	1	5.56222	0.175846	1	1
GO:0071364	0	cellular response to epidermal growth factor stimulus	37	0.554335	3	5.41189	0.0209944	1	1
GO:0045736	0	negative regulation of cyclin-dependent protein serine/threonine kinase activity	25	0.374551	2	5.33973	0.0598056	1	1
GO:0046007	0	negative regulation of activated T cell proliferation	13	0.194766	1	5.13436	0.188022	1	1
GO:0071732	0	cellular response to nitric oxide	13	0.194766	1	5.13436	0.188022	1	1
GO:0045116	0	protein neddylation	13	0.194766	1	5.13436	0.188022	1	1
GO:0045019	0	negative regulation of nitric oxide biosynthetic process	13	0.194766	1	5.13436	0.188022	1	1
GO:0035723	0	interleukin-15-mediated signaling pathway	13	0.194766	1	5.13436	0.188022	1	1
GO:0036149	0	phosphatidylinositol acyl-chain remodeling	13	0.194766	1	5.13436	0.188022	1	1
GO:0051491	0	positive regulation of filopodium assembly	27	0.404515	2	4.9442	0.0678752	1	1
GO:0045737	0	positive regulation of cyclin-dependent protein serine/threonine kinase activity	28	0.419497	2	4.76762	0.0720374	1	1
GO:0006878	0	cellular copper ion homeostasis	14	0.209748	1	4.76762	0.200019	1	1
GO:0060292	0	long-term synaptic depression	14	0.209748	1	4.76762	0.200019	1	1
GO:0006309	0	apoptotic DNA fragmentation	14	0.209748	1	4.76762	0.200019	1	1
GO:0090314	0	positive regulation of protein targeting to membrane	28	0.419497	2	4.76762	0.0720374	1	1
GO:0006122	0	mitochondrial electron transport, ubiquinol to cytochrome c	14	0.209748	1	4.76762	0.200019	1	1
GO:1904754	0	positive regulation of vascular associated smooth muscle cell migration	14	0.209748	1	4.76762	0.200019	1	1
GO:0048011	0	neurotrophin TRK receptor signaling pathway	14	0.209748	1	4.76762	0.200019	1	1
GO:1900029	0	positive regulation of ruffle assembly	14	0.209748	1	4.76762	0.200019	1	1
GO:1902902	0	negative regulation of autophagosome assembly	14	0.209748	1	4.76762	0.200019	1	1
GO:0097192	0	extrinsic apoptotic signaling pathway in absence of ligand	29	0.434479	2	4.60322	0.0762799	1	1
GO:0006978	0	DNA damage response, signal transduction by p53 class mediator resulting in transcription of p21 class mediator	15	0.22473	1	4.44978	0.211839	1	1
GO:0034063	0	stress granule assembly	15	0.22473	1	4.44978	0.211839	1	1
GO:0007194	0	negative regulation of adenylate cyclase activity	15	0.22473	1	4.44978	0.211839	1	1
GO:0042789	0	mRNA transcription by RNA polymerase II	15	0.22473	1	4.44978	0.211839	1	1
GO:1903861	0	positive regulation of dendrite extension	15	0.22473	1	4.44978	0.211839	1	1
GO:0045780	0	positive regulation of bone resorption	16	0.239712	1	4.17167	0.223485	1	1
GO:0051895	0	negative regulation of focal adhesion assembly	16	0.239712	1	4.17167	0.223485	1	1
GO:0006120	0	mitochondrial electron transport, NADH to ubiquinone	48	0.719137	3	4.17167	0.0393604	1	1
GO:0090141	0	positive regulation of mitochondrial fission	16	0.239712	1	4.17167	0.223485	1	1
GO:0035855	0	megakaryocyte development	16	0.239712	1	4.17167	0.223485	1	1
GO:0030889	0	negative regulation of B cell proliferation	16	0.239712	1	4.17167	0.223485	1	1
GO:0010875	0	positive regulation of cholesterol efflux	16	0.239712	1	4.17167	0.223485	1	1
GO:0010667	0	negative regulation of cardiac muscle cell apoptotic process	16	0.239712	1	4.17167	0.223485	1	1
GO:0038111	0	interleukin-7-mediated signaling pathway	17	0.254694	1	3.92627	0.23496	1	1
GO:0002042	0	cell migration involved in sprouting angiogenesis	17	0.254694	1	3.92627	0.23496	1	1
GO:0071360	0	cellular response to exogenous dsRNA	17	0.254694	1	3.92627	0.23496	1	1
GO:1902004	0	positive regulation of amyloid-beta formation	17	0.254694	1	3.92627	0.23496	1	1
GO:0043923	0	positive regulation by host of viral transcription	17	0.254694	1	3.92627	0.23496	1	1
GO:1900273	0	positive regulation of long-term synaptic potentiation	17	0.254694	1	3.92627	0.23496	1	1
GO:0030318	0	melanocyte differentiation	17	0.254694	1	3.92627	0.23496	1	1
GO:0060716	0	labyrinthine layer blood vessel development	17	0.254694	1	3.92627	0.23496	1	1
GO:0071260	0	cellular response to mechanical stimulus	69	1.03376	4	3.86937	0.0227851	1	1
GO:0036120	0	cellular response to platelet-derived growth factor stimulus	18	0.269676	1	3.70815	0.246266	1	1
GO:0070317	0	negative regulation of G0 to G1 transition	37	0.554335	2	3.60793	0.11274	1	1
GO:0007595	0	lactation	37	0.554335	2	3.60793	0.11274	1	1
GO:0007202	0	activation of phospholipase C activity	19	0.284658	1	3.51298	0.257405	1	1
GO:0060045	0	positive regulation of cardiac muscle cell proliferation	19	0.284658	1	3.51298	0.257405	1	1
GO:0051898	0	negative regulation of protein kinase B signaling	38	0.569317	2	3.51298	0.117569	1	1
GO:0035458	0	cellular response to interferon-beta	19	0.284658	1	3.51298	0.257405	1	1
GO:0042104	0	positive regulation of activated T cell proliferation	19	0.284658	1	3.51298	0.257405	1	1
GO:0051894	0	positive regulation of focal adhesion assembly	20	0.29964	1	3.33733	0.268381	1	1
GO:0048843	0	negative regulation of axon extension involved in axon guidance	20	0.29964	1	3.33733	0.268381	1	1
GO:0042832	0	defense response to protozoan	20	0.29964	1	3.33733	0.268381	1	1
GO:0030206	0	chondroitin sulfate biosynthetic process	20	0.29964	1	3.33733	0.268381	1	1
GO:0038096	0	Fc-gamma receptor signaling pathway involved in phagocytosis	122	1.82781	6	3.28262	0.011821	1	1
GO:0006968	0	cellular defense response	42	0.629245	2	3.17841	0.137371	1	1
GO:0001974	0	blood vessel remodeling	21	0.314622	1	3.17841	0.279195	1	1
GO:0007190	0	activation of adenylate cyclase activity	21	0.314622	1	3.17841	0.279195	1	1
GO:0006699	0	bile acid biosynthetic process	21	0.314622	1	3.17841	0.279195	1	1
GO:0071320	0	cellular response to cAMP	42	0.629245	2	3.17841	0.137371	1	1
GO:0018146	0	keratan sulfate biosynthetic process	21	0.314622	1	3.17841	0.279195	1	1
GO:0000080	0	mitotic G1 phase	21	0.314622	1	3.17841	0.279195	1	1
GO:0000084	0	mitotic S phase	64	0.958849	3	3.12875	0.0765012	1	1
GO:0032981	0	mitochondrial respiratory chain complex I assembly	65	0.973831	3	3.08062	0.0791995	1	1
GO:0070987	0	error-free translesion synthesis	22	0.329604	1	3.03394	0.28985	1	1
GO:1901673	0	regulation of mitotic spindle assembly	22	0.329604	1	3.03394	0.28985	1	1
GO:0051497	0	negative regulation of stress fiber assembly	22	0.329604	1	3.03394	0.28985	1	1
GO:0000717	0	nucleotide-excision repair, DNA duplex unwinding	22	0.329604	1	3.03394	0.28985	1	1
GO:0007616	0	long-term memory	22	0.329604	1	3.03394	0.28985	1	1
GO:0002931	0	response to ischemia	45	0.674191	2	2.96652	0.152665	1	1
GO:0000715	0	nucleotide-excision repair, DNA damage recognition	23	0.344586	1	2.90203	0.300349	1	1
GO:0035329	0	hippo signaling	23	0.344586	1	2.90203	0.300349	1	1
GO:0030049	0	muscle filament sliding	23	0.344586	1	2.90203	0.300349	1	1
GO:0038128	0	ERBB2 signaling pathway	24	0.359569	1	2.78111	0.310692	1	1
GO:0071549	0	cellular response to dexamethasone stimulus	24	0.359569	1	2.78111	0.310692	1	1
GO:0031648	0	protein destabilization	49	0.734119	2	2.72435	0.173533	1	1
GO:0002548	0	monocyte chemotaxis	25	0.374551	1	2.66987	0.320884	1	1
GO:0040018	0	positive regulation of multicellular organism growth	25	0.374551	1	2.66987	0.320884	1	1
GO:0050873	0	brown fat cell differentiation	25	0.374551	1	2.66987	0.320884	1	1
GO:0030513	0	positive regulation of BMP signaling pathway	25	0.374551	1	2.66987	0.320884	1	1
GO:0097421	0	liver regeneration	25	0.374551	1	2.66987	0.320884	1	1
GO:0070911	0	global genome nucleotide-excision repair	26	0.389533	1	2.56718	0.330925	1	1
GO:0035973	0	aggrephagy	26	0.389533	1	2.56718	0.330925	1	1
GO:0030593	0	neutrophil chemotaxis	53	0.794047	2	2.51874	0.194825	1	1
GO:0038083	0	peptidyl-tyrosine autophosphorylation	27	0.404515	1	2.4721	0.340819	1	1
GO:0050718	0	positive regulation of interleukin-1 beta secretion	27	0.404515	1	2.4721	0.340819	1	1
GO:0010800	0	positive regulation of peptidyl-threonine phosphorylation	27	0.404515	1	2.4721	0.340819	1	1
GO:0002230	0	positive regulation of defense response to virus by host	28	0.419497	1	2.38381	0.350567	1	1
GO:0090200	0	positive regulation of release of cytochrome c from mitochondria	28	0.419497	1	2.38381	0.350567	1	1
GO:0051085	0	chaperone cofactor-dependent protein refolding	28	0.419497	1	2.38381	0.350567	1	1
GO:0035025	0	positive regulation of Rho protein signal transduction	28	0.419497	1	2.38381	0.350567	1	1
GO:0090630	0	activation of GTPase activity	84	1.25849	3	2.38381	0.13756	1	1
GO:0071480	0	cellular response to gamma radiation	29	0.434479	1	2.30161	0.360171	1	1
GO:0018279	0	protein N-linked glycosylation via asparagine	29	0.434479	1	2.30161	0.360171	1	1
GO:0006294	0	nucleotide-excision repair, preincision complex assembly	29	0.434479	1	2.30161	0.360171	1	1
GO:0035666	0	TRIF-dependent toll-like receptor signaling pathway	29	0.434479	1	2.30161	0.360171	1	1
GO:0070125	0	mitochondrial translational elongation	88	1.31842	3	2.27545	0.151323	1	1
GO:0070126	0	mitochondrial translational termination	89	1.3334	3	2.24989	0.15483	1	1
GO:0006362	0	transcription elongation from RNA polymerase I promoter	30	0.449461	1	2.22489	0.369635	1	1
GO:0042771	0	intrinsic apoptotic signaling pathway in response to DNA damage by p53 class mediator	30	0.449461	1	2.22489	0.369635	1	1
GO:0006363	0	termination of RNA polymerase I transcription	31	0.464443	1	2.15312	0.378958	1	1
GO:0070059	0	intrinsic apoptotic signaling pathway in response to endoplasmic reticulum stress	31	0.464443	1	2.15312	0.378958	1	1
GO:0006099	0	tricarboxylic acid cycle	32	0.479425	1	2.08583	0.388145	1	1
GO:0002755	0	MyD88-dependent toll-like receptor signaling pathway	32	0.479425	1	2.08583	0.388145	1	1
GO:0014065	0	phosphatidylinositol 3-kinase signaling	33	0.494407	1	2.02263	0.397196	1	1
GO:0031663	0	lipopolysaccharide-mediated signaling pathway	33	0.494407	1	2.02263	0.397196	1	1
GO:1904646	0	cellular response to amyloid-beta	33	0.494407	1	2.02263	0.397196	1	1
GO:1900026	0	positive regulation of substrate adhesion-dependent cell spreading	33	0.494407	1	2.02263	0.397196	1	1
GO:0015701	0	bicarbonate transport	33	0.494407	1	2.02263	0.397196	1	1
GO:0035176	0	social behavior	33	0.494407	1	2.02263	0.397196	1	1
GO:0050852	0	T cell receptor signaling pathway	170	2.54694	5	1.96314	0.117563	1	1
GO:0030890	0	positive regulation of B cell proliferation	35	0.524371	1	1.90705	0.4149	1	1
GO:0002479	0	antigen processing and presentation of exogenous peptide antigen via MHC class I, TAP-dependent	72	1.07871	2	1.85407	0.298467	1	1
GO:0007257	0	activation of JUN kinase activity	36	0.539353	1	1.85407	0.423557	1	1
GO:0045454	0	cell redox homeostasis	72	1.07871	2	1.85407	0.298467	1	1
GO:1901998	0	toxin transport	37	0.554335	1	1.80396	0.432087	1	1
GO:0042149	0	cellular response to glucose starvation	37	0.554335	1	1.80396	0.432087	1	1
GO:0048013	0	ephrin receptor signaling pathway	75	1.12365	2	1.77991	0.314822	1	1
GO:0021762	0	substantia nigra development	39	0.584299	1	1.71145	0.44877	1	1
GO:0120162	0	positive regulation of cold-induced thermogenesis	79	1.18358	2	1.68979	0.336491	1	1
GO:0120163	0	negative regulation of cold-induced thermogenesis	40	0.599281	1	1.66867	0.456928	1	1
GO:0042307	0	positive regulation of protein import into nucleus	40	0.599281	1	1.66867	0.456928	1	1
GO:0000413	0	protein peptidyl-prolyl isomerization	41	0.614263	1	1.62797	0.464966	1	1
GO:0035722	0	interleukin-12-mediated signaling pathway	42	0.629245	1	1.58921	0.472886	1	1
GO:0034260	0	negative regulation of GTPase activity	42	0.629245	1	1.58921	0.472886	1	1
GO:1905515	0	non-motile cilium assembly	43	0.644227	1	1.55225	0.480688	1	1
GO:0070498	0	interleukin-1-mediated signaling pathway	93	1.39333	2	1.43541	0.652813	1	1
GO:0051289	0	protein homotetramerization	47	0.704155	1	1.42014	0.510766	1	1
GO:0060337	0	type I interferon signaling pathway	51	0.764083	1	1.30876	0.539109	1	1
GO:0007084	0	mitotic nuclear envelope reassembly	51	0.764083	1	1.30876	0.539109	1	1
GO:0000090	0	mitotic anaphase	154	2.30723	3	1.30026	0.505294	1	1
GO:0000381	0	regulation of alternative mRNA splicing, via spliceosome	61	0.913903	1	1.09421	0.603016	1	1
GO:0048208	0	COPII vesicle coating	61	0.913903	1	1.09421	0.603016	1	1
GO:0042632	0	cholesterol homeostasis	63	0.943867	1	1.05947	0.614697	1	1
GO:0032482	0	Rab protein signal transduction	64	0.958849	1	1.04292	0.620408	1	1
GO:0016925	0	protein sumoylation	65	0.973831	1	1.02687	0.626035	1	1
N/A	N/A	UNCLASSIFIED	1456	21.8138	22	1.00853	0.909861	1	1
GO:0051897	0	positive regulation of protein kinase B signaling	133	1.99261	2	1.00371	1	1	1
GO:0060333	0	interferon-gamma-mediated signaling pathway	68	1.01878	1	0.981569	1	1	1
GO:0042795	0	snRNA transcription by RNA polymerase II	70	1.04874	1	0.953524	1	1	1
GO:0051092	0	positive regulation of NF-kappaB transcription factor activity	146	2.18738	2	0.914338	1	1	1
GO:0031145	0	anaphase-promoting complex-dependent catabolic process	80	1.19856	1	0.834333	1	1	1
GO:0000236	0	mitotic prometaphase	169	2.53196	2	0.789901	1	1	1
GO:1990830	0	cellular response to leukemia inhibitory factor	91	1.36336	1	0.73348	1	1	1
GO:0031146	0	SCF-dependent proteasomal ubiquitin-dependent protein catabolic process	92	1.37835	1	0.725507	1	1	1
GO:0043312	0	neutrophil degranulation	462	6.92169	5	0.722367	0.693791	1	1
GO:0002223	0	stimulatory C-type lectin receptor signaling pathway	96	1.43827	1	0.695278	1	1	1
GO:0007156	0	homophilic cell adhesion via plasma membrane adhesion molecules	110	1.64802	1	0.606788	1	1	1
GO:0050821	0	protein stabilization	166	2.48702	1	0.402088	0.524061	1	1
GO:0002677	0	negative regulation of chronic inflammatory response	2	0.029964	0	0	1	1	1
GO:0034214	0	protein hexamerization	8	0.119856	0	0	1	1	1
GO:0034213	0	quinolinate catabolic process	1	0.014982	0	0	1	1	1
GO:0002669	0	positive regulation of T cell anergy	2	0.029964	0	0	1	1	1
GO:0010273	0	detoxification of copper ion	6	0.0898921	0	0	1	1	1
GO:0010272	0	response to silver ion	1	0.014982	0	0	1	1	1
GO:0034205	0	amyloid-beta formation	7	0.104874	0	0	1	1	1
GO:0034203	0	glycolipid translocation	2	0.029964	0	0	1	1	1
GO:0010265	0	SCF complex assembly	5	0.0749101	0	0	1	1	1
GO:0002651	0	positive regulation of tolerance induction to self antigen	1	0.014982	0	0	1	1	1
GO:0010260	0	animal organ senescence	2	0.029964	0	0	1	1	1
GO:0045796	0	negative regulation of intestinal cholesterol absorption	2	0.029964	0	0	1	1	1
GO:0045795	0	positive regulation of cell volume	1	0.014982	0	0	1	1	1
GO:0045794	0	negative regulation of cell volume	4	0.0599281	0	0	1	1	1
GO:0045792	0	negative regulation of cell size	9	0.134838	0	0	1	1	1
GO:0010255	0	glucose mediated signaling pathway	2	0.029964	0	0	1	1	1
GO:0002644	0	negative regulation of tolerance induction	1	0.014982	0	0	1	1	1
GO:0002642	0	positive regulation of immunoglobulin biosynthetic process	1	0.014982	0	0	1	1	1
GO:0010248	0	establishment or maintenance of transmembrane electrochemical gradient	11	0.164802	0	0	1	1	1
GO:0002636	0	positive regulation of germinal center formation	3	0.0449461	0	0	1	1	1
GO:0002635	0	negative regulation of germinal center formation	2	0.029964	0	0	1	1	1
GO:0002626	0	negative regulation of T cell antigen processing and presentation	1	0.014982	0	0	1	1	1
GO:0002622	0	regulation of B cell antigen processing and presentation	1	0.014982	0	0	1	1	1
GO:0045769	0	negative regulation of asymmetric cell division	1	0.014982	0	0	1	1	1
GO:0002617	0	negative regulation of macrophage antigen processing and presentation	1	0.014982	0	0	1	1	1
GO:0045751	0	negative regulation of Toll signaling pathway	1	0.014982	0	0	1	1	1
GO:0010216	0	maintenance of DNA methylation	7	0.104874	0	0	1	1	1
GO:0002606	0	positive regulation of dendritic cell antigen processing and presentation	5	0.0749101	0	0	1	1	1
GO:0002605	0	negative regulation of dendritic cell antigen processing and presentation	4	0.0599281	0	0	1	1	1
GO:1903298	0	negative regulation of hypoxia-induced intrinsic apoptotic signaling pathway	5	0.0749101	0	0	1	1	1
GO:0045743	0	positive regulation of fibroblast growth factor receptor signaling pathway	6	0.0898921	0	0	1	1	1
GO:1903292	0	protein localization to Golgi membrane	3	0.0449461	0	0	1	1	1
GO:0045741	0	positive regulation of epidermal growth factor-activated receptor activity	9	0.134838	0	0	1	1	1
GO:1903288	0	positive regulation of potassium ion import across plasma membrane	7	0.104874	0	0	1	1	1
GO:1903285	0	positive regulation of hydrogen peroxide catabolic process	2	0.029964	0	0	1	1	1
GO:1903284	0	positive regulation of glutathione peroxidase activity	1	0.014982	0	0	1	1	1
GO:1903281	0	positive regulation of calcium:sodium antiporter activity	2	0.029964	0	0	1	1	1
GO:1903280	0	negative regulation of calcium:sodium antiporter activity	1	0.014982	0	0	1	1	1
GO:0021798	0	forebrain dorsal/ventral pattern formation	2	0.029964	0	0	1	1	1
GO:0021796	0	cerebral cortex regionalization	3	0.0449461	0	0	1	1	1
GO:0021794	0	thalamus development	7	0.104874	0	0	1	1	1
GO:0021793	0	chemorepulsion of branchiomotor axon	1	0.014982	0	0	1	1	1
GO:1903278	0	positive regulation of sodium ion export across plasma membrane	3	0.0449461	0	0	1	1	1
GO:0045728	0	respiratory burst after phagocytosis	3	0.0449461	0	0	1	1	1
GO:0045726	0	positive regulation of integrin biosynthetic process	2	0.029964	0	0	1	1	1
GO:0045725	0	positive regulation of glycogen biosynthetic process	13	0.194766	0	0	1	1	1
GO:0045721	0	negative regulation of gluconeogenesis	14	0.209748	0	0	1	1	1
GO:0045720	0	negative regulation of integrin biosynthetic process	1	0.014982	0	0	1	1	1
GO:0021784	0	postganglionic parasympathetic fiber development	1	0.014982	0	0	1	1	1
GO:0019478	0	D-amino acid catabolic process	1	0.014982	0	0	1	1	1
GO:0045719	0	negative regulation of glycogen biosynthetic process	7	0.104874	0	0	1	1	1
GO:0045716	0	positive regulation of low-density lipoprotein particle receptor biosynthetic process	3	0.0449461	0	0	1	1	1
GO:1903265	0	positive regulation of tumor necrosis factor-mediated signaling pathway	10	0.14982	0	0	1	1	1
GO:0045715	0	negative regulation of low-density lipoprotein particle receptor biosynthetic process	3	0.0449461	0	0	1	1	1
GO:0019470	0	4-hydroxyproline catabolic process	4	0.0599281	0	0	1	1	1
GO:0045713	0	low-density lipoprotein particle receptor biosynthetic process	1	0.014982	0	0	1	1	1
GO:0021776	0	smoothened signaling pathway involved in spinal cord motor neuron cell fate specification	2	0.029964	0	0	1	1	1
GO:0021775	0	smoothened signaling pathway involved in ventral spinal cord interneuron specification	2	0.029964	0	0	1	1	1
GO:0021773	0	striatal medium spiny neuron differentiation	3	0.0449461	0	0	1	1	1
GO:1903259	0	exon-exon junction complex disassembly	1	0.014982	0	0	1	1	1
GO:0019464	0	glycine decarboxylation via glycine cleavage system	3	0.0449461	0	0	1	1	1
GO:0007499	0	ectoderm and mesoderm interaction	1	0.014982	0	0	1	1	1
GO:0007497	0	posterior midgut development	2	0.029964	0	0	1	1	1
GO:0007493	0	endodermal cell fate determination	1	0.014982	0	0	1	1	1
GO:0021764	0	amygdala development	3	0.0449461	0	0	1	1	1
GO:1903249	0	negative regulation of citrulline biosynthetic process	1	0.014982	0	0	1	1	1
GO:0019452	0	L-cysteine catabolic process to taurine	1	0.014982	0	0	1	1	1
GO:1903244	0	positive regulation of cardiac muscle hypertrophy in response to stress	2	0.029964	0	0	1	1	1
GO:1903243	0	negative regulation of cardiac muscle hypertrophy in response to stress	6	0.0898921	0	0	1	1	1
GO:1903241	0	U2-type prespliceosome assembly	3	0.0449461	0	0	1	1	1
GO:0021759	0	globus pallidus development	1	0.014982	0	0	1	1	1
GO:0021758	0	putamen development	1	0.014982	0	0	1	1	1
GO:0021757	0	caudate nucleus development	1	0.014982	0	0	1	1	1
GO:0039023	0	pronephric duct morphogenesis	1	0.014982	0	0	1	1	1
GO:0019449	0	L-cysteine catabolic process to hypotaurine	1	0.014982	0	0	1	1	1
GO:0021750	0	vestibular nucleus development	1	0.014982	0	0	1	1	1
GO:1903238	0	positive regulation of leukocyte tethering or rolling	7	0.104874	0	0	1	1	1
GO:1903237	0	negative regulation of leukocyte tethering or rolling	1	0.014982	0	0	1	1	1
GO:0019442	0	tryptophan catabolic process to acetyl-CoA	1	0.014982	0	0	1	1	1
GO:1903235	0	positive regulation of calcium ion-dependent exocytosis of neurotransmitter	1	0.014982	0	0	1	1	1
GO:0019441	0	tryptophan catabolic process to kynurenine	4	0.0599281	0	0	1	1	1
GO:1903232	0	melanosome assembly	5	0.0749101	0	0	1	1	1
GO:0021747	0	cochlear nucleus development	3	0.0449461	0	0	1	1	1
GO:0021740	0	principal sensory nucleus of trigeminal nerve development	2	0.029964	0	0	1	1	1
GO:0019433	0	triglyceride catabolic process	11	0.164802	0	0	1	1	1
GO:1903226	0	positive regulation of endodermal cell differentiation	1	0.014982	0	0	1	1	1
GO:0019430	0	removal of superoxide radicals	10	0.14982	0	0	1	1	1
GO:0039008	0	pronephric nephron tubule morphogenesis	1	0.014982	0	0	1	1	1
GO:0033700	0	phospholipid efflux	4	0.0599281	0	0	1	1	1
GO:0039003	0	pronephric field specification	1	0.014982	0	0	1	1	1
GO:0019427	0	acetyl-CoA biosynthetic process from acetate	2	0.029964	0	0	1	1	1
GO:1903217	0	negative regulation of protein processing involved in protein targeting to mitochondrion	2	0.029964	0	0	1	1	1
GO:0003095	0	pressure natriuresis	3	0.0449461	0	0	1	1	1
GO:0019417	0	sulfur oxidation	2	0.029964	0	0	1	1	1
GO:0019413	0	acetate biosynthetic process	2	0.029964	0	0	1	1	1
GO:1903200	0	positive regulation of L-dopa decarboxylase activity	1	0.014982	0	0	1	1	1
GO:2000987	0	positive regulation of behavioral fear response	3	0.0449461	0	0	1	1	1
GO:0019408	0	dolichol biosynthetic process	2	0.029964	0	0	1	1	1
GO:2000984	0	negative regulation of ATP citrate synthase activity	1	0.014982	0	0	1	1	1
GO:0019402	0	galactitol metabolic process	1	0.014982	0	0	1	1	1
GO:0060492	0	lung induction	2	0.029964	0	0	1	1	1
GO:0060490	0	lateral sprouting involved in lung morphogenesis	1	0.014982	0	0	1	1	1
GO:0021707	0	cerebellar granule cell differentiation	6	0.0898921	0	0	1	1	1
GO:2000979	0	positive regulation of forebrain neuron differentiation	1	0.014982	0	0	1	1	1
GO:2000978	0	negative regulation of forebrain neuron differentiation	2	0.029964	0	0	1	1	1
GO:0021702	0	cerebellar Purkinje cell differentiation	9	0.134838	0	0	1	1	1
GO:2000975	0	positive regulation of pro-B cell differentiation	1	0.014982	0	0	1	1	1
GO:2000974	0	negative regulation of pro-B cell differentiation	2	0.029964	0	0	1	1	1
GO:0060489	0	planar dichotomous subdivision of terminal units involved in lung branching morphogenesis	1	0.014982	0	0	1	1	1
GO:0060488	0	orthogonal dichotomous subdivision of terminal units involved in lung branching morphogenesis	1	0.014982	0	0	1	1	1
GO:0060484	0	lung-associated mesenchyme development	8	0.119856	0	0	1	1	1
GO:0003069	0	acetylcholine-mediated vasodilation involved in regulation of systemic arterial blood pressure	1	0.014982	0	0	1	1	1
GO:0060480	0	lung goblet cell differentiation	1	0.014982	0	0	1	1	1
GO:0003065	0	positive regulation of heart rate by epinephrine	1	0.014982	0	0	1	1	1
GO:0003064	0	regulation of heart rate by hormone	2	0.029964	0	0	1	1	1
GO:0080058	0	protein deglutathionylation	1	0.014982	0	0	1	1	1
GO:0007418	0	ventral midline development	1	0.014982	0	0	1	1	1
GO:0060478	0	acrosomal vesicle exocytosis	3	0.0449461	0	0	1	1	1
GO:0060474	0	positive regulation of flagellated sperm motility involved in capacitation	1	0.014982	0	0	1	1	1
GO:0007412	0	axon target recognition	1	0.014982	0	0	1	1	1
GO:0003050	0	regulation of systemic arterial blood pressure by atrial natriuretic peptide	2	0.029964	0	0	1	1	1
GO:0072434	0	signal transduction involved in mitotic G2 DNA damage checkpoint	1	0.014982	0	0	1	1	1
GO:0072432	0	response to G1 DNA damage checkpoint signaling	1	0.014982	0	0	1	1	1
GO:0060468	0	prevention of polyspermy	1	0.014982	0	0	1	1	1
GO:0007406	0	negative regulation of neuroblast proliferation	4	0.0599281	0	0	1	1	1
GO:0015015	0	heparan sulfate proteoglycan biosynthetic process, enzymatic modification	3	0.0449461	0	0	1	1	1
GO:0060466	0	activation of meiosis involved in egg activation	1	0.014982	0	0	1	1	1
GO:0015014	0	heparan sulfate proteoglycan biosynthetic process, polysaccharide chain biosynthetic process	7	0.104874	0	0	1	1	1
GO:0060465	0	pharynx development	1	0.014982	0	0	1	1	1
GO:0007403	0	glial cell fate determination	1	0.014982	0	0	1	1	1
GO:0060463	0	lung lobe morphogenesis	5	0.0749101	0	0	1	1	1
GO:0007402	0	ganglion mother cell fate determination	1	0.014982	0	0	1	1	1
GO:0072429	0	response to intra-S DNA damage checkpoint signaling	4	0.0599281	0	0	1	1	1
GO:0072428	0	signal transduction involved in intra-S DNA damage checkpoint	1	0.014982	0	0	1	1	1
GO:0072421	0	detection of DNA damage stimulus involved in DNA damage checkpoint	1	0.014982	0	0	1	1	1
GO:0060455	0	negative regulation of gastric acid secretion	3	0.0449461	0	0	1	1	1
GO:0060454	0	positive regulation of gastric acid secretion	2	0.029964	0	0	1	1	1
GO:0046177	0	D-gluconate catabolic process	2	0.029964	0	0	1	1	1
GO:0060449	0	bud elongation involved in lung branching	5	0.0749101	0	0	1	1	1
GO:1902775	0	mitochondrial large ribosomal subunit assembly	3	0.0449461	0	0	1	1	1
GO:1902774	0	late endosome to lysosome transport	4	0.0599281	0	0	1	1	1
GO:0060440	0	trachea formation	5	0.0749101	0	0	1	1	1
GO:1902771	0	positive regulation of choline O-acetyltransferase activity	1	0.014982	0	0	1	1	1
GO:0046168	0	glycerol-3-phosphate catabolic process	2	0.029964	0	0	1	1	1
GO:0046166	0	glyceraldehyde-3-phosphate biosynthetic process	2	0.029964	0	0	1	1	1
GO:0034199	0	activation of protein kinase A activity	16	0.239712	0	0	1	1	1
GO:0034197	0	triglyceride transport	3	0.0449461	0	0	1	1	1
GO:0060435	0	bronchiole development	1	0.014982	0	0	1	1	1
GO:1902766	0	skeletal muscle satellite cell migration	2	0.029964	0	0	1	1	1
GO:0060434	0	bronchus morphogenesis	2	0.029964	0	0	1	1	1
GO:0060431	0	primary lung bud formation	1	0.014982	0	0	1	1	1
GO:0003017	0	lymph circulation	1	0.014982	0	0	1	1	1
GO:0018969	0	thiocyanate metabolic process	1	0.014982	0	0	1	1	1
GO:0034184	0	positive regulation of maintenance of mitotic sister chromatid cohesion	5	0.0749101	0	0	1	1	1
GO:0060426	0	lung vasculature development	3	0.0449461	0	0	1	1	1
GO:0018960	0	4-nitrophenol metabolic process	1	0.014982	0	0	1	1	1
GO:0006995	0	cellular response to nitrogen starvation	11	0.164802	0	0	1	1	1
GO:0006990	0	positive regulation of transcription from RNA polymerase II promoter involved in unfolded protein response	3	0.0449461	0	0	1	1	1
GO:1902748	0	positive regulation of lens fiber cell differentiation	1	0.014982	0	0	1	1	1
GO:0060414	0	aorta smooth muscle tissue morphogenesis	2	0.029964	0	0	1	1	1
GO:1902741	0	positive regulation of interferon-alpha secretion	8	0.119856	0	0	1	1	1
GO:0034166	0	toll-like receptor 10 signaling pathway	1	0.014982	0	0	1	1	1
GO:0034165	0	positive regulation of toll-like receptor 9 signaling pathway	4	0.0599281	0	0	1	1	1
GO:0034164	0	negative regulation of toll-like receptor 9 signaling pathway	4	0.0599281	0	0	1	1	1
GO:0060407	0	negative regulation of penile erection	1	0.014982	0	0	1	1	1
GO:0034162	0	toll-like receptor 9 signaling pathway	16	0.239712	0	0	1	1	1
GO:0060406	0	positive regulation of penile erection	3	0.0449461	0	0	1	1	1
GO:0034161	0	positive regulation of toll-like receptor 8 signaling pathway	1	0.014982	0	0	1	1	1
GO:0060404	0	axonemal microtubule depolymerization	1	0.014982	0	0	1	1	1
GO:1902732	0	positive regulation of chondrocyte proliferation	3	0.0449461	0	0	1	1	1
GO:0060400	0	negative regulation of growth hormone receptor signaling pathway	1	0.014982	0	0	1	1	1
GO:1902731	0	negative regulation of chondrocyte proliferation	3	0.0449461	0	0	1	1	1
GO:0006977	0	DNA damage response, signal transduction by p53 class mediator resulting in cell cycle arrest	58	0.868957	0	0	1	1	1
GO:0006975	0	DNA damage induced protein phosphorylation	8	0.119856	0	0	1	1	1
GO:0034158	0	toll-like receptor 8 signaling pathway	1	0.014982	0	0	1	1	1
GO:0034157	0	positive regulation of toll-like receptor 7 signaling pathway	4	0.0599281	0	0	1	1	1
GO:0034156	0	negative regulation of toll-like receptor 7 signaling pathway	1	0.014982	0	0	1	1	1
GO:0034154	0	toll-like receptor 7 signaling pathway	5	0.0749101	0	0	1	1	1
GO:1902728	0	positive regulation of growth factor dependent skeletal muscle satellite cell proliferation	2	0.029964	0	0	1	1	1
GO:0034150	0	toll-like receptor 6 signaling pathway	1	0.014982	0	0	1	1	1
GO:1902725	0	negative regulation of satellite cell differentiation	3	0.0449461	0	0	1	1	1
GO:0018931	0	naphthalene metabolic process	1	0.014982	0	0	1	1	1
GO:1902723	0	negative regulation of skeletal muscle satellite cell proliferation	3	0.0449461	0	0	1	1	1
GO:1902722	0	positive regulation of prolactin secretion	1	0.014982	0	0	1	1	1
GO:0046111	0	xanthine biosynthetic process	1	0.014982	0	0	1	1	1
GO:0034148	0	negative regulation of toll-like receptor 5 signaling pathway	1	0.014982	0	0	1	1	1
GO:0034146	0	toll-like receptor 5 signaling pathway	1	0.014982	0	0	1	1	1
GO:0034145	0	positive regulation of toll-like receptor 4 signaling pathway	8	0.119856	0	0	1	1	1
GO:0034144	0	negative regulation of toll-like receptor 4 signaling pathway	9	0.134838	0	0	1	1	1
GO:0034141	0	positive regulation of toll-like receptor 3 signaling pathway	7	0.104874	0	0	1	1	1
GO:0034140	0	negative regulation of toll-like receptor 3 signaling pathway	3	0.0449461	0	0	1	1	1
GO:1902715	0	positive regulation of interferon-gamma secretion	8	0.119856	0	0	1	1	1
GO:1902714	0	negative regulation of interferon-gamma secretion	1	0.014982	0	0	1	1	1
GO:0006957	0	complement activation, alternative pathway	8	0.119856	0	0	1	1	1
GO:0046105	0	thymidine biosynthetic process	2	0.029964	0	0	1	1	1
GO:0046103	0	inosine biosynthetic process	3	0.0449461	0	0	1	1	1
GO:0034138	0	toll-like receptor 3 signaling pathway	11	0.164802	0	0	1	1	1
GO:0034137	0	positive regulation of toll-like receptor 2 signaling pathway	6	0.0898921	0	0	1	1	1
GO:0034136	0	negative regulation of toll-like receptor 2 signaling pathway	4	0.0599281	0	0	1	1	1
GO:0018917	0	fluorene metabolic process	1	0.014982	0	0	1	1	1
GO:0018916	0	nitrobenzene metabolic process	4	0.0599281	0	0	1	1	1
GO:0034134	0	toll-like receptor 2 signaling pathway	5	0.0749101	0	0	1	1	1
GO:0071976	0	cell gliding	1	0.014982	0	0	1	1	1
GO:0034130	0	toll-like receptor 1 signaling pathway	1	0.014982	0	0	1	1	1
GO:0071971	0	extracellular exosome assembly	1	0.014982	0	0	1	1	1
GO:0018910	0	benzene metabolic process	1	0.014982	0	0	1	1	1
GO:0006948	0	induction by virus of host cell-cell fusion	1	0.014982	0	0	1	1	1
GO:0002588	0	positive regulation of antigen processing and presentation of peptide antigen via MHC class II	1	0.014982	0	0	1	1	1
GO:0002587	0	negative regulation of antigen processing and presentation of peptide antigen via MHC class II	2	0.029964	0	0	1	1	1
GO:0010193	0	response to ozone	3	0.0449461	0	0	1	1	1
GO:0034125	0	negative regulation of MyD88-dependent toll-like receptor signaling pathway	2	0.029964	0	0	1	1	1
GO:0071966	0	fungal-type cell wall polysaccharide metabolic process	1	0.014982	0	0	1	1	1
GO:0071963	0	establishment or maintenance of cell polarity regulating cell shape	2	0.029964	0	0	1	1	1
GO:0034120	0	positive regulation of erythrocyte aggregation	1	0.014982	0	0	1	1	1
GO:0071962	0	mitotic sister chromatid cohesion, centromeric	3	0.0449461	0	0	1	1	1
GO:0006933	0	negative regulation of cell adhesion involved in substrate-bound cell migration	3	0.0449461	0	0	1	1	1
GO:0006931	0	substrate-dependent cell migration, cell attachment to substrate	2	0.029964	0	0	1	1	1
GO:0010189	0	vitamin E biosynthetic process	1	0.014982	0	0	1	1	1
GO:0006930	0	substrate-dependent cell migration, cell extension	9	0.134838	0	0	1	1	1
GO:0002575	0	basophil chemotaxis	1	0.014982	0	0	1	1	1
GO:0002572	0	pro-T cell differentiation	1	0.014982	0	0	1	1	1
GO:0034116	0	positive regulation of heterotypic cell-cell adhesion	11	0.164802	0	0	1	1	1
GO:0071955	0	recycling endosome to Golgi transport	2	0.029964	0	0	1	1	1
GO:0071954	0	chemokine (C-C motif) ligand 11 production	2	0.029964	0	0	1	1	1
GO:0071951	0	conversion of methionyl-tRNA to N-formyl-methionyl-tRNA	1	0.014982	0	0	1	1	1
GO:0006924	0	activation-induced cell death of T cells	4	0.0599281	0	0	1	1	1
GO:0010172	0	embryonic body morphogenesis	5	0.0749101	0	0	1	1	1
GO:0002561	0	basophil degranulation	1	0.014982	0	0	1	1	1
GO:0071947	0	protein deubiquitination involved in ubiquitin-dependent protein catabolic process	5	0.0749101	0	0	1	1	1
GO:0010164	0	response to cesium ion	1	0.014982	0	0	1	1	1
GO:0002554	0	serotonin secretion by platelet	3	0.0449461	0	0	1	1	1
GO:0002553	0	histamine secretion by mast cell	3	0.0449461	0	0	1	1	1
GO:0002551	0	mast cell chemotaxis	3	0.0449461	0	0	1	1	1
GO:0071939	0	vitamin A import	1	0.014982	0	0	1	1	1
GO:0071934	0	thiamine transmembrane transport	3	0.0449461	0	0	1	1	1
GO:0071932	0	replication fork reversal	2	0.029964	0	0	1	1	1
GO:0071931	0	positive regulation of transcription involved in G1/S transition of mitotic cell cycle	2	0.029964	0	0	1	1	1
GO:0071930	0	negative regulation of transcription involved in G1/S transition of mitotic cell cycle	3	0.0449461	0	0	1	1	1
GO:0010157	0	response to chlorate	1	0.014982	0	0	1	1	1
GO:0002543	0	activation of blood coagulation via clotting cascade	2	0.029964	0	0	1	1	1
GO:0002542	0	Factor XII activation	2	0.029964	0	0	1	1	1
GO:0002541	0	activation of plasma proteins involved in acute inflammatory response	1	0.014982	0	0	1	1	1
GO:0002540	0	leukotriene production involved in inflammatory response	2	0.029964	0	0	1	1	1
GO:0071929	0	alpha-tubulin acetylation	2	0.029964	0	0	1	1	1
GO:0071926	0	endocannabinoid signaling pathway	2	0.029964	0	0	1	1	1
GO:0071921	0	cohesin loading	2	0.029964	0	0	1	1	1
GO:0002537	0	nitric oxide production involved in inflammatory response	1	0.014982	0	0	1	1	1
GO:0002536	0	respiratory burst involved in inflammatory response	1	0.014982	0	0	1	1	1
GO:0002534	0	cytokine production involved in inflammatory response	3	0.0449461	0	0	1	1	1
GO:0010142	0	farnesyl diphosphate biosynthetic process, mevalonate pathway	1	0.014982	0	0	1	1	1
GO:0071911	0	synchronous neurotransmitter secretion	1	0.014982	0	0	1	1	1
GO:0071910	0	determination of liver left/right asymmetry	4	0.0599281	0	0	1	1	1
GO:0002528	0	regulation of vascular permeability involved in acute inflammatory response	2	0.029964	0	0	1	1	1
GO:0010133	0	proline catabolic process to glutamate	2	0.029964	0	0	1	1	1
GO:0002522	0	leukocyte migration involved in immune response	2	0.029964	0	0	1	1	1
GO:0045669	0	positive regulation of osteoblast differentiation	48	0.719137	0	0	1	1	1
GO:0045668	0	negative regulation of osteoblast differentiation	31	0.464443	0	0	1	1	1
GO:0071909	0	determination of stomach left/right asymmetry	1	0.014982	0	0	1	1	1
GO:0071908	0	determination of intestine left/right asymmetry	1	0.014982	0	0	1	1	1
GO:0045663	0	positive regulation of myoblast differentiation	15	0.22473	0	0	1	1	1
GO:0045660	0	positive regulation of neutrophil differentiation	1	0.014982	0	0	1	1	1
GO:0033693	0	neurofilament bundle assembly	3	0.0449461	0	0	1	1	1
GO:0033690	0	positive regulation of osteoblast proliferation	10	0.14982	0	0	1	1	1
GO:0002519	0	natural killer cell tolerance induction	3	0.0449461	0	0	1	1	1
GO:0010124	0	phenylacetate catabolic process	2	0.029964	0	0	1	1	1
GO:0010121	0	arginine catabolic process to proline via ornithine	1	0.014982	0	0	1	1	1
GO:0045659	0	negative regulation of neutrophil differentiation	2	0.029964	0	0	1	1	1
GO:0045657	0	positive regulation of monocyte differentiation	10	0.14982	0	0	1	1	1
GO:0045656	0	negative regulation of monocyte differentiation	5	0.0749101	0	0	1	1	1
GO:0045654	0	positive regulation of megakaryocyte differentiation	9	0.134838	0	0	1	1	1
GO:0045653	0	negative regulation of megakaryocyte differentiation	5	0.0749101	0	0	1	1	1
GO:0045650	0	negative regulation of macrophage differentiation	6	0.0898921	0	0	1	1	1
GO:0033689	0	negative regulation of osteoblast proliferation	7	0.104874	0	0	1	1	1
GO:0033687	0	osteoblast proliferation	4	0.0599281	0	0	1	1	1
GO:0033686	0	positive regulation of luteinizing hormone secretion	2	0.029964	0	0	1	1	1
GO:0002509	0	central tolerance induction to self antigen	1	0.014982	0	0	1	1	1
GO:0002503	0	peptide antigen assembly with MHC class II protein complex	4	0.0599281	0	0	1	1	1
GO:0002502	0	peptide antigen assembly with MHC class I protein complex	2	0.029964	0	0	1	1	1
GO:1903197	0	positive regulation of L-dopa biosynthetic process	1	0.014982	0	0	1	1	1
GO:0045645	0	positive regulation of eosinophil differentiation	1	0.014982	0	0	1	1	1
GO:1903190	0	glyoxal catabolic process	1	0.014982	0	0	1	1	1
GO:0010106	0	cellular response to iron ion starvation	1	0.014982	0	0	1	1	1
GO:0045636	0	positive regulation of melanocyte differentiation	3	0.0449461	0	0	1	1	1
GO:0019391	0	glucuronoside catabolic process	2	0.029964	0	0	1	1	1
GO:1903181	0	positive regulation of dopamine biosynthetic process	2	0.029964	0	0	1	1	1
GO:0045630	0	positive regulation of T-helper 2 cell differentiation	6	0.0898921	0	0	1	1	1
GO:0021693	0	cerebellar Purkinje cell layer structural organization	2	0.029964	0	0	1	1	1
GO:0021691	0	cerebellar Purkinje cell layer maturation	2	0.029964	0	0	1	1	1
GO:0045629	0	negative regulation of T-helper 2 cell differentiation	4	0.0599281	0	0	1	1	1
GO:1903178	0	positive regulation of tyrosine 3-monooxygenase activity	1	0.014982	0	0	1	1	1
GO:0045626	0	negative regulation of T-helper 1 cell differentiation	3	0.0449461	0	0	1	1	1
GO:0021688	0	cerebellar molecular layer formation	1	0.014982	0	0	1	1	1
GO:0021685	0	cerebellar granular layer structural organization	1	0.014982	0	0	1	1	1
GO:0021682	0	nerve maturation	1	0.014982	0	0	1	1	1
GO:1903168	0	positive regulation of pyrroline-5-carboxylate reductase activity	1	0.014982	0	0	1	1	1
GO:0045618	0	positive regulation of keratinocyte differentiation	13	0.194766	0	0	1	1	1
GO:0019373	0	epoxygenase P450 pathway	12	0.179784	0	0	1	1	1
GO:0045617	0	negative regulation of keratinocyte differentiation	3	0.0449461	0	0	1	1	1
GO:0019372	0	lipoxygenase pathway	12	0.179784	0	0	1	1	1
GO:0021678	0	third ventricle development	5	0.0749101	0	0	1	1	1
GO:2001311	0	lysobisphosphatidic acid metabolic process	2	0.029964	0	0	1	1	1
GO:0019367	0	fatty acid elongation, saturated fatty acid	6	0.0898921	0	0	1	1	1
GO:0021670	0	lateral ventricle development	12	0.179784	0	0	1	1	1
GO:0045608	0	negative regulation of inner ear auditory receptor cell differentiation	3	0.0449461	0	0	1	1	1
GO:0033634	0	positive regulation of cell-cell adhesion mediated by integrin	5	0.0749101	0	0	1	1	1
GO:0033633	0	negative regulation of cell-cell adhesion mediated by integrin	2	0.029964	0	0	1	1	1
GO:0033631	0	cell-cell adhesion mediated by integrin	5	0.0749101	0	0	1	1	1
GO:2001306	0	lipoxin B4 biosynthetic process	1	0.014982	0	0	1	1	1
GO:0021666	0	rhombomere 5 formation	1	0.014982	0	0	1	1	1
GO:2001303	0	lipoxin A4 biosynthetic process	2	0.029964	0	0	1	1	1
GO:0021665	0	rhombomere 5 structural organization	1	0.014982	0	0	1	1	1
GO:0021660	0	rhombomere 3 formation	1	0.014982	0	0	1	1	1
GO:1903142	0	positive regulation of establishment of endothelial barrier	5	0.0749101	0	0	1	1	1
GO:0007388	0	posterior compartment specification	1	0.014982	0	0	1	1	1
GO:1903141	0	negative regulation of establishment of endothelial barrier	2	0.029964	0	0	1	1	1
GO:0007387	0	anterior compartment pattern formation	1	0.014982	0	0	1	1	1
GO:0033626	0	positive regulation of integrin activation by cell surface receptor linked signal transduction	1	0.014982	0	0	1	1	1
GO:0033624	0	negative regulation of integrin activation	3	0.0449461	0	0	1	1	1
GO:0033622	0	integrin activation	7	0.104874	0	0	1	1	1
GO:0021659	0	rhombomere 3 structural organization	1	0.014982	0	0	1	1	1
GO:0021650	0	vestibulocochlear nerve formation	2	0.029964	0	0	1	1	1
GO:0019346	0	transsulfuration	6	0.0898921	0	0	1	1	1
GO:0019343	0	cysteine biosynthetic process via cystathionine	3	0.0449461	0	0	1	1	1
GO:0033617	0	mitochondrial cytochrome c oxidase assembly	22	0.329604	0	0	1	1	1
GO:0033615	0	mitochondrial proton-transporting ATP synthase complex assembly	6	0.0898921	0	0	1	1	1
GO:0021649	0	vestibulocochlear nerve structural organization	2	0.029964	0	0	1	1	1
GO:0021644	0	vagus nerve morphogenesis	1	0.014982	0	0	1	1	1
GO:0072394	0	detection of stimulus involved in cell cycle checkpoint	1	0.014982	0	0	1	1	1
GO:1903126	0	negative regulation of centriole-centriole cohesion	1	0.014982	0	0	1	1	1
GO:1903125	0	negative regulation of thioredoxin peroxidase activity by peptidyl-threonine phosphorylation	1	0.014982	0	0	1	1	1
GO:1903122	0	negative regulation of TRAIL-activated apoptotic signaling pathway	1	0.014982	0	0	1	1	1
GO:0033609	0	oxalate metabolic process	1	0.014982	0	0	1	1	1
GO:0033603	0	positive regulation of dopamine secretion	2	0.029964	0	0	1	1	1
GO:0033602	0	negative regulation of dopamine secretion	3	0.0449461	0	0	1	1	1
GO:0033601	0	positive regulation of mammary gland epithelial cell proliferation	9	0.134838	0	0	1	1	1
GO:0033600	0	negative regulation of mammary gland epithelial cell proliferation	4	0.0599281	0	0	1	1	1
GO:0021637	0	trigeminal nerve structural organization	4	0.0599281	0	0	1	1	1
GO:0021633	0	optic nerve structural organization	1	0.014982	0	0	1	1	1
GO:0072389	0	flavin adenine dinucleotide catabolic process	1	0.014982	0	0	1	1	1
GO:1903118	0	urate homeostasis	1	0.014982	0	0	1	1	1
GO:0072383	0	plus-end-directed vesicle transport along microtubule	8	0.119856	0	0	1	1	1
GO:0072382	0	minus-end-directed vesicle transport along microtubule	1	0.014982	0	0	1	1	1
GO:0007356	0	thorax and anterior abdomen determination	2	0.029964	0	0	1	1	1
GO:0007352	0	zygotic specification of dorsal/ventral axis	3	0.0449461	0	0	1	1	1
GO:0021629	0	olfactory nerve structural organization	1	0.014982	0	0	1	1	1
GO:1903109	0	positive regulation of mitochondrial transcription	2	0.029964	0	0	1	1	1
GO:0019310	0	inositol catabolic process	1	0.014982	0	0	1	1	1
GO:0007344	0	pronuclear fusion	1	0.014982	0	0	1	1	1
GO:0007342	0	fusion of sperm to egg plasma membrane involved in single fertilization	4	0.0599281	0	0	1	1	1
GO:0007341	0	penetration of zona pellucida	3	0.0449461	0	0	1	1	1
GO:0021618	0	hypoglossal nerve morphogenesis	1	0.014982	0	0	1	1	1
GO:0021615	0	glossopharyngeal nerve morphogenesis	2	0.029964	0	0	1	1	1
GO:0021612	0	facial nerve structural organization	7	0.104874	0	0	1	1	1
GO:0019303	0	D-ribose catabolic process	2	0.029964	0	0	1	1	1
GO:0007339	0	binding of sperm to zona pellucida	22	0.329604	0	0	1	1	1
GO:0060399	0	positive regulation of growth hormone receptor signaling pathway	3	0.0449461	0	0	1	1	1
GO:0060395	0	SMAD protein signal transduction	41	0.614263	0	0	1	1	1
GO:0060394	0	negative regulation of pathway-restricted SMAD protein phosphorylation	12	0.179784	0	0	1	1	1
GO:0060392	0	negative regulation of SMAD protein signal transduction	5	0.0749101	0	0	1	1	1
GO:0060391	0	positive regulation of SMAD protein signal transduction	14	0.209748	0	0	1	1	1
GO:2000872	0	positive regulation of progesterone secretion	1	0.014982	0	0	1	1	1
GO:0060389	0	pathway-restricted SMAD protein phosphorylation	10	0.14982	0	0	1	1	1
GO:0060386	0	synapse assembly involved in innervation	1	0.014982	0	0	1	1	1
GO:0060385	0	axonogenesis involved in innervation	6	0.0898921	0	0	1	1	1
GO:0060383	0	positive regulation of DNA strand elongation	1	0.014982	0	0	1	1	1
GO:0060381	0	positive regulation of single-stranded telomeric DNA binding	1	0.014982	0	0	1	1	1
GO:2000866	0	positive regulation of estradiol secretion	1	0.014982	0	0	1	1	1
GO:0072344	0	rescue of stalled ribosome	5	0.0749101	0	0	1	1	1
GO:2000860	0	positive regulation of aldosterone secretion	1	0.014982	0	0	1	1	1
GO:0060378	0	regulation of brood size	1	0.014982	0	0	1	1	1
GO:0060377	0	negative regulation of mast cell differentiation	1	0.014982	0	0	1	1	1
GO:0060374	0	mast cell differentiation	3	0.0449461	0	0	1	1	1
GO:0060373	0	regulation of ventricular cardiac muscle cell membrane depolarization	4	0.0599281	0	0	1	1	1
GO:0060371	0	regulation of atrial cardiac muscle cell membrane depolarization	4	0.0599281	0	0	1	1	1
GO:0060370	0	susceptibility to T cell mediated cytotoxicity	2	0.029964	0	0	1	1	1
GO:0046092	0	deoxycytidine metabolic process	1	0.014982	0	0	1	1	1
GO:0072334	0	UDP-galactose transmembrane transport	4	0.0599281	0	0	1	1	1
GO:2000852	0	regulation of corticosterone secretion	1	0.014982	0	0	1	1	1
GO:0060367	0	sagittal suture morphogenesis	1	0.014982	0	0	1	1	1
GO:0060366	0	lambdoid suture morphogenesis	1	0.014982	0	0	1	1	1
GO:0060364	0	frontal suture morphogenesis	3	0.0449461	0	0	1	1	1
GO:0046086	0	adenosine biosynthetic process	1	0.014982	0	0	1	1	1
GO:2000845	0	positive regulation of testosterone secretion	2	0.029964	0	0	1	1	1
GO:0046081	0	dUTP catabolic process	1	0.014982	0	0	1	1	1
GO:0018894	0	dibenzo-p-dioxin metabolic process	1	0.014982	0	0	1	1	1
GO:0052746	0	inositol phosphorylation	2	0.029964	0	0	1	1	1
GO:0060355	0	positive regulation of cell adhesion molecule production	4	0.0599281	0	0	1	1	1
GO:0060354	0	negative regulation of cell adhesion molecule production	2	0.029964	0	0	1	1	1
GO:1902685	0	positive regulation of receptor localization to synapse	4	0.0599281	0	0	1	1	1
GO:0060352	0	cell adhesion molecule production	2	0.029964	0	0	1	1	1
GO:0046079	0	dUMP catabolic process	1	0.014982	0	0	1	1	1
GO:2000836	0	positive regulation of androgen secretion	1	0.014982	0	0	1	1	1
GO:2000830	0	positive regulation of parathyroid hormone secretion	1	0.014982	0	0	1	1	1
GO:0060347	0	heart trabecula formation	9	0.134838	0	0	1	1	1
GO:0018885	0	carbon tetrachloride metabolic process	1	0.014982	0	0	1	1	1
GO:0060346	0	bone trabecula formation	6	0.0898921	0	0	1	1	1
GO:0060345	0	spleen trabecula formation	1	0.014982	0	0	1	1	1
GO:0060340	0	positive regulation of type I interferon-mediated signaling pathway	11	0.164802	0	0	1	1	1
GO:0046069	0	cGMP catabolic process	3	0.0449461	0	0	1	1	1
GO:0046067	0	dGDP catabolic process	1	0.014982	0	0	1	1	1
GO:0072308	0	negative regulation of metanephric nephron tubule epithelial cell differentiation	1	0.014982	0	0	1	1	1
GO:2000825	0	positive regulation of androgen receptor activity	4	0.0599281	0	0	1	1	1
GO:0046061	0	dATP catabolic process	3	0.0449461	0	0	1	1	1
GO:0072305	0	negative regulation of mesenchymal cell apoptotic process involved in metanephric nephron morphogenesis	1	0.014982	0	0	1	1	1
GO:0072303	0	positive regulation of glomerular metanephric mesangial cell proliferation	1	0.014982	0	0	1	1	1
GO:2000821	0	regulation of grooming behavior	2	0.029964	0	0	1	1	1
GO:2000820	0	negative regulation of transcription from RNA polymerase II promoter involved in smooth muscle cell differentiation	2	0.029964	0	0	1	1	1
GO:0060336	0	negative regulation of interferon-gamma-mediated signaling pathway	7	0.104874	0	0	1	1	1
GO:0018874	0	benzoate metabolic process	1	0.014982	0	0	1	1	1
GO:0018872	0	arsonoacetate metabolic process	2	0.029964	0	0	1	1	1
GO:1902661	0	positive regulation of glucose mediated signaling pathway	3	0.0449461	0	0	1	1	1
GO:0046057	0	dADP catabolic process	1	0.014982	0	0	1	1	1
GO:2000819	0	regulation of nucleotide-excision repair	3	0.0449461	0	0	1	1	1
GO:0046054	0	dGMP metabolic process	1	0.014982	0	0	1	1	1
GO:2000815	0	regulation of mRNA stability involved in response to oxidative stress	2	0.029964	0	0	1	1	1
GO:2000813	0	negative regulation of barbed-end actin filament capping	4	0.0599281	0	0	1	1	1
GO:2000811	0	negative regulation of anoikis	16	0.239712	0	0	1	1	1
GO:0034088	0	maintenance of mitotic sister chromatid cohesion	4	0.0599281	0	0	1	1	1
GO:0034087	0	establishment of mitotic sister chromatid cohesion	2	0.029964	0	0	1	1	1
GO:0060327	0	cytoplasmic actin-based contraction involved in cell motility	3	0.0449461	0	0	1	1	1
GO:0060325	0	face morphogenesis	24	0.359569	0	0	1	1	1
GO:0034080	0	CENP-A containing nucleosome assembly	30	0.449461	0	0	1	1	1
GO:0006890	0	retrograde vesicle-mediated transport, Golgi to endoplasmic reticulum	79	1.18358	0	0	0.633622	1	1
GO:2000809	0	positive regulation of synaptic vesicle clustering	5	0.0749101	0	0	1	1	1
GO:2000808	0	negative regulation of synaptic vesicle clustering	1	0.014982	0	0	1	1	1
GO:2000806	0	positive regulation of termination of RNA polymerase II transcription, poly(A)-coupled	1	0.014982	0	0	1	1	1
GO:2000805	0	negative regulation of termination of RNA polymerase II transcription, poly(A)-coupled	2	0.029964	0	0	1	1	1
GO:0060319	0	primitive erythrocyte differentiation	2	0.029964	0	0	1	1	1
GO:0060318	0	definitive erythrocyte differentiation	2	0.029964	0	0	1	1	1
GO:0060316	0	positive regulation of ryanodine-sensitive calcium-release channel activity	7	0.104874	0	0	1	1	1
GO:0060315	0	negative regulation of ryanodine-sensitive calcium-release channel activity	9	0.134838	0	0	1	1	1
GO:0060313	0	negative regulation of blood vessel remodeling	3	0.0449461	0	0	1	1	1
GO:0060311	0	negative regulation of elastin catabolic process	1	0.014982	0	0	1	1	1
GO:0006883	0	cellular sodium ion homeostasis	13	0.194766	0	0	1	1	1
GO:0006880	0	intracellular sequestering of iron ion	3	0.0449461	0	0	1	1	1
GO:0046038	0	GMP catabolic process	1	0.014982	0	0	1	1	1
GO:0046032	0	ADP catabolic process	1	0.014982	0	0	1	1	1
GO:0060309	0	elastin catabolic process	1	0.014982	0	0	1	1	1
GO:0110155	0	NAD-cap decapping	2	0.029964	0	0	1	1	1
GO:0060305	0	regulation of cell diameter	1	0.014982	0	0	1	1	1
GO:0060304	0	regulation of phosphatidylinositol dephosphorylation	6	0.0898921	0	0	1	1	1
GO:0060302	0	negative regulation of cytokine activity	1	0.014982	0	0	1	1	1
GO:0060301	0	positive regulation of cytokine activity	1	0.014982	0	0	1	1	1
GO:1902631	0	negative regulation of membrane hyperpolarization	1	0.014982	0	0	1	1	1
GO:0006876	0	cellular cadmium ion homeostasis	2	0.029964	0	0	1	1	1
GO:0034058	0	endosomal vesicle fusion	8	0.119856	0	0	1	1	1
GO:0071899	0	negative regulation of estrogen receptor binding	3	0.0449461	0	0	1	1	1
GO:0071896	0	protein localization to adherens junction	4	0.0599281	0	0	1	1	1
GO:1902629	0	regulation of mRNA stability involved in cellular response to UV	1	0.014982	0	0	1	1	1
GO:0034054	0	suppression by symbiont of host defense-related programmed cell death	1	0.014982	0	0	1	1	1
GO:0071895	0	odontoblast differentiation	2	0.029964	0	0	1	1	1
GO:0071894	0	histone H2B conserved C-terminal lysine ubiquitination	1	0.014982	0	0	1	1	1
GO:0046013	0	regulation of T cell homeostatic proliferation	1	0.014982	0	0	1	1	1
GO:0046010	0	positive regulation of circadian sleep/wake cycle, non-REM sleep	1	0.014982	0	0	1	1	1
GO:0071888	0	macrophage apoptotic process	2	0.029964	0	0	1	1	1
GO:0110135	0	Norrin signaling pathway	2	0.029964	0	0	1	1	1
GO:1902618	0	cellular response to fluoride	1	0.014982	0	0	1	1	1
GO:1902616	0	acyl carnitine transmembrane transport	2	0.029964	0	0	1	1	1
GO:0071882	0	phospholipase C-activating adrenergic receptor signaling pathway	1	0.014982	0	0	1	1	1
GO:0071881	0	adenylate cyclase-inhibiting adrenergic receptor signaling pathway	1	0.014982	0	0	1	1	1
GO:1902613	0	negative regulation of anti-Mullerian hormone signaling pathway	1	0.014982	0	0	1	1	1
GO:0006853	0	carnitine shuttle	9	0.134838	0	0	1	1	1
GO:0006850	0	mitochondrial pyruvate transmembrane transport	2	0.029964	0	0	1	1	1
GO:0071874	0	cellular response to norepinephrine stimulus	2	0.029964	0	0	1	1	1
GO:1902605	0	heterotrimeric G-protein complex assembly	1	0.014982	0	0	1	1	1
GO:1902603	0	carnitine transmembrane transport	3	0.0449461	0	0	1	1	1
GO:0006843	0	mitochondrial citrate transmembrane transport	1	0.014982	0	0	1	1	1
GO:0002489	0	antigen processing and presentation of endogenous peptide antigen via MHC class Ib via ER pathway, TAP-dependent	1	0.014982	0	0	1	1	1
GO:0002486	0	antigen processing and presentation of endogenous peptide antigen via MHC class I via ER pathway, TAP-independent	9	0.134838	0	0	1	1	1
GO:0002485	0	antigen processing and presentation of endogenous peptide antigen via MHC class I via ER pathway, TAP-dependent	1	0.014982	0	0	1	1	1
GO:0002481	0	antigen processing and presentation of exogenous protein antigen via MHC class Ib, TAP-dependent	1	0.014982	0	0	1	1	1
GO:0002480	0	antigen processing and presentation of exogenous peptide antigen via MHC class I, TAP-independent	7	0.104874	0	0	1	1	1
GO:0002470	0	plasmacytoid dendritic cell antigen processing and presentation	1	0.014982	0	0	1	1	1
GO:0110104	0	mRNA alternative polyadenylation	5	0.0749101	0	0	1	1	1
GO:0071850	0	mitotic cell cycle arrest	17	0.254694	0	0	1	1	1
GO:0006824	0	cobalt ion transport	6	0.0898921	0	0	1	1	1
GO:0002467	0	germinal center formation	7	0.104874	0	0	1	1	1
GO:0010070	0	zygote asymmetric cell division	1	0.014982	0	0	1	1	1
GO:0071848	0	positive regulation of ERK1 and ERK2 cascade via TNFSF11-mediated signaling	2	0.029964	0	0	1	1	1
GO:0071846	0	actin filament debranching	2	0.029964	0	0	1	1	1
GO:0002458	0	peripheral T cell tolerance induction	1	0.014982	0	0	1	1	1
GO:0002457	0	T cell antigen processing and presentation	3	0.0449461	0	0	1	1	1
GO:0071839	0	apoptotic process in bone marrow cell	1	0.014982	0	0	1	1	1
GO:0071838	0	cell proliferation in bone marrow	1	0.014982	0	0	1	1	1
GO:0045590	0	negative regulation of regulatory T cell differentiation	5	0.0749101	0	0	1	1	1
GO:0071831	0	intermediate-density lipoprotein particle clearance	1	0.014982	0	0	1	1	1
GO:0006809	0	nitric oxide biosynthetic process	11	0.164802	0	0	1	1	1
GO:0022027	0	interkinetic nuclear migration	5	0.0749101	0	0	1	1	1
GO:0006808	0	regulation of nitrogen utilization	2	0.029964	0	0	1	1	1
GO:2001295	0	malonyl-CoA biosynthetic process	2	0.029964	0	0	1	1	1
GO:0045585	0	positive regulation of cytotoxic T cell differentiation	2	0.029964	0	0	1	1	1
GO:0022018	0	lateral ganglionic eminence cell proliferation	1	0.014982	0	0	1	1	1
GO:2001288	0	positive regulation of caveolin-mediated endocytosis	3	0.0449461	0	0	1	1	1
GO:0022013	0	pallium cell proliferation in forebrain	1	0.014982	0	0	1	1	1
GO:2001287	0	negative regulation of caveolin-mediated endocytosis	2	0.029964	0	0	1	1	1
GO:0002439	0	chronic inflammatory response to antigenic stimulus	2	0.029964	0	0	1	1	1
GO:0002436	0	immune complex clearance by monocytes and macrophages	1	0.014982	0	0	1	1	1
GO:0010044	0	response to aluminum ion	4	0.0599281	0	0	1	1	1
GO:0002432	0	granuloma formation	2	0.029964	0	0	1	1	1
GO:0010040	0	response to iron(II) ion	3	0.0449461	0	0	1	1	1
GO:0045578	0	negative regulation of B cell differentiation	4	0.0599281	0	0	1	1	1
GO:0071816	0	tail-anchored membrane protein insertion into ER membrane	6	0.0898921	0	0	1	1	1
GO:0071812	0	positive regulation of fever generation by positive regulation of prostaglandin secretion	2	0.029964	0	0	1	1	1
GO:0022009	0	central nervous system vasculogenesis	5	0.0749101	0	0	1	1	1
GO:0022007	0	convergent extension involved in neural plate elongation	2	0.029964	0	0	1	1	1
GO:2001272	0	positive regulation of cysteine-type endopeptidase activity involved in execution phase of apoptosis	1	0.014982	0	0	1	1	1
GO:2001271	0	negative regulation of cysteine-type endopeptidase activity involved in execution phase of apoptosis	3	0.0449461	0	0	1	1	1
GO:0002426	0	immunoglobulin production in mucosal tissue	1	0.014982	0	0	1	1	1
GO:0010034	0	response to acetate	1	0.014982	0	0	1	1	1
GO:0010032	0	meiotic chromosome condensation	7	0.104874	0	0	1	1	1
GO:0071803	0	positive regulation of podosome assembly	9	0.134838	0	0	1	1	1
GO:0071802	0	negative regulation of podosome assembly	1	0.014982	0	0	1	1	1
GO:0071800	0	podosome assembly	4	0.0599281	0	0	1	1	1
GO:0033594	0	response to hydroxyisoflavone	1	0.014982	0	0	1	1	1
GO:2001268	0	negative regulation of cysteine-type endopeptidase activity involved in apoptotic signaling pathway	6	0.0898921	0	0	1	1	1
GO:0033590	0	response to cobalamin	3	0.0449461	0	0	1	1	1
GO:0002419	0	T cell mediated cytotoxicity directed against tumor cell target	1	0.014982	0	0	1	1	1
GO:2001260	0	regulation of semaphorin-plexin signaling pathway	1	0.014982	0	0	1	1	1
GO:0002416	0	IgG immunoglobulin transcytosis in epithelial cells mediated by FcRn immunoglobulin receptor	1	0.014982	0	0	1	1	1
GO:0010025	0	wax biosynthetic process	2	0.029964	0	0	1	1	1
GO:0002415	0	immunoglobulin transcytosis in epithelial cells mediated by polymeric immunoglobulin receptor	1	0.014982	0	0	1	1	1
GO:0010021	0	amylopectin biosynthetic process	1	0.014982	0	0	1	1	1
GO:0045556	0	positive regulation of TRAIL biosynthetic process	1	0.014982	0	0	1	1	1
GO:2001256	0	regulation of store-operated calcium entry	13	0.194766	0	0	1	1	1
GO:2001255	0	positive regulation of histone H3-K36 trimethylation	2	0.029964	0	0	1	1	1
GO:0002408	0	myeloid dendritic cell chemotaxis	2	0.029964	0	0	1	1	1
GO:1903096	0	protein localization to meiotic spindle midzone	1	0.014982	0	0	1	1	1
GO:1903094	0	negative regulation of protein K48-linked deubiquitination	2	0.029964	0	0	1	1	1
GO:0045542	0	positive regulation of cholesterol biosynthetic process	4	0.0599281	0	0	1	1	1
GO:0045541	0	negative regulation of cholesterol biosynthetic process	5	0.0749101	0	0	1	1	1
GO:0033578	0	protein glycosylation in Golgi	2	0.029964	0	0	1	1	1
GO:0033577	0	protein glycosylation in endoplasmic reticulum	2	0.029964	0	0	1	1	1
GO:0033572	0	transferrin transport	31	0.464443	0	0	1	1	1
GO:2001247	0	positive regulation of phosphatidylcholine biosynthetic process	3	0.0449461	0	0	1	1	1
GO:2001246	0	negative regulation of phosphatidylcholine biosynthetic process	1	0.014982	0	0	1	1	1
GO:2001241	0	positive regulation of extrinsic apoptotic signaling pathway in absence of ligand	10	0.14982	0	0	1	1	1
GO:2001240	0	negative regulation of extrinsic apoptotic signaling pathway in absence of ligand	26	0.389533	0	0	1	1	1
GO:0019290	0	siderophore biosynthetic process	1	0.014982	0	0	1	1	1
GO:0033566	0	gamma-tubulin complex localization	3	0.0449461	0	0	1	1	1
GO:0033564	0	anterior/posterior axon guidance	1	0.014982	0	0	1	1	1
GO:0033563	0	dorsal/ventral axon guidance	2	0.029964	0	0	1	1	1
GO:0021599	0	abducens nerve formation	2	0.029964	0	0	1	1	1
GO:0021592	0	fourth ventricle development	2	0.029964	0	0	1	1	1
GO:0019287	0	isopentenyl diphosphate biosynthetic process, mevalonate pathway	3	0.0449461	0	0	1	1	1
GO:0019285	0	glycine betaine biosynthetic process from choline	2	0.029964	0	0	1	1	1
GO:0019284	0	L-methionine salvage from S-adenosylmethionine	3	0.0449461	0	0	1	1	1
GO:1903073	0	negative regulation of death-inducing signaling complex assembly	1	0.014982	0	0	1	1	1
GO:1903071	0	positive regulation of ER-associated ubiquitin-dependent protein catabolic process	8	0.119856	0	0	1	1	1
GO:1903070	0	negative regulation of ER-associated ubiquitin-dependent protein catabolic process	3	0.0449461	0	0	1	1	1
GO:2001229	0	negative regulation of response to gamma radiation	1	0.014982	0	0	1	1	1
GO:0021589	0	cerebellum structural organization	2	0.029964	0	0	1	1	1
GO:2001223	0	negative regulation of neuron migration	8	0.119856	0	0	1	1	1
GO:0019276	0	UDP-N-acetylgalactosamine metabolic process	3	0.0449461	0	0	1	1	1
GO:1903061	0	positive regulation of protein lipidation	4	0.0599281	0	0	1	1	1
GO:1903060	0	negative regulation of protein lipidation	1	0.014982	0	0	1	1	1
GO:0033540	0	fatty acid beta-oxidation using acyl-CoA oxidase	15	0.22473	0	0	1	1	1
GO:2001213	0	negative regulation of vasculogenesis	1	0.014982	0	0	1	1	1
GO:0021572	0	rhombomere 6 development	1	0.014982	0	0	1	1	1
GO:0021570	0	rhombomere 4 development	1	0.014982	0	0	1	1	1
GO:0019265	0	glycine biosynthetic process, by transamination of glyoxylate	1	0.014982	0	0	1	1	1
GO:0001998	0	angiotensin-mediated vasoconstriction involved in regulation of systemic arterial blood pressure	1	0.014982	0	0	1	1	1
GO:0019264	0	glycine biosynthetic process from serine	2	0.029964	0	0	1	1	1
GO:1903056	0	regulation of melanosome organization	1	0.014982	0	0	1	1	1
GO:0001997	0	positive regulation of the force of heart contraction by epinephrine-norepinephrine	2	0.029964	0	0	1	1	1
GO:0019262	0	N-acetylneuraminate catabolic process	6	0.0898921	0	0	1	1	1
GO:0001994	0	norepinephrine-epinephrine vasoconstriction involved in regulation of systemic arterial blood pressure	1	0.014982	0	0	1	1	1
GO:0001992	0	regulation of systemic arterial blood pressure by vasopressin	2	0.029964	0	0	1	1	1
GO:0007296	0	vitellogenesis	3	0.0449461	0	0	1	1	1
GO:0033539	0	fatty acid beta-oxidation using acyl-CoA dehydrogenase	9	0.134838	0	0	1	1	1
GO:0007290	0	spermatid nucleus elongation	1	0.014982	0	0	1	1	1
GO:2001206	0	positive regulation of osteoclast development	5	0.0749101	0	0	1	1	1
GO:2001205	0	negative regulation of osteoclast development	4	0.0599281	0	0	1	1	1
GO:2001202	0	negative regulation of transforming growth factor-beta secretion	3	0.0449461	0	0	1	1	1
GO:2001200	0	positive regulation of dendritic cell differentiation	4	0.0599281	0	0	1	1	1
GO:1903049	0	negative regulation of acetylcholine-gated cation channel activity	1	0.014982	0	0	1	1	1
GO:0019255	0	glucose 1-phosphate metabolic process	2	0.029964	0	0	1	1	1
GO:0019254	0	carnitine metabolic process, CoA-linked	2	0.029964	0	0	1	1	1
GO:1903045	0	neural crest cell migration involved in sympathetic nervous system development	1	0.014982	0	0	1	1	1
GO:0001985	0	negative regulation of heart rate involved in baroreceptor response to increased systemic arterial blood pressure	1	0.014982	0	0	1	1	1
GO:1903043	0	positive regulation of chondrocyte hypertrophy	1	0.014982	0	0	1	1	1
GO:0007288	0	sperm axoneme assembly	13	0.194766	0	0	1	1	1
GO:0007284	0	spermatogonial cell division	2	0.029964	0	0	1	1	1
GO:0021558	0	trochlear nerve development	1	0.014982	0	0	1	1	1
GO:0021557	0	oculomotor nerve development	1	0.014982	0	0	1	1	1
GO:0021555	0	midbrain-hindbrain boundary morphogenesis	2	0.029964	0	0	1	1	1
GO:0019243	0	methylglyoxal catabolic process to D-lactate via S-lactoyl-glutathione	3	0.0449461	0	0	1	1	1
GO:0019242	0	methylglyoxal biosynthetic process	2	0.029964	0	0	1	1	1
GO:0001975	0	response to amphetamine	22	0.329604	0	0	1	1	1
GO:1903033	0	positive regulation of microtubule plus-end binding	2	0.029964	0	0	1	1	1
GO:0019240	0	citrulline biosynthetic process	3	0.0449461	0	0	1	1	1
GO:0001973	0	G protein-coupled adenosine receptor signaling pathway	7	0.104874	0	0	1	1	1
GO:0001971	0	negative regulation of activation of membrane attack complex	1	0.014982	0	0	1	1	1
GO:0001970	0	positive regulation of activation of membrane attack complex	1	0.014982	0	0	1	1	1
GO:0007270	0	neuron-neuron synaptic transmission	8	0.119856	0	0	1	1	1
GO:0033514	0	L-lysine catabolic process to acetyl-CoA via L-pipecolate	1	0.014982	0	0	1	1	1
GO:0033512	0	L-lysine catabolic process to acetyl-CoA via saccharopine	2	0.029964	0	0	1	1	1
GO:0021547	0	midbrain-hindbrain boundary initiation	1	0.014982	0	0	1	1	1
GO:0021542	0	dentate gyrus development	9	0.134838	0	0	1	1	1
GO:0021541	0	ammon gyrus development	1	0.014982	0	0	1	1	1
GO:0021540	0	corpus callosum morphogenesis	6	0.0898921	0	0	1	1	1
GO:0019236	0	response to pheromone	4	0.0599281	0	0	1	1	1
GO:1903028	0	positive regulation of opsonization	1	0.014982	0	0	1	1	1
GO:1903026	0	negative regulation of RNA polymerase II regulatory region sequence-specific DNA binding	6	0.0898921	0	0	1	1	1
GO:0001967	0	suckling behavior	8	0.119856	0	0	1	1	1
GO:0001966	0	thigmotaxis	2	0.029964	0	0	1	1	1
GO:0019230	0	proprioception	3	0.0449461	0	0	1	1	1
GO:0007260	0	tyrosine phosphorylation of STAT protein	7	0.104874	0	0	1	1	1
GO:0033504	0	floor plate development	5	0.0749101	0	0	1	1	1
GO:0021539	0	subthalamus development	1	0.014982	0	0	1	1	1
GO:0072289	0	metanephric nephron tubule formation	2	0.029964	0	0	1	1	1
GO:0019228	0	neuronal action potential	20	0.29964	0	0	1	1	1
GO:0019227	0	neuronal action potential propagation	8	0.119856	0	0	1	1	1
GO:0021530	0	spinal cord oligodendrocyte cell fate specification	1	0.014982	0	0	1	1	1
GO:0072287	0	metanephric distal tubule morphogenesis	1	0.014982	0	0	1	1	1
GO:0072286	0	metanephric connecting tubule development	1	0.014982	0	0	1	1	1
GO:0001958	0	endochondral ossification	20	0.29964	0	0	1	1	1
GO:0072284	0	metanephric S-shaped body morphogenesis	3	0.0449461	0	0	1	1	1
GO:0001957	0	intramembranous ossification	4	0.0599281	0	0	1	1	1
GO:0001955	0	blood vessel maturation	6	0.0898921	0	0	1	1	1
GO:0007258	0	JUN phosphorylation	4	0.0599281	0	0	1	1	1
GO:0001951	0	intestinal D-glucose absorption	3	0.0449461	0	0	1	1	1
GO:0007256	0	activation of JNKK activity	8	0.119856	0	0	1	1	1
GO:0007252	0	I-kappaB phosphorylation	12	0.179784	0	0	1	1	1
GO:0021528	0	commissural neuron differentiation in spinal cord	1	0.014982	0	0	1	1	1
GO:0021527	0	spinal cord association neuron differentiation	4	0.0599281	0	0	1	1	1
GO:0021524	0	visceral motor neuron differentiation	1	0.014982	0	0	1	1	1
GO:2000798	0	negative regulation of amniotic stem cell differentiation	1	0.014982	0	0	1	1	1
GO:0021523	0	somatic motor neuron differentiation	1	0.014982	0	0	1	1	1
GO:0072278	0	metanephric comma-shaped body morphogenesis	2	0.029964	0	0	1	1	1
GO:2000795	0	negative regulation of epithelial cell proliferation involved in lung morphogenesis	1	0.014982	0	0	1	1	1
GO:0072277	0	metanephric glomerular capillary formation	2	0.029964	0	0	1	1	1
GO:1903007	0	positive regulation of Lys63-specific deubiquitinase activity	1	0.014982	0	0	1	1	1
GO:0072274	0	metanephric glomerular basement membrane development	1	0.014982	0	0	1	1	1
GO:2000791	0	negative regulation of mesenchymal cell proliferation involved in lung development	2	0.029964	0	0	1	1	1
GO:0001947	0	heart looping	37	0.554335	0	0	1	1	1
GO:0001946	0	lymphangiogenesis	9	0.134838	0	0	1	1	1
GO:1903002	0	positive regulation of lipid transport across blood-brain barrier	1	0.014982	0	0	1	1	1
GO:1903001	0	negative regulation of lipid transport across blood-brain barrier	1	0.014982	0	0	1	1	1
GO:0052697	0	xenobiotic glucuronidation	1	0.014982	0	0	1	1	1
GO:0052696	0	flavonoid glucuronidation	1	0.014982	0	0	1	1	1
GO:0021512	0	spinal cord anterior/posterior patterning	1	0.014982	0	0	1	1	1
GO:2000786	0	positive regulation of autophagosome assembly	10	0.14982	0	0	1	1	1
GO:0072262	0	metanephric glomerular mesangial cell proliferation involved in metanephros development	1	0.014982	0	0	1	1	1
GO:0060298	0	positive regulation of sarcomere organization	3	0.0449461	0	0	1	1	1
GO:0060296	0	regulation of cilium beat frequency involved in ciliary motility	6	0.0898921	0	0	1	1	1
GO:0060294	0	cilium movement involved in cell motility	8	0.119856	0	0	1	1	1
GO:0060291	0	long-term synaptic potentiation	31	0.464443	0	0	1	1	1
GO:0060290	0	transdifferentiation	3	0.0449461	0	0	1	1	1
GO:0021509	0	roof plate formation	1	0.014982	0	0	1	1	1
GO:2000778	0	positive regulation of interleukin-6 secretion	30	0.449461	0	0	1	1	1
GO:0021503	0	neural fold bending	1	0.014982	0	0	1	1	1
GO:2000777	0	positive regulation of proteasomal ubiquitin-dependent protein catabolic process involved in cellular response to hypoxia	2	0.029964	0	0	1	1	1
GO:0021502	0	neural fold elevation formation	2	0.029964	0	0	1	1	1
GO:0021501	0	prechordal plate formation	1	0.014982	0	0	1	1	1
GO:2000775	0	histone H3-S10 phosphorylation involved in chromosome condensation	1	0.014982	0	0	1	1	1
GO:2000774	0	positive regulation of cellular senescence	11	0.164802	0	0	1	1	1
GO:2000773	0	negative regulation of cellular senescence	17	0.254694	0	0	1	1	1
GO:0072255	0	metanephric glomerular mesangial cell development	1	0.014982	0	0	1	1	1
GO:0001928	0	regulation of exocyst assembly	1	0.014982	0	0	1	1	1
GO:2000771	0	positive regulation of establishment or maintenance of cell polarity regulating cell shape	1	0.014982	0	0	1	1	1
GO:0007229	0	integrin-mediated signaling pathway	82	1.22853	0	0	0.636315	1	1
GO:0001922	0	B-1 B cell homeostasis	3	0.0449461	0	0	1	1	1
GO:0007228	0	positive regulation of hh target transcription factor activity	1	0.014982	0	0	1	1	1
GO:0001921	0	positive regulation of receptor recycling	14	0.209748	0	0	1	1	1
GO:0060287	0	epithelial cilium movement involved in determination of left/right asymmetry	9	0.134838	0	0	1	1	1
GO:0001920	0	negative regulation of receptor recycling	3	0.0449461	0	0	1	1	1
GO:0007225	0	patched ligand maturation	1	0.014982	0	0	1	1	1
GO:0007223	0	Wnt signaling pathway, calcium modulating pathway	36	0.539353	0	0	1	1	1
GO:2000768	0	positive regulation of nephron tubule epithelial cell differentiation	2	0.029964	0	0	1	1	1
GO:0072249	0	metanephric glomerular visceral epithelial cell development	1	0.014982	0	0	1	1	1
GO:2000761	0	positive regulation of N-terminal peptidyl-lysine acetylation	1	0.014982	0	0	1	1	1
GO:0060279	0	positive regulation of ovulation	2	0.029964	0	0	1	1	1
GO:0007218	0	neuropeptide signaling pathway	37	0.554335	0	0	1	1	1
GO:0007217	0	tachykinin receptor signaling pathway	2	0.029964	0	0	1	1	1
GO:0007214	0	gamma-aminobutyric acid signaling pathway	13	0.194766	0	0	1	1	1
GO:2000755	0	positive regulation of sphingomyelin catabolic process	1	0.014982	0	0	1	1	1
GO:2000753	0	positive regulation of glucosylceramide catabolic process	1	0.014982	0	0	1	1	1
GO:2000751	0	histone H3-T3 phosphorylation involved in chromosome passenger complex localization to kinetochore	1	0.014982	0	0	1	1	1
GO:0007207	0	phospholipase C-activating G protein-coupled acetylcholine receptor signaling pathway	1	0.014982	0	0	1	1	1
GO:0007206	0	phospholipase C-activating G protein-coupled glutamate receptor signaling pathway	1	0.014982	0	0	1	1	1
GO:0060266	0	negative regulation of respiratory burst involved in inflammatory response	4	0.0599281	0	0	1	1	1
GO:0007205	0	protein kinase C-activating G protein-coupled receptor signaling pathway	20	0.29964	0	0	1	1	1
GO:0060265	0	positive regulation of respiratory burst involved in inflammatory response	1	0.014982	0	0	1	1	1
GO:1902595	0	regulation of DNA replication origin binding	2	0.029964	0	0	1	1	1
GO:0052651	0	monoacylglycerol catabolic process	5	0.0749101	0	0	1	1	1
GO:0072229	0	metanephric proximal convoluted tubule development	1	0.014982	0	0	1	1	1
GO:2000744	0	positive regulation of anterior head development	1	0.014982	0	0	1	1	1
GO:2000741	0	positive regulation of mesenchymal stem cell differentiation	3	0.0449461	0	0	1	1	1
GO:0072221	0	metanephric distal convoluted tubule development	2	0.029964	0	0	1	1	1
GO:1902586	0	multi-organism intercellular transport	1	0.014982	0	0	1	1	1
GO:0072219	0	metanephric cortical collecting duct development	1	0.014982	0	0	1	1	1
GO:0072218	0	metanephric ascending thin limb development	2	0.029964	0	0	1	1	1
GO:2000734	0	negative regulation of glial cell-derived neurotrophic factor receptor signaling pathway involved in ureteric bud formation	1	0.014982	0	0	1	1	1
GO:0072214	0	metanephric cortex development	1	0.014982	0	0	1	1	1
GO:2000730	0	regulation of termination of RNA polymerase I transcription	1	0.014982	0	0	1	1	1
GO:0110097	0	regulation of calcium import into the mitochondrion	1	0.014982	0	0	1	1	1
GO:0110091	0	negative regulation of hippocampal neuron apoptotic process	2	0.029964	0	0	1	1	1
GO:0110090	0	positive regulation of hippocampal neuron apoptotic process	2	0.029964	0	0	1	1	1
GO:0060244	0	negative regulation of cell proliferation involved in contact inhibition	3	0.0449461	0	0	1	1	1
GO:0060243	0	negative regulation of cell growth involved in contact inhibition	1	0.014982	0	0	1	1	1
GO:0072208	0	metanephric smooth muscle tissue development	1	0.014982	0	0	1	1	1
GO:2000724	0	positive regulation of cardiac vascular smooth muscle cell differentiation	1	0.014982	0	0	1	1	1
GO:0072205	0	metanephric collecting duct development	6	0.0898921	0	0	1	1	1
GO:2000721	0	positive regulation of transcription from RNA polymerase II promoter involved in smooth muscle cell differentiation	1	0.014982	0	0	1	1	1
GO:1902569	0	negative regulation of activation of Janus kinase activity	1	0.014982	0	0	1	1	1
GO:0060235	0	lens induction in camera-type eye	2	0.029964	0	0	1	1	1
GO:0060234	0	neuroblast delamination	1	0.014982	0	0	1	1	1
GO:2000719	0	negative regulation of maintenance of mitotic sister chromatid cohesion, centromeric	1	0.014982	0	0	1	1	1
GO:0110076	0	negative regulation of ferroptosis	2	0.029964	0	0	1	1	1
GO:1902559	0	3'-phospho-5'-adenylyl sulfate transmembrane transport	2	0.029964	0	0	1	1	1
GO:1902553	0	positive regulation of catalase activity	1	0.014982	0	0	1	1	1
GO:0006798	0	polyphosphate catabolic process	5	0.0749101	0	0	1	1	1
GO:2000707	0	positive regulation of dense core granule biogenesis	1	0.014982	0	0	1	1	1
GO:2000706	0	negative regulation of dense core granule biogenesis	1	0.014982	0	0	1	1	1
GO:2000703	0	negative regulation of fibroblast growth factor receptor signaling pathway involved in ureteric bud formation	1	0.014982	0	0	1	1	1
GO:0060218	0	hematopoietic stem cell differentiation	14	0.209748	0	0	1	1	1
GO:0060217	0	hemangioblast cell differentiation	1	0.014982	0	0	1	1	1
GO:0110061	0	regulation of angiotensin-activated signaling pathway	2	0.029964	0	0	1	1	1
GO:1902546	0	positive regulation of DNA N-glycosylase activity	1	0.014982	0	0	1	1	1
GO:0060214	0	endocardium formation	1	0.014982	0	0	1	1	1
GO:0060213	0	positive regulation of nuclear-transcribed mRNA poly(A) tail shortening	13	0.194766	0	0	1	1	1
GO:0060212	0	negative regulation of nuclear-transcribed mRNA poly(A) tail shortening	3	0.0449461	0	0	1	1	1
GO:0006789	0	bilirubin conjugation	1	0.014982	0	0	1	1	1
GO:0006788	0	heme oxidation	2	0.029964	0	0	1	1	1
GO:0006784	0	heme A biosynthetic process	2	0.029964	0	0	1	1	1
GO:0006782	0	protoporphyrinogen IX biosynthetic process	9	0.134838	0	0	1	1	1
GO:0006781	0	succinyl-CoA pathway	1	0.014982	0	0	1	1	1
GO:0110059	0	negative regulation of blood vessel endothelial cell differentiation	1	0.014982	0	0	1	1	1
GO:0110051	0	metabolite repair	1	0.014982	0	0	1	1	1
GO:1902530	0	positive regulation of protein linear polyubiquitination	2	0.029964	0	0	1	1	1
GO:0006777	0	Mo-molybdopterin cofactor biosynthetic process	6	0.0898921	0	0	1	1	1
GO:0006776	0	vitamin A metabolic process	5	0.0749101	0	0	1	1	1
GO:0006772	0	thiamine metabolic process	4	0.0599281	0	0	1	1	1
GO:0071799	0	cellular response to prostaglandin D stimulus	4	0.0599281	0	0	1	1	1
GO:1902527	0	positive regulation of protein monoubiquitination	5	0.0749101	0	0	1	1	1
GO:1902524	0	positive regulation of protein K48-linked ubiquitination	2	0.029964	0	0	1	1	1
GO:1902523	0	positive regulation of protein K63-linked ubiquitination	4	0.0599281	0	0	1	1	1
GO:0006768	0	biotin metabolic process	9	0.134838	0	0	1	1	1
GO:0071788	0	endoplasmic reticulum tubular network maintenance	1	0.014982	0	0	1	1	1
GO:0071787	0	endoplasmic reticulum tubular network formation	4	0.0599281	0	0	1	1	1
GO:0110032	0	positive regulation of G2/MI transition of meiotic cell cycle	3	0.0449461	0	0	1	1	1
GO:1902512	0	positive regulation of apoptotic DNA fragmentation	4	0.0599281	0	0	1	1	1
GO:1902511	0	negative regulation of apoptotic DNA fragmentation	3	0.0449461	0	0	1	1	1
GO:0006756	0	AMP phosphorylation	1	0.014982	0	0	1	1	1
GO:0006751	0	glutathione catabolic process	4	0.0599281	0	0	1	1	1
GO:0006750	0	glutathione biosynthetic process	13	0.194766	0	0	1	1	1
GO:0002398	0	MHC class Ib protein complex assembly	1	0.014982	0	0	1	1	1
GO:0110026	0	regulation of DNA strand resection involved in replication fork processing	1	0.014982	0	0	1	1	1
GO:0110025	0	DNA strand resection involved in replication fork processing	2	0.029964	0	0	1	1	1
GO:0110024	0	positive regulation of cardiac muscle myoblast proliferation	3	0.0449461	0	0	1	1	1
GO:1902504	0	regulation of signal transduction involved in mitotic G2 DNA damage checkpoint	1	0.014982	0	0	1	1	1
GO:0006747	0	FAD biosynthetic process	1	0.014982	0	0	1	1	1
GO:0006742	0	NADP catabolic process	3	0.0449461	0	0	1	1	1
GO:0006741	0	NADP biosynthetic process	3	0.0449461	0	0	1	1	1
GO:0002384	0	hepatic immune response	2	0.029964	0	0	1	1	1
GO:0002383	0	immune response in brain or nervous system	1	0.014982	0	0	1	1	1
GO:0002380	0	immunoglobulin secretion involved in immune response	1	0.014982	0	0	1	1	1
GO:0071765	0	nuclear inner membrane organization	1	0.014982	0	0	1	1	1
GO:0006738	0	nicotinamide riboside catabolic process	1	0.014982	0	0	1	1	1
GO:0002379	0	immunoglobulin biosynthetic process involved in immune response	1	0.014982	0	0	1	1	1
GO:0002374	0	cytokine secretion involved in immune response	4	0.0599281	0	0	1	1	1
GO:0002371	0	dendritic cell cytokine production	1	0.014982	0	0	1	1	1
GO:0110008	0	ncRNA deadenylation	1	0.014982	0	0	1	1	1
GO:0006729	0	tetrahydrobiopterin biosynthetic process	7	0.104874	0	0	1	1	1
GO:0002368	0	B cell cytokine production	1	0.014982	0	0	1	1	1
GO:0002364	0	NK T cell lineage commitment	1	0.014982	0	0	1	1	1
GO:0002362	0	CD4-positive, CD25-positive, alpha-beta regulatory T cell lineage commitment	2	0.029964	0	0	1	1	1
GO:0006713	0	glucocorticoid catabolic process	1	0.014982	0	0	1	1	1
GO:0006710	0	androgen catabolic process	4	0.0599281	0	0	1	1	1
GO:0002358	0	B cell homeostatic proliferation	1	0.014982	0	0	1	1	1
GO:0002357	0	defense response to tumor cell	3	0.0449461	0	0	1	1	1
GO:0002355	0	detection of tumor cell	1	0.014982	0	0	1	1	1
GO:0002352	0	B cell negative selection	2	0.029964	0	0	1	1	1
GO:0045494	0	photoreceptor cell maintenance	28	0.419497	0	0	1	1	1
GO:0071733	0	transcriptional activation by promoter-enhancer looping	4	0.0599281	0	0	1	1	1
GO:0006707	0	cholesterol catabolic process	8	0.119856	0	0	1	1	1
GO:2001199	0	negative regulation of dendritic cell differentiation	5	0.0749101	0	0	1	1	1
GO:0006703	0	estrogen biosynthetic process	8	0.119856	0	0	1	1	1
GO:0006702	0	androgen biosynthetic process	6	0.0898921	0	0	1	1	1
GO:0006701	0	progesterone biosynthetic process	2	0.029964	0	0	1	1	1
GO:2001193	0	positive regulation of gamma-delta T cell activation involved in immune response	1	0.014982	0	0	1	1	1
GO:2001190	0	positive regulation of T cell activation via T cell receptor contact with antigen bound to MHC molecule on antigen presenting cell	3	0.0449461	0	0	1	1	1
GO:0002344	0	B cell affinity maturation	2	0.029964	0	0	1	1	1
GO:0071727	0	cellular response to triacyl bacterial lipopeptide	3	0.0449461	0	0	1	1	1
GO:0071726	0	cellular response to diacyl bacterial lipopeptide	4	0.0599281	0	0	1	1	1
GO:2001189	0	negative regulation of T cell activation via T cell receptor contact with antigen bound to MHC molecule on antigen presenting cell	3	0.0449461	0	0	1	1	1
GO:2001184	0	positive regulation of interleukin-12 secretion	5	0.0749101	0	0	1	1	1
GO:2001183	0	negative regulation of interleukin-12 secretion	3	0.0449461	0	0	1	1	1
GO:2001181	0	positive regulation of interleukin-10 secretion	8	0.119856	0	0	1	1	1
GO:0002337	0	B-1a B cell differentiation	2	0.029964	0	0	1	1	1
GO:2001180	0	negative regulation of interleukin-10 secretion	2	0.029964	0	0	1	1	1
GO:0002336	0	B-1 B cell lineage commitment	1	0.014982	0	0	1	1	1
GO:0002333	0	transitional one stage B cell differentiation	1	0.014982	0	0	1	1	1
GO:0002331	0	pre-B cell allelic exclusion	2	0.029964	0	0	1	1	1
GO:0045475	0	locomotor rhythm	8	0.119856	0	0	1	1	1
GO:0071718	0	sodium-independent icosanoid transport	1	0.014982	0	0	1	1	1
GO:0071716	0	leukotriene transport	2	0.029964	0	0	1	1	1
GO:2001178	0	positive regulation of mediator complex assembly	1	0.014982	0	0	1	1	1
GO:2001173	0	regulation of histone H2B conserved C-terminal lysine ubiquitination	1	0.014982	0	0	1	1	1
GO:0002328	0	pro-B cell differentiation	4	0.0599281	0	0	1	1	1
GO:2001171	0	positive regulation of ATP biosynthetic process	12	0.179784	0	0	1	1	1
GO:2001170	0	negative regulation of ATP biosynthetic process	3	0.0449461	0	0	1	1	1
GO:0002322	0	B cell proliferation involved in immune response	6	0.0898921	0	0	1	1	1
GO:0071707	0	immunoglobulin heavy chain V-D-J recombination	1	0.014982	0	0	1	1	1
GO:0033499	0	galactose catabolic process via UDP-galactose	5	0.0749101	0	0	1	1	1
GO:0071701	0	regulation of MAPK export from nucleus	1	0.014982	0	0	1	1	1
GO:2001168	0	positive regulation of histone H2B ubiquitination	4	0.0599281	0	0	1	1	1
GO:0033490	0	cholesterol biosynthetic process via lathosterol	4	0.0599281	0	0	1	1	1
GO:2001165	0	positive regulation of phosphorylation of RNA polymerase II C-terminal domain serine 2 residues	1	0.014982	0	0	1	1	1
GO:2001162	0	positive regulation of histone H3-K79 methylation	2	0.029964	0	0	1	1	1
GO:0002318	0	myeloid progenitor cell differentiation	6	0.0898921	0	0	1	1	1
GO:2001161	0	negative regulation of histone H3-K79 methylation	1	0.014982	0	0	1	1	1
GO:0002317	0	plasma cell differentiation	2	0.029964	0	0	1	1	1
GO:0002316	0	follicular B cell differentiation	2	0.029964	0	0	1	1	1
GO:0002315	0	marginal zone B cell differentiation	8	0.119856	0	0	1	1	1
GO:0002314	0	germinal center B cell differentiation	2	0.029964	0	0	1	1	1
GO:0033489	0	cholesterol biosynthetic process via desmosterol	4	0.0599281	0	0	1	1	1
GO:0033488	0	cholesterol biosynthetic process via 24,25-dihydrolanosterol	1	0.014982	0	0	1	1	1
GO:2001153	0	positive regulation of renal water transport	1	0.014982	0	0	1	1	1
GO:0002309	0	T cell proliferation involved in immune response	3	0.0449461	0	0	1	1	1
GO:2001150	0	positive regulation of dipeptide transmembrane transport	2	0.029964	0	0	1	1	1
GO:0002305	0	CD8-positive, gamma-delta intraepithelial T cell differentiation	2	0.029964	0	0	1	1	1
GO:0002302	0	CD8-positive, alpha-beta T cell differentiation involved in immune response	1	0.014982	0	0	1	1	1
GO:0002300	0	CD8-positive, alpha-beta intraepithelial T cell differentiation	1	0.014982	0	0	1	1	1
GO:0033477	0	S-methylmethionine metabolic process	1	0.014982	0	0	1	1	1
GO:2001145	0	negative regulation of phosphatidylinositol-3,4,5-trisphosphate 5-phosphatase activity	1	0.014982	0	0	1	1	1
GO:2001142	0	nicotinate transport	1	0.014982	0	0	1	1	1
GO:2001137	0	positive regulation of endocytic recycling	4	0.0599281	0	0	1	1	1
GO:2001136	0	negative regulation of endocytic recycling	1	0.014982	0	0	1	1	1
GO:0065001	0	specification of axis polarity	2	0.029964	0	0	1	1	1
GO:0045429	0	positive regulation of nitric oxide biosynthetic process	38	0.569317	0	0	1	1	1
GO:2001125	0	negative regulation of translational frameshifting	1	0.014982	0	0	1	1	1
GO:0045416	0	positive regulation of interleukin-8 biosynthetic process	13	0.194766	0	0	1	1	1
GO:0045415	0	negative regulation of interleukin-8 biosynthetic process	4	0.0599281	0	0	1	1	1
GO:0045410	0	positive regulation of interleukin-6 biosynthetic process	15	0.22473	0	0	1	1	1
GO:0045409	0	negative regulation of interleukin-6 biosynthetic process	4	0.0599281	0	0	1	1	1
GO:0045403	0	negative regulation of interleukin-4 biosynthetic process	1	0.014982	0	0	1	1	1
GO:0007197	0	adenylate cyclase-inhibiting G protein-coupled acetylcholine receptor signaling pathway	4	0.0599281	0	0	1	1	1
GO:0045401	0	positive regulation of interleukin-3 biosynthetic process	1	0.014982	0	0	1	1	1
GO:0007196	0	adenylate cyclase-inhibiting G protein-coupled glutamate receptor signaling pathway	4	0.0599281	0	0	1	1	1
GO:0007195	0	adenylate cyclase-inhibiting dopamine receptor signaling pathway	3	0.0449461	0	0	1	1	1
GO:0007191	0	adenylate cyclase-activating dopamine receptor signaling pathway	6	0.0898921	0	0	1	1	1
GO:2001108	0	positive regulation of Rho guanyl-nucleotide exchange factor activity	1	0.014982	0	0	1	1	1
GO:2001107	0	negative regulation of Rho guanyl-nucleotide exchange factor activity	2	0.029964	0	0	1	1	1
GO:0001887	0	selenium compound metabolic process	4	0.0599281	0	0	1	1	1
GO:0001886	0	endothelial cell morphogenesis	8	0.119856	0	0	1	1	1
GO:0001880	0	Mullerian duct regression	3	0.0449461	0	0	1	1	1
GO:0007185	0	transmembrane receptor protein tyrosine phosphatase signaling pathway	5	0.0749101	0	0	1	1	1
GO:0007183	0	SMAD protein complex assembly	7	0.104874	0	0	1	1	1
GO:0007182	0	common-partner SMAD protein phosphorylation	5	0.0749101	0	0	1	1	1
GO:0007181	0	transforming growth factor beta receptor complex assembly	3	0.0449461	0	0	1	1	1
GO:0001878	0	response to yeast	7	0.104874	0	0	1	1	1
GO:0007175	0	negative regulation of epidermal growth factor-activated receptor activity	13	0.194766	0	0	1	1	1
GO:0007174	0	epidermal growth factor catabolic process	2	0.029964	0	0	1	1	1
GO:0007172	0	signal complex assembly	8	0.119856	0	0	1	1	1
GO:0072197	0	ureter morphogenesis	3	0.0449461	0	0	1	1	1
GO:0001869	0	negative regulation of complement activation, lectin pathway	2	0.029964	0	0	1	1	1
GO:0001867	0	complement activation, lectin pathway	3	0.0449461	0	0	1	1	1
GO:0001866	0	NK T cell proliferation	2	0.029964	0	0	1	1	1
GO:0007168	0	receptor guanylyl cyclase signaling pathway	4	0.0599281	0	0	1	1	1
GO:0007161	0	calcium-independent cell-matrix adhesion	3	0.0449461	0	0	1	1	1
GO:0072181	0	mesonephric duct formation	1	0.014982	0	0	1	1	1
GO:0007157	0	heterophilic cell-cell adhesion via plasma membrane cell adhesion molecules	34	0.509389	0	0	1	1	1
GO:2000691	0	negative regulation of cardiac muscle cell myoblast differentiation	1	0.014982	0	0	1	1	1
GO:0001844	0	protein insertion into mitochondrial membrane involved in apoptotic signaling pathway	7	0.104874	0	0	1	1	1
GO:0007147	0	female meiosis II	1	0.014982	0	0	1	1	1
GO:0007141	0	male meiosis I	18	0.269676	0	0	1	1	1
GO:2000685	0	positive regulation of cellular response to X-ray	1	0.014982	0	0	1	1	1
GO:0001836	0	release of cytochrome c from mitochondria	20	0.29964	0	0	1	1	1
GO:0019102	0	male somatic sex determination	1	0.014982	0	0	1	1	1
GO:0072162	0	metanephric mesenchymal cell differentiation	1	0.014982	0	0	1	1	1
GO:0001835	0	blastocyst hatching	25	0.374551	0	0	1	1	1
GO:0001834	0	trophectodermal cell proliferation	2	0.029964	0	0	1	1	1
GO:0019100	0	male germ-line sex determination	1	0.014982	0	0	1	1	1
GO:0072160	0	nephron tubule epithelial cell differentiation	2	0.029964	0	0	1	1	1
GO:0001833	0	inner cell mass cell proliferation	14	0.209748	0	0	1	1	1
GO:0001831	0	trophectodermal cellular morphogenesis	1	0.014982	0	0	1	1	1
GO:0060197	0	cloacal septation	2	0.029964	0	0	1	1	1
GO:2000675	0	negative regulation of type B pancreatic cell apoptotic process	4	0.0599281	0	0	1	1	1
GO:2000672	0	negative regulation of motor neuron apoptotic process	3	0.0449461	0	0	1	1	1
GO:0001828	0	inner cell mass cellular morphogenesis	1	0.014982	0	0	1	1	1
GO:0001827	0	inner cell mass cell fate commitment	1	0.014982	0	0	1	1	1
GO:2000670	0	positive regulation of dendritic cell apoptotic process	3	0.0449461	0	0	1	1	1
GO:2000669	0	negative regulation of dendritic cell apoptotic process	4	0.0599281	0	0	1	1	1
GO:2000667	0	positive regulation of interleukin-13 secretion	5	0.0749101	0	0	1	1	1
GO:2000666	0	negative regulation of interleukin-13 secretion	3	0.0449461	0	0	1	1	1
GO:2000664	0	positive regulation of interleukin-5 secretion	5	0.0749101	0	0	1	1	1
GO:2000663	0	negative regulation of interleukin-5 secretion	1	0.014982	0	0	1	1	1
GO:2000661	0	positive regulation of interleukin-1-mediated signaling pathway	1	0.014982	0	0	1	1	1
GO:2000660	0	negative regulation of interleukin-1-mediated signaling pathway	5	0.0749101	0	0	1	1	1
GO:0001815	0	positive regulation of antibody-dependent cellular cytotoxicity	1	0.014982	0	0	1	1	1
GO:0072141	0	renal interstitial fibroblast development	1	0.014982	0	0	1	1	1
GO:0001814	0	negative regulation of antibody-dependent cellular cytotoxicity	1	0.014982	0	0	1	1	1
GO:0001812	0	positive regulation of type I hypersensitivity	2	0.029964	0	0	1	1	1
GO:0060178	0	regulation of exocyst localization	1	0.014982	0	0	1	1	1
GO:0001811	0	negative regulation of type I hypersensitivity	1	0.014982	0	0	1	1	1
GO:0060177	0	regulation of angiotensin metabolic process	2	0.029964	0	0	1	1	1
GO:0060174	0	limb bud formation	6	0.0898921	0	0	1	1	1
GO:0007113	0	endomitotic cell cycle	3	0.0449461	0	0	1	1	1
GO:2000657	0	negative regulation of apolipoprotein binding	1	0.014982	0	0	1	1	1
GO:0032980	0	keratinocyte activation	1	0.014982	0	0	1	1	1
GO:0072138	0	mesenchymal cell proliferation involved in ureteric bud development	1	0.014982	0	0	1	1	1
GO:2000655	0	negative regulation of cellular response to testosterone stimulus	1	0.014982	0	0	1	1	1
GO:0072137	0	condensed mesenchymal cell proliferation	3	0.0449461	0	0	1	1	1
GO:0072136	0	metanephric mesenchymal cell proliferation involved in metanephros development	2	0.029964	0	0	1	1	1
GO:2000653	0	regulation of genetic imprinting	4	0.0599281	0	0	1	1	1
GO:0001809	0	positive regulation of type IV hypersensitivity	1	0.014982	0	0	1	1	1
GO:0001808	0	negative regulation of type IV hypersensitivity	1	0.014982	0	0	1	1	1
GO:0072134	0	nephrogenic mesenchyme morphogenesis	2	0.029964	0	0	1	1	1
GO:0072133	0	metanephric mesenchyme morphogenesis	2	0.029964	0	0	1	1	1
GO:0001806	0	type IV hypersensitivity	2	0.029964	0	0	1	1	1
GO:0001805	0	positive regulation of type III hypersensitivity	2	0.029964	0	0	1	1	1
GO:0060169	0	negative regulation of adenosine receptor signaling pathway	1	0.014982	0	0	1	1	1
GO:1902499	0	positive regulation of protein autoubiquitination	3	0.0449461	0	0	1	1	1
GO:0060168	0	positive regulation of adenosine receptor signaling pathway	3	0.0449461	0	0	1	1	1
GO:0060164	0	regulation of timing of neuron differentiation	1	0.014982	0	0	1	1	1
GO:0007100	0	mitotic centrosome separation	6	0.0898921	0	0	1	1	1
GO:0060160	0	negative regulation of dopamine receptor signaling pathway	1	0.014982	0	0	1	1	1
GO:0032979	0	protein insertion into mitochondrial inner membrane from matrix	3	0.0449461	0	0	1	1	1
GO:0032976	0	release of matrix enzymes from mitochondria	1	0.014982	0	0	1	1	1
GO:0032972	0	regulation of muscle filament sliding speed	1	0.014982	0	0	1	1	1
GO:2000643	0	positive regulation of early endosome to late endosome transport	8	0.119856	0	0	1	1	1
GO:0072125	0	negative regulation of glomerular mesangial cell proliferation	1	0.014982	0	0	1	1	1
GO:2000642	0	negative regulation of early endosome to late endosome transport	2	0.029964	0	0	1	1	1
GO:2000640	0	positive regulation of SREBP signaling pathway	1	0.014982	0	0	1	1	1
GO:0060158	0	phospholipase C-activating dopamine receptor signaling pathway	6	0.0898921	0	0	1	1	1
GO:0060157	0	urinary bladder development	1	0.014982	0	0	1	1	1
GO:0060155	0	platelet dense granule organization	9	0.134838	0	0	1	1	1
GO:0060152	0	microtubule-based peroxisome localization	2	0.029964	0	0	1	1	1
GO:1902480	0	protein localization to mitotic spindle	1	0.014982	0	0	1	1	1
GO:0032968	0	positive regulation of transcription elongation from RNA polymerase II promoter	17	0.254694	0	0	1	1	1
GO:0032967	0	positive regulation of collagen biosynthetic process	17	0.254694	0	0	1	1	1
GO:0032966	0	negative regulation of collagen biosynthetic process	10	0.14982	0	0	1	1	1
GO:0032964	0	collagen biosynthetic process	9	0.134838	0	0	1	1	1
GO:0032962	0	positive regulation of inositol trisphosphate biosynthetic process	4	0.0599281	0	0	1	1	1
GO:2000632	0	negative regulation of pre-miRNA processing	1	0.014982	0	0	1	1	1
GO:1902476	0	chloride transmembrane transport	57	0.853975	0	0	1	1	1
GO:0032959	0	inositol trisphosphate biosynthetic process	16	0.239712	0	0	1	1	1
GO:2000627	0	positive regulation of miRNA catabolic process	2	0.029964	0	0	1	1	1
GO:2000626	0	negative regulation of miRNA catabolic process	1	0.014982	0	0	1	1	1
GO:0072108	0	positive regulation of mesenchymal to epithelial transition involved in metanephros morphogenesis	2	0.029964	0	0	1	1	1
GO:0072107	0	positive regulation of ureteric bud formation	2	0.029964	0	0	1	1	1
GO:2000623	0	negative regulation of nuclear-transcribed mRNA catabolic process, nonsense-mediated decay	4	0.0599281	0	0	1	1	1
GO:2000620	0	positive regulation of histone H4-K16 acetylation	2	0.029964	0	0	1	1	1
GO:0060139	0	positive regulation of apoptotic process by virus	2	0.029964	0	0	1	1	1
GO:0060137	0	maternal process involved in parturition	5	0.0749101	0	0	1	1	1
GO:0060136	0	embryonic process involved in female pregnancy	5	0.0749101	0	0	1	1	1
GO:1902466	0	positive regulation of histone H3-K27 trimethylation	1	0.014982	0	0	1	1	1
GO:0060134	0	prepulse inhibition	8	0.119856	0	0	1	1	1
GO:1902463	0	protein localization to cell leading edge	3	0.0449461	0	0	1	1	1
GO:1902462	0	positive regulation of mesenchymal stem cell proliferation	3	0.0449461	0	0	1	1	1
GO:2000619	0	negative regulation of histone H4-K16 acetylation	3	0.0449461	0	0	1	1	1
GO:2000617	0	positive regulation of histone H3-K9 acetylation	8	0.119856	0	0	1	1	1
GO:2000616	0	negative regulation of histone H3-K9 acetylation	1	0.014982	0	0	1	1	1
GO:2000612	0	regulation of thyroid-stimulating hormone secretion	1	0.014982	0	0	1	1	1
GO:2000611	0	positive regulation of thyroid hormone generation	3	0.0449461	0	0	1	1	1
GO:0060129	0	thyroid-stimulating hormone-secreting cell differentiation	1	0.014982	0	0	1	1	1
GO:0060128	0	corticotropin hormone secreting cell differentiation	1	0.014982	0	0	1	1	1
GO:0060125	0	negative regulation of growth hormone secretion	2	0.029964	0	0	1	1	1
GO:0060124	0	positive regulation of growth hormone secretion	5	0.0749101	0	0	1	1	1
GO:0006696	0	ergosterol biosynthetic process	2	0.029964	0	0	1	1	1
GO:0032938	0	negative regulation of translation in response to oxidative stress	1	0.014982	0	0	1	1	1
GO:0032933	0	SREBP signaling pathway	9	0.134838	0	0	1	1	1
GO:2000607	0	negative regulation of cell proliferation involved in mesonephros development	1	0.014982	0	0	1	1	1
GO:0032930	0	positive regulation of superoxide anion generation	17	0.254694	0	0	1	1	1
GO:2000601	0	positive regulation of Arp2/3 complex-mediated actin nucleation	8	0.119856	0	0	1	1	1
GO:1902445	0	regulation of mitochondrial membrane permeability involved in programmed necrotic cell death	3	0.0449461	0	0	1	1	1
GO:1902443	0	negative regulation of ripoptosome assembly involved in necroptotic process	1	0.014982	0	0	1	1	1
GO:0006689	0	ganglioside catabolic process	4	0.0599281	0	0	1	1	1
GO:0052501	0	positive regulation by organism of apoptotic process in other organism involved in symbiotic interaction	1	0.014982	0	0	1	1	1
GO:0006686	0	sphingomyelin biosynthetic process	6	0.0898921	0	0	1	1	1
GO:0006685	0	sphingomyelin catabolic process	5	0.0749101	0	0	1	1	1
GO:0006683	0	galactosylceramide catabolic process	2	0.029964	0	0	1	1	1
GO:0006682	0	galactosylceramide biosynthetic process	4	0.0599281	0	0	1	1	1
GO:0006680	0	glucosylceramide catabolic process	2	0.029964	0	0	1	1	1
GO:0032922	0	circadian regulation of gene expression	55	0.824011	0	0	1	1	1
GO:0032920	0	putrescine acetylation	1	0.014982	0	0	1	1	1
GO:1902437	0	positive regulation of male mating behavior	2	0.029964	0	0	1	1	1
GO:0006679	0	glucosylceramide biosynthetic process	1	0.014982	0	0	1	1	1
GO:0060101	0	negative regulation of phagocytosis, engulfment	1	0.014982	0	0	1	1	1
GO:1902430	0	negative regulation of amyloid-beta formation	13	0.194766	0	0	1	1	1
GO:0032919	0	spermine acetylation	1	0.014982	0	0	1	1	1
GO:0032918	0	spermidine acetylation	3	0.0449461	0	0	1	1	1
GO:0032916	0	positive regulation of transforming growth factor beta3 production	2	0.029964	0	0	1	1	1
GO:0032915	0	positive regulation of transforming growth factor beta2 production	2	0.029964	0	0	1	1	1
GO:0032913	0	negative regulation of transforming growth factor beta3 production	1	0.014982	0	0	1	1	1
GO:0032912	0	negative regulation of transforming growth factor beta2 production	2	0.029964	0	0	1	1	1
GO:0032911	0	negative regulation of transforming growth factor beta1 production	5	0.0749101	0	0	1	1	1
GO:1902426	0	deactivation of mitotic spindle assembly checkpoint	1	0.014982	0	0	1	1	1
GO:0071691	0	cardiac muscle thin filament assembly	2	0.029964	0	0	1	1	1
GO:0006669	0	sphinganine-1-phosphate biosynthetic process	1	0.014982	0	0	1	1	1
GO:0006666	0	3-keto-sphinganine metabolic process	1	0.014982	0	0	1	1	1
GO:0006663	0	platelet activating factor biosynthetic process	3	0.0449461	0	0	1	1	1
GO:0006660	0	phosphatidylserine catabolic process	2	0.029964	0	0	1	1	1
GO:0032902	0	nerve growth factor production	2	0.029964	0	0	1	1	1
GO:0032901	0	positive regulation of neurotrophin production	1	0.014982	0	0	1	1	1
GO:0032900	0	negative regulation of neurotrophin production	1	0.014982	0	0	1	1	1
GO:0038203	0	TORC2 signaling	6	0.0898921	0	0	1	1	1
GO:0071681	0	cellular response to indole-3-methanol	5	0.0749101	0	0	1	1	1
GO:0006659	0	phosphatidylserine biosynthetic process	4	0.0599281	0	0	1	1	1
GO:0006657	0	CDP-choline pathway	7	0.104874	0	0	1	1	1
GO:0006654	0	phosphatidic acid biosynthetic process	34	0.509389	0	0	1	1	1
GO:0006651	0	diacylglycerol biosynthetic process	3	0.0449461	0	0	1	1	1
GO:0002296	0	T-helper 1 cell lineage commitment	3	0.0449461	0	0	1	1	1
GO:0002291	0	T cell activation via T cell receptor contact with antigen bound to MHC molecule on antigen presenting cell	4	0.0599281	0	0	1	1	1
GO:0071679	0	commissural neuron axon guidance	10	0.14982	0	0	1	1	1
GO:0071678	0	olfactory bulb axon guidance	1	0.014982	0	0	1	1	1
GO:0071673	0	positive regulation of smooth muscle cell chemotaxis	4	0.0599281	0	0	1	1	1
GO:0071672	0	negative regulation of smooth muscle cell chemotaxis	3	0.0449461	0	0	1	1	1
GO:0071670	0	smooth muscle cell chemotaxis	2	0.029964	0	0	1	1	1
GO:0006649	0	phospholipid transfer to membrane	1	0.014982	0	0	1	1	1
GO:0006646	0	phosphatidylethanolamine biosynthetic process	15	0.22473	0	0	1	1	1
GO:0006642	0	triglyceride mobilization	3	0.0449461	0	0	1	1	1
GO:0006640	0	monoacylglycerol biosynthetic process	1	0.014982	0	0	1	1	1
GO:0002282	0	microglial cell activation involved in immune response	3	0.0449461	0	0	1	1	1
GO:0002280	0	monocyte activation involved in immune response	1	0.014982	0	0	1	1	1
GO:0071663	0	positive regulation of granzyme B production	3	0.0449461	0	0	1	1	1
GO:0071660	0	positive regulation of IP-10 production	1	0.014982	0	0	1	1	1
GO:1990983	0	tRNA demethylation	1	0.014982	0	0	1	1	1
GO:0002277	0	myeloid dendritic cell activation involved in immune response	3	0.0449461	0	0	1	1	1
GO:0002270	0	plasmacytoid dendritic cell activation	1	0.014982	0	0	1	1	1
GO:0071657	0	positive regulation of granulocyte colony-stimulating factor production	1	0.014982	0	0	1	1	1
GO:0071656	0	negative regulation of granulocyte colony-stimulating factor production	1	0.014982	0	0	1	1	1
GO:0071651	0	positive regulation of chemokine (C-C motif) ligand 5 production	5	0.0749101	0	0	1	1	1
GO:0006627	0	protein processing involved in protein targeting to mitochondrion	6	0.0898921	0	0	1	1	1
GO:0006624	0	vacuolar protein processing	2	0.029964	0	0	1	1	1
GO:0006621	0	protein retention in ER lumen	6	0.0898921	0	0	1	1	1
GO:0002268	0	follicular dendritic cell differentiation	2	0.029964	0	0	1	1	1
GO:0002265	0	astrocyte activation involved in immune response	4	0.0599281	0	0	1	1	1
GO:0071644	0	negative regulation of chemokine (C-C motif) ligand 4 production	1	0.014982	0	0	1	1	1
GO:0071642	0	positive regulation of macrophage inflammatory protein 1 alpha production	2	0.029964	0	0	1	1	1
GO:0071641	0	negative regulation of macrophage inflammatory protein 1 alpha production	3	0.0449461	0	0	1	1	1
GO:1990969	0	modulation by host of viral RNA-binding transcription factor activity	1	0.014982	0	0	1	1	1
GO:0006617	0	SRP-dependent cotranslational protein targeting to membrane, signal sequence recognition	2	0.029964	0	0	1	1	1
GO:1990968	0	modulation by host of RNA binding by virus	1	0.014982	0	0	1	1	1
GO:0006616	0	SRP-dependent cotranslational protein targeting to membrane, translocation	7	0.104874	0	0	1	1	1
GO:1990966	0	ATP generation from poly-ADP-D-ribose	4	0.0599281	0	0	1	1	1
GO:1990963	0	establishment of blood-retinal barrier	1	0.014982	0	0	1	1	1
GO:1990962	0	xenobiotic transport across blood-brain barrier	3	0.0449461	0	0	1	1	1
GO:0006610	0	ribosomal protein import into nucleus	4	0.0599281	0	0	1	1	1
GO:1990961	0	xenobiotic detoxification by transmembrane export across the plasma membrane	8	0.119856	0	0	1	1	1
GO:1990960	0	basophil homeostasis	1	0.014982	0	0	1	1	1
GO:0071639	0	positive regulation of monocyte chemotactic protein-1 production	9	0.134838	0	0	1	1	1
GO:0071638	0	negative regulation of monocyte chemotactic protein-1 production	4	0.0599281	0	0	1	1	1
GO:0071630	0	nuclear protein quality control by the ubiquitin-proteasome system	3	0.0449461	0	0	1	1	1
GO:1990959	0	eosinophil homeostasis	1	0.014982	0	0	1	1	1
GO:0006607	0	NLS-bearing protein import into nucleus	17	0.254694	0	0	1	1	1
GO:0006601	0	creatine biosynthetic process	2	0.029964	0	0	1	1	1
GO:0002248	0	connective tissue replacement involved in inflammatory response wound healing	4	0.0599281	0	0	1	1	1
GO:0071629	0	cytoplasm protein quality control by the ubiquitin-proteasome system	1	0.014982	0	0	1	1	1
GO:0071626	0	mastication	1	0.014982	0	0	1	1	1
GO:0045381	0	regulation of interleukin-18 biosynthetic process	1	0.014982	0	0	1	1	1
GO:0045380	0	positive regulation of interleukin-17 biosynthetic process	1	0.014982	0	0	1	1	1
GO:1901980	0	positive regulation of inward rectifier potassium channel activity	1	0.014982	0	0	1	1	1
GO:0002232	0	leukocyte chemotaxis involved in inflammatory response	4	0.0599281	0	0	1	1	1
GO:0071615	0	oxidative deethylation	1	0.014982	0	0	1	1	1
GO:0071611	0	granulocyte colony-stimulating factor production	1	0.014982	0	0	1	1	1
GO:1990938	0	peptidyl-aspartic acid autophosphorylation	1	0.014982	0	0	1	1	1
GO:2001076	0	positive regulation of metanephric ureteric bud development	1	0.014982	0	0	1	1	1
GO:0071609	0	chemokine (C-C motif) ligand 5 production	1	0.014982	0	0	1	1	1
GO:0071603	0	endothelial cell-cell adhesion	4	0.0599281	0	0	1	1	1
GO:0071602	0	phytosphingosine biosynthetic process	1	0.014982	0	0	1	1	1
GO:0033396	0	beta-alanine biosynthetic process via 3-ureidopropionate	1	0.014982	0	0	1	1	1
GO:1990927	0	calcium ion regulated lysosome exocytosis	1	0.014982	0	0	1	1	1
GO:1990926	0	short-term synaptic potentiation	1	0.014982	0	0	1	1	1
GO:1901962	0	S-adenosyl-L-methionine transmembrane transport	1	0.014982	0	0	1	1	1
GO:0002215	0	defense response to nematode	1	0.014982	0	0	1	1	1
GO:0045359	0	positive regulation of interferon-beta biosynthetic process	8	0.119856	0	0	1	1	1
GO:0045358	0	negative regulation of interferon-beta biosynthetic process	1	0.014982	0	0	1	1	1
GO:0045356	0	positive regulation of interferon-alpha biosynthetic process	4	0.0599281	0	0	1	1	1
GO:0045355	0	negative regulation of interferon-alpha biosynthetic process	1	0.014982	0	0	1	1	1
GO:0045351	0	type I interferon biosynthetic process	3	0.0449461	0	0	1	1	1
GO:0033389	0	putrescine biosynthetic process from arginine, using agmatinase	1	0.014982	0	0	1	1	1
GO:0033387	0	putrescine biosynthetic process from ornithine	3	0.0449461	0	0	1	1	1
GO:0033386	0	geranylgeranyl diphosphate biosynthetic process	1	0.014982	0	0	1	1	1
GO:0033384	0	geranyl diphosphate biosynthetic process	2	0.029964	0	0	1	1	1
GO:1990918	0	double-strand break repair involved in meiotic recombination	3	0.0449461	0	0	1	1	1
GO:0033382	0	maintenance of granzyme B location in T cell secretory granule	1	0.014982	0	0	1	1	1
GO:1901953	0	positive regulation of anterograde dense core granule transport	2	0.029964	0	0	1	1	1
GO:1990910	0	response to hypobaric hypoxia	4	0.0599281	0	0	1	1	1
GO:2001051	0	positive regulation of tendon cell differentiation	1	0.014982	0	0	1	1	1
GO:0045347	0	negative regulation of MHC class II biosynthetic process	5	0.0749101	0	0	1	1	1
GO:0045345	0	positive regulation of MHC class I biosynthetic process	4	0.0599281	0	0	1	1	1
GO:0045344	0	negative regulation of MHC class I biosynthetic process	1	0.014982	0	0	1	1	1
GO:0045342	0	MHC class II biosynthetic process	1	0.014982	0	0	1	1	1
GO:0033373	0	maintenance of protease location in mast cell secretory granule	1	0.014982	0	0	1	1	1
GO:2001046	0	positive regulation of integrin-mediated signaling pathway	7	0.104874	0	0	1	1	1
GO:2001045	0	negative regulation of integrin-mediated signaling pathway	2	0.029964	0	0	1	1	1
GO:2001037	0	positive regulation of tongue muscle cell differentiation	1	0.014982	0	0	1	1	1
GO:2001034	0	positive regulation of double-strand break repair via nonhomologous end joining	17	0.254694	0	0	1	1	1
GO:2001033	0	negative regulation of double-strand break repair via nonhomologous end joining	7	0.104874	0	0	1	1	1
GO:2001031	0	positive regulation of cellular glucuronidation	1	0.014982	0	0	1	1	1
GO:2001030	0	negative regulation of cellular glucuronidation	1	0.014982	0	0	1	1	1
GO:0019087	0	transformation of host cell by virus	3	0.0449461	0	0	1	1	1
GO:0019086	0	late viral transcription	4	0.0599281	0	0	1	1	1
GO:0019085	0	early viral transcription	2	0.029964	0	0	1	1	1
GO:0045329	0	carnitine biosynthetic process	4	0.0599281	0	0	1	1	1
GO:0019082	0	viral protein processing	3	0.0449461	0	0	1	1	1
GO:2001027	0	negative regulation of endothelial cell chemotaxis	3	0.0449461	0	0	1	1	1
GO:0019076	0	viral release from host cell	6	0.0898921	0	0	1	1	1
GO:0019075	0	virus maturation	2	0.029964	0	0	1	1	1
GO:0019074	0	viral RNA genome packaging	2	0.029964	0	0	1	1	1
GO:0033345	0	asparagine catabolic process via L-aspartate	1	0.014982	0	0	1	1	1
GO:1901919	0	positive regulation of exoribonuclease activity	1	0.014982	0	0	1	1	1
GO:0033344	0	cholesterol efflux	14	0.209748	0	0	1	1	1
GO:0033343	0	positive regulation of collagen binding	1	0.014982	0	0	1	1	1
GO:0033342	0	negative regulation of collagen binding	1	0.014982	0	0	1	1	1
GO:1901911	0	adenosine 5'-(hexahydrogen pentaphosphate) catabolic process	3	0.0449461	0	0	1	1	1
GO:2001013	0	epithelial cell proliferation involved in renal tubule morphogenesis	3	0.0449461	0	0	1	1	1
GO:0019065	0	receptor-mediated endocytosis of virus by host cell	3	0.0449461	0	0	1	1	1
GO:0019064	0	fusion of virus membrane with host plasma membrane	7	0.104874	0	0	1	1	1
GO:0019061	0	uncoating of virus	1	0.014982	0	0	1	1	1
GO:0019060	0	intracellular transport of viral protein in host cell	2	0.029964	0	0	1	1	1
GO:0007094	0	mitotic spindle assembly checkpoint	23	0.344586	0	0	1	1	1
GO:0007091	0	metaphase/anaphase transition of mitotic cell cycle	6	0.0898921	0	0	1	1	1
GO:1901909	0	diadenosine hexaphosphate catabolic process	3	0.0449461	0	0	1	1	1
GO:1901907	0	diadenosine pentaphosphate catabolic process	3	0.0449461	0	0	1	1	1
GO:0019056	0	modulation by virus of host transcription	1	0.014982	0	0	1	1	1
GO:0001787	0	natural killer cell proliferation	1	0.014982	0	0	1	1	1
GO:0007089	0	traversing start control point of mitotic cell cycle	4	0.0599281	0	0	1	1	1
GO:0001781	0	neutrophil apoptotic process	2	0.029964	0	0	1	1	1
GO:0033327	0	Leydig cell differentiation	8	0.119856	0	0	1	1	1
GO:0033326	0	cerebrospinal fluid secretion	4	0.0599281	0	0	1	1	1
GO:0033320	0	UDP-D-xylose biosynthetic process	1	0.014982	0	0	1	1	1
GO:0019046	0	release from viral latency	3	0.0449461	0	0	1	1	1
GO:0001778	0	plasma membrane repair	9	0.134838	0	0	1	1	1
GO:0001777	0	T cell homeostatic proliferation	1	0.014982	0	0	1	1	1
GO:0007079	0	mitotic chromosome movement towards spindle pole	4	0.0599281	0	0	1	1	1
GO:0007077	0	mitotic nuclear envelope disassembly	12	0.179784	0	0	1	1	1
GO:0001770	0	establishment of natural killer cell polarity	1	0.014982	0	0	1	1	1
GO:0007076	0	mitotic chromosome condensation	17	0.254694	0	0	1	1	1
GO:0007072	0	positive regulation of transcription involved in exit from mitosis	1	0.014982	0	0	1	1	1
GO:0033316	0	meiotic spindle assembly checkpoint	1	0.014982	0	0	1	1	1
GO:0033314	0	mitotic DNA replication checkpoint	10	0.14982	0	0	1	1	1
GO:0072095	0	regulation of branch elongation involved in ureteric bud branching	1	0.014982	0	0	1	1	1
GO:0001768	0	establishment of T cell polarity	6	0.0898921	0	0	1	1	1
GO:0001766	0	membrane raft polarization	3	0.0449461	0	0	1	1	1
GO:0072092	0	ureteric bud invasion	2	0.029964	0	0	1	1	1
GO:0007066	0	female meiosis sister chromatid cohesion	1	0.014982	0	0	1	1	1
GO:0090721	0	primary adaptive immune response involving T cells and B cells	1	0.014982	0	0	1	1	1
GO:0033306	0	phytol metabolic process	2	0.029964	0	0	1	1	1
GO:0033301	0	cell cycle comprising mitosis without cytokinesis	1	0.014982	0	0	1	1	1
GO:0001757	0	somite specification	3	0.0449461	0	0	1	1	1
GO:0007057	0	spindle assembly involved in female meiosis I	2	0.029964	0	0	1	1	1
GO:2000594	0	positive regulation of metanephric DCT cell differentiation	1	0.014982	0	0	1	1	1
GO:2000590	0	negative regulation of metanephric mesenchymal cell migration	1	0.014982	0	0	1	1	1
GO:0007042	0	lysosomal lumen acidification	8	0.119856	0	0	1	1	1
GO:2000588	0	positive regulation of platelet-derived growth factor receptor-beta signaling pathway	3	0.0449461	0	0	1	1	1
GO:2000587	0	negative regulation of platelet-derived growth factor receptor-beta signaling pathway	3	0.0449461	0	0	1	1	1
GO:2000584	0	negative regulation of platelet-derived growth factor receptor-alpha signaling pathway	2	0.029964	0	0	1	1	1
GO:2000582	0	positive regulation of ATP-dependent microtubule motor activity, plus-end-directed	6	0.0898921	0	0	1	1	1
GO:0072061	0	inner medullary collecting duct development	2	0.029964	0	0	1	1	1
GO:0072060	0	outer medullary collecting duct development	1	0.014982	0	0	1	1	1
GO:0001732	0	formation of cytoplasmic translation initiation complex	16	0.239712	0	0	1	1	1
GO:0001731	0	formation of translation preinitiation complex	8	0.119856	0	0	1	1	1
GO:0044878	0	mitotic cytokinesis checkpoint	4	0.0599281	0	0	1	1	1
GO:0044873	0	lipoprotein localization to membrane	1	0.014982	0	0	1	1	1
GO:0044871	0	negative regulation by host of viral glycoprotein metabolic process	1	0.014982	0	0	1	1	1
GO:2000575	0	negative regulation of microtubule motor activity	1	0.014982	0	0	1	1	1
GO:2000572	0	positive regulation of interleukin-4-dependent isotype switching to IgE isotypes	1	0.014982	0	0	1	1	1
GO:0072054	0	renal outer medulla development	2	0.029964	0	0	1	1	1
GO:0072053	0	renal inner medulla development	2	0.029964	0	0	1	1	1
GO:2000570	0	positive regulation of T-helper 2 cell activation	1	0.014982	0	0	1	1	1
GO:0060088	0	auditory receptor cell stereocilium organization	13	0.194766	0	0	1	1	1
GO:0044869	0	negative regulation by host of viral exo-alpha-sialidase activity	1	0.014982	0	0	1	1	1
GO:0060087	0	relaxation of vascular smooth muscle	7	0.104874	0	0	1	1	1
GO:0007026	0	negative regulation of microtubule depolymerization	23	0.344586	0	0	1	1	1
GO:0060086	0	circadian temperature homeostasis	3	0.0449461	0	0	1	1	1
GO:0060084	0	synaptic transmission involved in micturition	1	0.014982	0	0	1	1	1
GO:0007023	0	post-chaperonin tubulin folding pathway	5	0.0749101	0	0	1	1	1
GO:0060083	0	smooth muscle contraction involved in micturition	2	0.029964	0	0	1	1	1
GO:0007021	0	tubulin complex assembly	8	0.119856	0	0	1	1	1
GO:0060081	0	membrane hyperpolarization	6	0.0898921	0	0	1	1	1
GO:0060080	0	inhibitory postsynaptic potential	5	0.0749101	0	0	1	1	1
GO:0044861	0	protein transport into plasma membrane raft	2	0.029964	0	0	1	1	1
GO:2000568	0	positive regulation of memory T cell activation	2	0.029964	0	0	1	1	1
GO:2000566	0	positive regulation of CD8-positive, alpha-beta T cell proliferation	4	0.0599281	0	0	1	1	1
GO:0038195	0	urokinase plasminogen activator signaling pathway	1	0.014982	0	0	1	1	1
GO:2000565	0	negative regulation of CD8-positive, alpha-beta T cell proliferation	1	0.014982	0	0	1	1	1
GO:0038194	0	thyroid-stimulating hormone signaling pathway	2	0.029964	0	0	1	1	1
GO:0038193	0	thromboxane A2 signaling pathway	1	0.014982	0	0	1	1	1
GO:0072046	0	establishment of planar polarity involved in nephron morphogenesis	1	0.014982	0	0	1	1	1
GO:2000563	0	positive regulation of CD4-positive, alpha-beta T cell proliferation	5	0.0749101	0	0	1	1	1
GO:0038192	0	gastric inhibitory peptide signaling pathway	1	0.014982	0	0	1	1	1
GO:2000562	0	negative regulation of CD4-positive, alpha-beta T cell proliferation	8	0.119856	0	0	1	1	1
GO:2000560	0	positive regulation of CD24 biosynthetic process	1	0.014982	0	0	1	1	1
GO:0001714	0	endodermal cell fate specification	3	0.0449461	0	0	1	1	1
GO:0060079	0	excitatory postsynaptic potential	39	0.584299	0	0	1	1	1
GO:0007016	0	cytoskeletal anchoring at plasma membrane	9	0.134838	0	0	1	1	1
GO:0060075	0	regulation of resting membrane potential	6	0.0898921	0	0	1	1	1
GO:0007014	0	actin ubiquitination	1	0.014982	0	0	1	1	1
GO:0044855	0	plasma membrane raft distribution	1	0.014982	0	0	1	1	1
GO:0032889	0	regulation of vacuole fusion, non-autophagic	1	0.014982	0	0	1	1	1
GO:2000558	0	positive regulation of immunoglobulin production in mucosal tissue	2	0.029964	0	0	1	1	1
GO:2000556	0	positive regulation of T-helper 1 cell cytokine production	4	0.0599281	0	0	1	1	1
GO:0072038	0	mesenchymal stem cell maintenance involved in nephron morphogenesis	1	0.014982	0	0	1	1	1
GO:0038184	0	cell surface bile acid receptor signaling pathway	1	0.014982	0	0	1	1	1
GO:2000553	0	positive regulation of T-helper 2 cell cytokine production	7	0.104874	0	0	1	1	1
GO:2000552	0	negative regulation of T-helper 2 cell cytokine production	2	0.029964	0	0	1	1	1
GO:0072034	0	renal vesicle induction	1	0.014982	0	0	1	1	1
GO:0060068	0	vagina development	6	0.0898921	0	0	1	1	1
GO:0044849	0	estrous cycle	12	0.179784	0	0	1	1	1
GO:0060066	0	oviduct development	2	0.029964	0	0	1	1	1
GO:1902396	0	protein localization to bicellular tight junction	4	0.0599281	0	0	1	1	1
GO:0007004	0	telomere maintenance via telomerase	26	0.389533	0	0	1	1	1
GO:0060064	0	Spemann organizer formation at the anterior end of the primitive streak	1	0.014982	0	0	1	1	1
GO:0060060	0	post-embryonic retina morphogenesis in camera-type eye	1	0.014982	0	0	1	1	1
GO:0032877	0	positive regulation of DNA endoreduplication	2	0.029964	0	0	1	1	1
GO:0032876	0	negative regulation of DNA endoreduplication	1	0.014982	0	0	1	1	1
GO:0038178	0	complement component C5a signaling pathway	2	0.029964	0	0	1	1	1
GO:2000547	0	regulation of dendritic cell dendrite assembly	1	0.014982	0	0	1	1	1
GO:2000546	0	positive regulation of endothelial cell chemotaxis to fibroblast growth factor	2	0.029964	0	0	1	1	1
GO:0038172	0	interleukin-33-mediated signaling pathway	3	0.0449461	0	0	1	1	1
GO:0038170	0	somatostatin signaling pathway	2	0.029964	0	0	1	1	1
GO:0060059	0	embryonic retina morphogenesis in camera-type eye	5	0.0749101	0	0	1	1	1
GO:1902389	0	ceramide 1-phosphate transport	5	0.0749101	0	0	1	1	1
GO:0060058	0	positive regulation of apoptotic process involved in mammary gland involution	3	0.0449461	0	0	1	1	1
GO:0060056	0	mammary gland involution	4	0.0599281	0	0	1	1	1
GO:0060054	0	positive regulation of epithelial cell proliferation involved in wound healing	3	0.0449461	0	0	1	1	1
GO:0060052	0	neurofilament cytoskeleton organization	6	0.0898921	0	0	1	1	1
GO:1902380	0	positive regulation of endoribonuclease activity	1	0.014982	0	0	1	1	1
GO:0044830	0	modulation by host of viral RNA genome replication	3	0.0449461	0	0	1	1	1
GO:0038168	0	epidermal growth factor receptor signaling pathway via I-kappaB kinase/NF-kappaB cascade	1	0.014982	0	0	1	1	1
GO:2000538	0	positive regulation of B cell chemotaxis	2	0.029964	0	0	1	1	1
GO:2000536	0	negative regulation of entry of bacterium into host cell	1	0.014982	0	0	1	1	1
GO:0038165	0	oncostatin-M-mediated signaling pathway	4	0.0599281	0	0	1	1	1
GO:2000534	0	positive regulation of renal albumin absorption	1	0.014982	0	0	1	1	1
GO:0072016	0	glomerular parietal epithelial cell development	1	0.014982	0	0	1	1	1
GO:2000533	0	negative regulation of renal albumin absorption	1	0.014982	0	0	1	1	1
GO:0038162	0	erythropoietin-mediated signaling pathway	3	0.0449461	0	0	1	1	1
GO:0038161	0	prolactin signaling pathway	1	0.014982	0	0	1	1	1
GO:0038160	0	CXCL12-activated CXCR4 signaling pathway	1	0.014982	0	0	1	1	1
GO:0072011	0	glomerular endothelium development	2	0.029964	0	0	1	1	1
GO:1902378	0	VEGF-activated neuropilin signaling pathway involved in axon guidance	1	0.014982	0	0	1	1	1
GO:0044829	0	positive regulation by host of viral genome replication	8	0.119856	0	0	1	1	1
GO:0044828	0	negative regulation by host of viral genome replication	6	0.0898921	0	0	1	1	1
GO:0060044	0	negative regulation of cardiac muscle cell proliferation	12	0.179784	0	0	1	1	1
GO:0060040	0	retinal bipolar neuron differentiation	2	0.029964	0	0	1	1	1
GO:0038158	0	granulocyte colony-stimulating factor signaling pathway	2	0.029964	0	0	1	1	1
GO:2000526	0	positive regulation of glycoprotein biosynthetic process involved in immunological synapse formation	1	0.014982	0	0	1	1	1
GO:0038155	0	interleukin-23-mediated signaling pathway	8	0.119856	0	0	1	1	1
GO:0038154	0	interleukin-11-mediated signaling pathway	2	0.029964	0	0	1	1	1
GO:2000522	0	positive regulation of immunological synapse formation	1	0.014982	0	0	1	1	1
GO:2000521	0	negative regulation of immunological synapse formation	2	0.029964	0	0	1	1	1
GO:0060038	0	cardiac muscle cell proliferation	9	0.134838	0	0	1	1	1
GO:1902367	0	negative regulation of Notch signaling pathway involved in somitogenesis	1	0.014982	0	0	1	1	1
GO:0060035	0	notochord cell development	1	0.014982	0	0	1	1	1
GO:1902365	0	positive regulation of protein localization to spindle pole body	1	0.014982	0	0	1	1	1
GO:0060032	0	notochord regression	1	0.014982	0	0	1	1	1
GO:1902362	0	melanocyte apoptotic process	1	0.014982	0	0	1	1	1
GO:0032848	0	negative regulation of cellular pH reduction	1	0.014982	0	0	1	1	1
GO:2000518	0	negative regulation of T-helper 1 cell activation	1	0.014982	0	0	1	1	1
GO:0038145	0	macrophage colony-stimulating factor signaling pathway	4	0.0599281	0	0	1	1	1
GO:2000513	0	positive regulation of granzyme A production	1	0.014982	0	0	1	1	1
GO:2000510	0	positive regulation of dendritic cell chemotaxis	6	0.0898921	0	0	1	1	1
GO:1902358	0	sulfate transmembrane transport	11	0.164802	0	0	1	1	1
GO:1902356	0	oxaloacetate(2-) transmembrane transport	1	0.014982	0	0	1	1	1
GO:0060025	0	regulation of synaptic activity	3	0.0449461	0	0	1	1	1
GO:0044806	0	G-quadruplex DNA unwinding	7	0.104874	0	0	1	1	1
GO:0044805	0	late nucleophagy	3	0.0449461	0	0	1	1	1
GO:0060023	0	soft palate development	1	0.014982	0	0	1	1	1
GO:0060022	0	hard palate development	4	0.0599281	0	0	1	1	1
GO:0060020	0	Bergmann glial cell differentiation	8	0.119856	0	0	1	1	1
GO:0006597	0	spermine biosynthetic process	2	0.029964	0	0	1	1	1
GO:0006592	0	ornithine biosynthetic process	1	0.014982	0	0	1	1	1
GO:0006590	0	thyroid hormone generation	13	0.194766	0	0	1	1	1
GO:0032834	0	positive regulation of CD4-positive, CD25-positive, alpha-beta regulatory T cell differentiation involved in immune response	2	0.029964	0	0	1	1	1
GO:2000509	0	negative regulation of dendritic cell chemotaxis	1	0.014982	0	0	1	1	1
GO:2000504	0	positive regulation of blood vessel remodeling	2	0.029964	0	0	1	1	1
GO:2000503	0	positive regulation of natural killer cell chemotaxis	4	0.0599281	0	0	1	1	1
GO:2000502	0	negative regulation of natural killer cell chemotaxis	2	0.029964	0	0	1	1	1
GO:0038130	0	ERBB4 signaling pathway	1	0.014982	0	0	1	1	1
GO:0060018	0	astrocyte fate commitment	3	0.0449461	0	0	1	1	1
GO:0060017	0	parathyroid gland development	3	0.0449461	0	0	1	1	1
GO:0060013	0	righting reflex	3	0.0449461	0	0	1	1	1
GO:0006589	0	octopamine biosynthetic process	1	0.014982	0	0	1	1	1
GO:0060011	0	Sertoli cell proliferation	3	0.0449461	0	0	1	1	1
GO:0060010	0	Sertoli cell fate commitment	1	0.014982	0	0	1	1	1
GO:1902340	0	negative regulation of chromosome condensation	1	0.014982	0	0	1	1	1
GO:0006583	0	melanin biosynthetic process from tyrosine	1	0.014982	0	0	1	1	1
GO:0032827	0	negative regulation of natural killer cell differentiation involved in immune response	1	0.014982	0	0	1	1	1
GO:0006580	0	ethanolamine metabolic process	1	0.014982	0	0	1	1	1
GO:0038129	0	ERBB3 signaling pathway	1	0.014982	0	0	1	1	1
GO:0038124	0	toll-like receptor TLR6:TLR2 signaling pathway	4	0.0599281	0	0	1	1	1
GO:0038123	0	toll-like receptor TLR1:TLR2 signaling pathway	4	0.0599281	0	0	1	1	1
GO:1902336	0	positive regulation of retinal ganglion cell axon guidance	2	0.029964	0	0	1	1	1
GO:0060005	0	vestibular reflex	3	0.0449461	0	0	1	1	1
GO:0060003	0	copper ion export	3	0.0449461	0	0	1	1	1
GO:0006579	0	amino-acid betaine catabolic process	1	0.014982	0	0	1	1	1
GO:0006574	0	valine catabolic process	4	0.0599281	0	0	1	1	1
GO:0006572	0	tyrosine catabolic process	5	0.0749101	0	0	1	1	1
GO:0032811	0	negative regulation of epinephrine secretion	1	0.014982	0	0	1	1	1
GO:0038116	0	chemokine (C-C motif) ligand 21 signaling pathway	3	0.0449461	0	0	1	1	1
GO:0038115	0	chemokine (C-C motif) ligand 19 signaling pathway	1	0.014982	0	0	1	1	1
GO:0038114	0	interleukin-21-mediated signaling pathway	7	0.104874	0	0	1	1	1
GO:0038112	0	interleukin-8-mediated signaling pathway	2	0.029964	0	0	1	1	1
GO:0071596	0	ubiquitin-dependent protein catabolic process via the N-end rule pathway	3	0.0449461	0	0	1	1	1
GO:0006565	0	L-serine catabolic process	5	0.0749101	0	0	1	1	1
GO:0006564	0	L-serine biosynthetic process	7	0.104874	0	0	1	1	1
GO:0032808	0	lacrimal gland development	2	0.029964	0	0	1	1	1
GO:0032805	0	positive regulation of low-density lipoprotein particle receptor catabolic process	2	0.029964	0	0	1	1	1
GO:0032804	0	negative regulation of low-density lipoprotein particle receptor catabolic process	2	0.029964	0	0	1	1	1
GO:0038109	0	Kit signaling pathway	2	0.029964	0	0	1	1	1
GO:0038108	0	negative regulation of appetite by leptin-mediated signaling pathway	4	0.0599281	0	0	1	1	1
GO:0038101	0	sequestering of nodal from receptor via nodal binding	1	0.014982	0	0	1	1	1
GO:0071586	0	CAAX-box protein processing	2	0.029964	0	0	1	1	1
GO:0071585	0	detoxification of cadmium ion	1	0.014982	0	0	1	1	1
GO:0071584	0	negative regulation of zinc ion transmembrane import	1	0.014982	0	0	1	1	1
GO:0006559	0	L-phenylalanine catabolic process	10	0.14982	0	0	1	1	1
GO:1902311	0	regulation of copper ion transmembrane transport	1	0.014982	0	0	1	1	1
GO:1902310	0	positive regulation of peptidyl-serine dephosphorylation	1	0.014982	0	0	1	1	1
GO:0006557	0	S-adenosylmethioninamine biosynthetic process	1	0.014982	0	0	1	1	1
GO:0006556	0	S-adenosylmethionine biosynthetic process	3	0.0449461	0	0	1	1	1
GO:0006552	0	leucine catabolic process	5	0.0749101	0	0	1	1	1
GO:0006550	0	isoleucine catabolic process	2	0.029964	0	0	1	1	1
GO:0002194	0	hepatocyte cell migration	1	0.014982	0	0	1	1	1
GO:0002192	0	IRES-dependent translational initiation of linear mRNA	2	0.029964	0	0	1	1	1
GO:0002191	0	cap-dependent translational initiation	2	0.029964	0	0	1	1	1
GO:0071578	0	zinc ion import across plasma membrane	5	0.0749101	0	0	1	1	1
GO:1902309	0	negative regulation of peptidyl-serine dephosphorylation	3	0.0449461	0	0	1	1	1
GO:0006543	0	glutamine catabolic process	3	0.0449461	0	0	1	1	1
GO:0006542	0	glutamine biosynthetic process	2	0.029964	0	0	1	1	1
GO:0006540	0	glutamate decarboxylation to succinate	1	0.014982	0	0	1	1	1
GO:0002188	0	translation reinitiation	3	0.0449461	0	0	1	1	1
GO:0002184	0	cytoplasmic translational termination	3	0.0449461	0	0	1	1	1
GO:0006539	0	glutamate catabolic process via 2-oxoglutarate	1	0.014982	0	0	1	1	1
GO:0006537	0	glutamate biosynthetic process	4	0.0599281	0	0	1	1	1
GO:0006535	0	cysteine biosynthetic process from serine	2	0.029964	0	0	1	1	1
GO:0006533	0	aspartate catabolic process	4	0.0599281	0	0	1	1	1
GO:0006532	0	aspartate biosynthetic process	2	0.029964	0	0	1	1	1
GO:0002176	0	male germ cell proliferation	2	0.029964	0	0	1	1	1
GO:0002175	0	protein localization to paranode region of axon	5	0.0749101	0	0	1	1	1
GO:0071557	0	histone H3-K27 demethylation	5	0.0749101	0	0	1	1	1
GO:0071550	0	death-inducing signaling complex assembly	8	0.119856	0	0	1	1	1
GO:0071544	0	diphosphoinositol polyphosphate catabolic process	1	0.014982	0	0	1	1	1
GO:0051967	0	negative regulation of synaptic transmission, glutamatergic	7	0.104874	0	0	1	1	1
GO:0051964	0	negative regulation of synapse assembly	4	0.0599281	0	0	1	1	1
GO:0002159	0	desmosome assembly	3	0.0449461	0	0	1	1	1
GO:0002158	0	osteoclast proliferation	4	0.0599281	0	0	1	1	1
GO:0002155	0	regulation of thyroid hormone mediated signaling pathway	3	0.0449461	0	0	1	1	1
GO:0002154	0	thyroid hormone mediated signaling pathway	3	0.0449461	0	0	1	1	1
GO:1990859	0	cellular response to endothelin	2	0.029964	0	0	1	1	1
GO:0006507	0	GPI anchor release	1	0.014982	0	0	1	1	1
GO:0051958	0	methotrexate transport	2	0.029964	0	0	1	1	1
GO:1990858	0	cellular response to lectin	1	0.014982	0	0	1	1	1
GO:1901896	0	positive regulation of ATPase-coupled calcium transmembrane transporter activity	4	0.0599281	0	0	1	1	1
GO:1901895	0	negative regulation of ATPase-coupled calcium transmembrane transporter activity	3	0.0449461	0	0	1	1	1
GO:0002149	0	hypochlorous acid biosynthetic process	1	0.014982	0	0	1	1	1
GO:0051951	0	positive regulation of glutamate uptake involved in transmission of nerve impulse	1	0.014982	0	0	1	1	1
GO:0002143	0	tRNA wobble position uridine thiolation	4	0.0599281	0	0	1	1	1
GO:0071529	0	cementum mineralization	2	0.029964	0	0	1	1	1
GO:0071528	0	tRNA re-export from nucleus	1	0.014982	0	0	1	1	1
GO:0071517	0	maintenance of imprinting at mating-type locus	1	0.014982	0	0	1	1	1
GO:0051939	0	gamma-aminobutyric acid import	3	0.0449461	0	0	1	1	1
GO:1901877	0	negative regulation of calcium ion binding	1	0.014982	0	0	1	1	1
GO:1901874	0	negative regulation of post-translational protein modification	3	0.0449461	0	0	1	1	1
GO:1990834	0	response to odorant	4	0.0599281	0	0	1	1	1
GO:1990832	0	slow axonal transport	1	0.014982	0	0	1	1	1
GO:0002128	0	tRNA nucleoside ribose methylation	1	0.014982	0	0	1	1	1
GO:0002127	0	tRNA wobble base cytosine methylation	1	0.014982	0	0	1	1	1
GO:0002125	0	maternal aggressive behavior	2	0.029964	0	0	1	1	1
GO:0002121	0	inter-male aggressive behavior	2	0.029964	0	0	1	1	1
GO:0071506	0	cellular response to mycophenolic acid	2	0.029964	0	0	1	1	1
GO:0071504	0	cellular response to heparin	3	0.0449461	0	0	1	1	1
GO:0033299	0	secretion of lysosomal enzymes	5	0.0749101	0	0	1	1	1
GO:0071502	0	cellular response to temperature stimulus	2	0.029964	0	0	1	1	1
GO:1990828	0	hepatocyte dedifferentiation	1	0.014982	0	0	1	1	1
GO:0033292	0	T-tubule organization	6	0.0898921	0	0	1	1	1
GO:1901860	0	positive regulation of mitochondrial DNA metabolic process	1	0.014982	0	0	1	1	1
GO:0002115	0	store-operated calcium entry	8	0.119856	0	0	1	1	1
GO:1901859	0	negative regulation of mitochondrial DNA metabolic process	1	0.014982	0	0	1	1	1
GO:0051919	0	positive regulation of fibrinolysis	3	0.0449461	0	0	1	1	1
GO:0051918	0	negative regulation of fibrinolysis	7	0.104874	0	0	1	1	1
GO:0051915	0	induction of synaptic plasticity by chemical substance	1	0.014982	0	0	1	1	1
GO:0002100	0	tRNA wobble adenosine to inosine editing	2	0.029964	0	0	1	1	1
GO:0033278	0	cell proliferation in midbrain	3	0.0449461	0	0	1	1	1
GO:0033277	0	abortive mitotic cell cycle	2	0.029964	0	0	1	1	1
GO:0033274	0	response to vitamin B2	1	0.014982	0	0	1	1	1
GO:1990809	0	endoplasmic reticulum tubular network membrane organization	4	0.0599281	0	0	1	1	1
GO:1901844	0	regulation of cell communication by electrical coupling involved in cardiac conduction	7	0.104874	0	0	1	1	1
GO:1901843	0	positive regulation of high voltage-gated calcium channel activity	4	0.0599281	0	0	1	1	1
GO:1901842	0	negative regulation of high voltage-gated calcium channel activity	3	0.0449461	0	0	1	1	1
GO:0051902	0	negative regulation of mitochondrial depolarization	6	0.0898921	0	0	1	1	1
GO:0051901	0	positive regulation of mitochondrial depolarization	7	0.104874	0	0	1	1	1
GO:0045234	0	protein palmitoleylation	1	0.014982	0	0	1	1	1
GO:1901838	0	positive regulation of transcription of nucleolar large rRNA by RNA polymerase I	10	0.14982	0	0	1	1	1
[truncated: 10,618 more rows]

## Sheet: TRANS-GO_CEL_COMP
ID	Level	Pathway	Pathway Size	Expected	Observed	Fold.Enrichment	Fisher Test P-value	FDR_Level	FDR_Overall	Genes Observed (Ensembl IDs)	Genes Observed (Gene Symbol)
GO:0019814	5	immunoglobulin complex	115	1.72293	12	6.96487	3.85485e-07	5.0113e-06	0.000755935	ENSG00000211895;ENSG00000211660;ENSG00000224373;ENSG00000232216;ENSG00000211679;ENSG00000223350;ENSG00000211666;ENSG00000211964;ENSG00000211938;ENSG00000211632;ENSG00000211664;ENSG00000211663	IGHA1;IGLV2-23;IGHV4-59;IGHV3-43;IGLC3;IGLV9-49;IGLV2-14;IGHV3-48;IGHV3-7;IGKV3D-11;IGLV2-18;IGLV3-19	IGHA1;IGLV2-23;IGHV4-59;IGHV3-43;IGLC3;IGLV9-49;IGLV2-14;IGHV3-48;IGHV3-7;IGKV3D-11;IGLV2-18;IGLV3-19
GO:0042571	4	immunoglobulin complex, circulating	56	0.838993	6	7.15143	0.000298481	0.0113423	0.117064	ENSG00000211895;ENSG00000224373;ENSG00000232216;ENSG00000211679;ENSG00000211964;ENSG00000211938	IGHA1;IGHV4-59;IGHV3-43;IGLC3;IGHV3-48;IGHV3-7
GO:0005840	2	ribosome	223	3.34099	12	3.59175	0.000197614	0.0213423	0.0968801	ENSG00000037241;ENSG00000131469;ENSG00000004779;ENSG00000181610;ENSG00000134419;ENSG00000185088;ENSG00000198918;ENSG00000177954;ENSG00000137876;ENSG00000166441;ENSG00000136897	RPL26L1;RPL27;NDUFAB1;MRPS23;RPS15A;RPS27L;RPL39;RPS27;RSL24D1;RPL27A;MRPL50
GO:0044391	2	ribosomal subunit	182	2.72673	11	4.03414	0.000140371	0.0213423	0.0968801	ENSG00000037241;ENSG00000131469;ENSG00000004779;ENSG00000134419;ENSG00000185088;ENSG00000198918;ENSG00000177954;ENSG00000137876;ENSG00000166441;ENSG00000136897	RPL26L1;RPL27;NDUFAB1;RPS15A;RPS27L;RPL39;RPS27;RSL24D1;RPL27A;MRPL50
GO:0005615	5	extracellular space	2432	36.4363	52	1.42715	0.00806292	0.052409	1	ENSG00000071967;ENSG00000121858;ENSG00000113643;ENSG00000037241;ENSG00000092841;ENSG00000131469;ENSG00000196411;ENSG00000197448;ENSG00000177889;ENSG00000211895;ENSG00000167680;ENSG00000132670;ENSG00000106066;ENSG00000140575;ENSG00000211660;ENSG00000224373;ENSG00000106052;ENSG00000232216;ENSG00000148926;ENSG00000197535;ENSG00000152127;ENSG00000198814;ENSG00000064225;ENSG00000124334;ENSG00000115541…	CYBRD1;TNFSF10;RARS1;RPL26L1;MYL6;RPL27;EPHB4;GSTK1;UBE2N;IGHA1;SEMA6B;PTPRA;CPVL;IQGAP1;IGLV2-23;IGHV4-59;TAX1BP1;IGHV3-43;ADM;MYO5A;MGAT5;GK;ST3GAL6;IL9R;HSPE1;GPM6A;RAB27B;RPS15A;MTHFD2;TTC38;RPL39;IGLC3;LY96;CCL23;PTGDS;IGLV9-49;BTN1A1;IGLV2-14;RAN;ANKFY1;UBA1;SLCO4C1;IGHV3-48;IGHV3-7;IDH1;EIF2S1;IGKV3D-11;IGLV2-18;IGLV3-19;CA1;CTSW;IGHV1-69D
GO:0022626	1	cytosolic ribosome	98	1.46824	8	5.44871	0.000173443	0.0820386	0.0968801	ENSG00000037241;ENSG00000131469;ENSG00000134419;ENSG00000185088;ENSG00000198918;ENSG00000177954;ENSG00000137876;ENSG00000166441	RPL26L1;RPL27;RPS15A;RPS27L;RPL39;RPS27;RSL24D1;RPL27A
GO:0015934	1	large ribosomal subunit	114	1.70795	8	4.68398	0.00045284	0.107097	0.148003
GO:0032991	2	protein-containing complex	4695	70.3406	92	1.30792	0.00291302	0.209737	0.634715
GO:0005576	6	extracellular region	3047	45.6502	58	1.27053	0.0454087	0.227043	1
GO:0009897	2	external side of plasma membrane	329	4.92909	12	2.43453	0.00482944	0.26079	0.847065
GO:0042995	5	cell projection	1809	27.1025	18	0.664146	0.0629386	0.272734	1
GO:0099081	6	supramolecular polymer	725	10.862	6	0.552386	0.156116	0.390289	1
GO:0098552	3	side of membrane	507	7.59588	16	2.1064	0.00518347	0.502796	0.847065
GO:0099512	5	supramolecular fiber	719	10.7721	6	0.556996	0.155945	0.506823	1
GO:0012505	2	endomembrane system	3810	57.0815	41	0.718271	0.0133146	0.519279	1
GO:0070469	2	respirasome	92	1.37835	5	3.62754	0.0144244	0.519279	1
GO:0098798	2	mitochondrial protein complex	259	3.88034	9	2.31938	0.0182496	0.563131	1
GO:0030133	5	transport vesicle	338	5.06392	2	0.394951	0.249826	0.649548	1
GO:0005739	5	mitochondrion	1496	22.4131	27	1.20465	0.312691	0.677497	1
GO:0071944	4	cell periphery	4240	63.5238	75	1.18066	0.100746	0.709554	1
GO:0043228	4	non-membrane-bounded organelle	4054	60.7371	71	1.16897	0.130707	0.709554	1
GO:0120025	4	plasma membrane bounded cell projection	1735	25.9938	18	0.692473	0.113343	0.709554	1
GO:0071745	4	IgA immunoglobulin complex	4	0.0599281	1	16.6867	0.0716666	0.709554	1
GO:0005740	4	mitochondrial envelope	706	10.5773	16	1.51267	0.110364	0.709554	1
GO:0031984	4	organelle subcompartment	359	5.37855	1	0.185924	0.0704061	0.709554	1
N/A	N/A	UNCLASSIFIED	858	12.8546	11	0.855726	0.77108	0.77108	1
GO:0033643	7	host cell part	154	2.30723	1	0.43342	0.731602	0.77108	1
N/A	N/A	UNCLASSIFIED	858	12.8546	11	0.855726	0.77108	0.772855	1
GO:0018995	8	host cellular component	204	3.05633	2	0.654379	0.772855	0.772855	1
GO:0043657	8	host cell	204	3.05633	2	0.654379	0.772855	0.772855	1
GO:0031974	6	membrane-enclosed lumen	5049	75.6442	73	0.965044	0.776156	0.776156	1
N/A	N/A	UNCLASSIFIED	858	12.8546	11	0.855726	0.77108	0.776156	1
GO:0043656	6	host intracellular region	152	2.27727	1	0.439123	0.730603	0.776156	1
GO:0098800	1	inner mitochondrial membrane protein complex	135	2.02257	7	3.46094	0.00514587	0.811332	0.847065
GO:0043229	4	intracellular organelle	10474	156.922	149	0.949518	0.272911	0.84454	1
GO:0016020	4	membrane	7538	112.934	123	1.08913	0.201835	0.84454	1
GO:0031090	4	organelle membrane	3136	46.9836	40	0.851361	0.282529	0.84454	1
GO:1905369	4	endopeptidase complex	65	0.973831	2	2.05374	0.260128	0.84454	1
GO:0043005	4	neuron projection	1050	15.7311	11	0.699251	0.288922	0.84454	1
GO:0031012	4	extracellular matrix	341	5.10887	2	0.391476	0.250918	0.84454	1
GO:0036056	1	filtration diaphragm	7	0.104874	2	19.0705	0.00729336	0.86244	1
GO:0043226	5	organelle	11213	167.993	164	0.976229	0.537429	0.873321	1
GO:0031975	5	envelope	1123	16.8248	19	1.12928	0.525421	0.873321	1
GO:0098803	2	respiratory chain complex	78	1.1686	4	3.42291	0.0330878	0.893371	1
GO:0005794	1	Golgi apparatus	1356	20.3156	10	0.492232	0.0132358	0.916297	1
GO:0060076	1	excitatory synapse	31	0.464443	3	6.45935	0.0135604	0.916297	1
GO:0016461	1	unconventional myosin complex	10	0.14982	2	13.3493	0.0129873	0.916297	1
GO:0043233	5	organelle lumen	5049	75.6442	73	0.965044	0.776156	0.917276	1
N/A	N/A	UNCLASSIFIED	858	12.8546	11	0.855726	0.77108	0.917276	1
GO:0033646	5	host intracellular part	152	2.27727	1	0.439123	0.730603	0.917276	1
GO:0043227	4	membrane-bounded organelle	10447	156.517	154	0.983918	0.715565	0.979847	1
GO:0031982	4	vesicle	3227	48.347	53	1.09624	0.462011	0.979847	1
GO:0070013	4	intracellular organelle lumen	5049	75.6442	73	0.965044	0.776156	0.979847	1
GO:0031967	4	organelle envelope	1123	16.8248	19	1.12928	0.525421	0.979847	1
GO:0005694	4	chromosome	1324	19.8362	21	1.05867	0.723368	0.979847	1
GO:0098793	4	presynapse	396	5.93288	7	1.17987	0.671701	0.979847	1
GO:0030658	4	transport vesicle membrane	173	2.59189	1	0.385819	0.525367	0.979847	1
GO:0097060	4	synaptic membrane	262	3.92529	4	1.01903	0.799349	0.979847	1
GO:0005856	4	cytoskeleton	1871	28.0314	24	0.856184	0.476397	0.979847	1
GO:0005773	4	vacuole	733	10.9818	9	0.819536	0.641051	0.979847	1
N/A	N/A	UNCLASSIFIED	858	12.8546	11	0.855726	0.77108	0.979847	1
GO:0043292	4	contractile fiber	179	2.68178	3	1.11866	0.752302	0.979847	1
GO:0019898	4	extrinsic component of membrane	249	3.73052	2	0.536118	0.592879	0.979847	1
GO:0016469	4	proton-transporting two-sector ATPase complex	46	0.689173	1	1.45101	0.503413	0.979847	1
GO:0030135	4	coated vesicle	253	3.79045	2	0.527642	0.594576	0.979847	1
GO:0098687	4	chromosomal region	324	4.85417	6	1.23605	0.492153	0.979847	1
GO:0033647	4	host intracellular organelle	145	2.17239	1	0.460322	0.727837	0.979847	1
GO:0030139	4	endocytic vesicle	280	4.19497	2	0.476762	0.448808	0.979847	1
GO:0030964	2	NADH dehydrogenase complex	49	0.734119	3	4.08653	0.0413299	0.991918	1
GO:0044207	0	translation initiation ternary complex	1	0.014982	1	66.7467	0.0293048	1	1
GO:0000111	0	nucleotide-excision repair factor 2 complex	1	0.014982	1	66.7467	0.0293048	1	1
GO:0030526	0	granulocyte macrophage colony-stimulating factor receptor complex	1	0.014982	1	66.7467	0.0293048	1	1
GO:1990071	0	TRAPPII protein complex	3	0.0449461	2	44.4978	0.0021065	1	0.516357
GO:0043293	0	apoptosome	2	0.029964	1	33.3733	0.043635	1	1
GO:0035370	0	UBC13-UEV1A complex	2	0.029964	1	33.3733	0.043635	1	1
GO:0008074	0	guanylate cyclase complex, soluble	2	0.029964	1	33.3733	0.043635	1	1
GO:0016533	0	protein kinase 5 complex	2	0.029964	1	33.3733	0.043635	1	1
GO:0072380	0	TRC complex	2	0.029964	1	33.3733	0.043635	1	1
GO:0005668	0	RNA polymerase transcription factor SL1 complex	2	0.029964	1	33.3733	0.043635	1	1
GO:0038143	0	ERBB3:ERBB2 complex	2	0.029964	1	33.3733	0.043635	1	1
GO:0036501	0	UFD1-NPL4 complex	2	0.029964	1	33.3733	0.043635	1	1
GO:0042565	0	RNA nuclear export complex	2	0.029964	1	33.3733	0.043635	1	1
GO:0043614	0	multi-eIF complex	2	0.029964	1	33.3733	0.043635	1	1
GO:0031372	0	UBC13-MMS2 complex	2	0.029964	1	33.3733	0.043635	1	1
GO:0097451	0	glial limiting end-foot	2	0.029964	1	33.3733	0.043635	1	1
GO:0043564	0	Ku70:Ku80 complex	3	0.0449461	1	22.2489	0.0577546	1	1
GO:0071942	0	XPC complex	3	0.0449461	1	22.2489	0.0577546	1	1
GO:0098983	0	symmetric, GABA-ergic, inhibitory synapse	3	0.0449461	1	22.2489	0.0577546	1	1
GO:0071752	0	secretory dimeric IgA immunoglobulin complex	3	0.0449461	1	22.2489	0.0577546	1	1
GO:0002193	0	MAML1-RBP-Jkappa- ICN1 complex	3	0.0449461	1	22.2489	0.0577546	1	1
GO:0036057	0	slit diaphragm	7	0.104874	2	19.0705	0.00729336	1	1
GO:0072558	0	NLRP1 inflammasome complex	4	0.0599281	1	16.6867	0.0716666	1	1
GO:0046696	0	lipopolysaccharide receptor complex	4	0.0599281	1	16.6867	0.0716666	1	1
GO:0005853	0	eukaryotic translation elongation factor 1 complex	4	0.0599281	1	16.6867	0.0716666	1	1
GO:0098985	0	asymmetric, glutamatergic, excitatory synapse	4	0.0599281	1	16.6867	0.0716666	1	1
GO:0071748	0	monomeric IgA immunoglobulin complex	4	0.0599281	1	16.6867	0.0716666	1	1
GO:0097169	0	AIM2 inflammasome complex	4	0.0599281	1	16.6867	0.0716666	1	1
GO:1990246	0	uniplex complex	5	0.0749101	1	13.3493	0.0853741	1	1
GO:0005658	0	alpha DNA polymerase:primase complex	5	0.0749101	1	13.3493	0.0853741	1	1
GO:0005850	0	eukaryotic translation initiation factor 2 complex	5	0.0749101	1	13.3493	0.0853741	1	1
GO:0045180	0	basal cortex	5	0.0749101	1	13.3493	0.0853741	1	1
GO:0005787	0	signal peptidase complex	5	0.0749101	1	13.3493	0.0853741	1	1
GO:0098556	0	cytoplasmic side of rough endoplasmic reticulum membrane	5	0.0749101	1	13.3493	0.0853741	1	1
GO:0000125	0	PCAF complex	6	0.0898921	1	11.1244	0.0988801	1	1
GO:0000408	0	EKC/KEOPS complex	6	0.0898921	1	11.1244	0.0988801	1	1
GO:0005851	0	eukaryotic translation initiation factor 2B complex	6	0.0898921	1	11.1244	0.0988801	1	1
GO:0031088	0	platelet dense granule membrane	6	0.0898921	1	11.1244	0.0988801	1	1
GO:0016272	0	prefoldin complex	7	0.104874	1	9.53524	0.112188	1	1
GO:0072357	0	PTW/PP1 phosphatase complex	7	0.104874	1	9.53524	0.112188	1	1
GO:0000788	0	nuclear nucleosome	8	0.119856	1	8.34333	0.125299	1	1
GO:0032593	0	insulin-responsive compartment	8	0.119856	1	8.34333	0.125299	1	1
GO:0034098	0	VCP-NPL4-UFD1 AAA ATPase complex	8	0.119856	1	8.34333	0.125299	1	1
GO:0034388	0	Pwp2p-containing subcomplex of 90S preribosome	8	0.119856	1	8.34333	0.125299	1	1
GO:0099078	0	BORC complex	8	0.119856	1	8.34333	0.125299	1	1
GO:0031089	0	platelet dense granule lumen	9	0.134838	1	7.4163	0.138218	1	1
GO:0042589	0	zymogen granule membrane	9	0.134838	1	7.4163	0.138218	1	1
GO:0098993	0	anchored component of synaptic vesicle membrane	10	0.14982	1	6.67467	0.150947	1	1
GO:0043020	0	NADPH oxidase complex	10	0.14982	1	6.67467	0.150947	1	1
GO:0022625	0	cytosolic large ribosomal subunit	54	0.809029	5	6.18025	0.00175552	1	0.491795
GO:0017101	0	aminoacyl-tRNA synthetase multienzyme complex	11	0.164802	1	6.06788	0.163489	1	1
GO:0032585	0	multivesicular body membrane	12	0.179784	1	5.56222	0.175846	1	1
GO:0008540	0	proteasome regulatory particle, base subcomplex	12	0.179784	1	5.56222	0.175846	1	1
GO:0140275	0	MIB complex	13	0.194766	1	5.13436	0.188022	1	1
GO:0001401	0	SAM complex	13	0.194766	1	5.13436	0.188022	1	1
GO:0031362	0	anchored component of external side of plasma membrane	13	0.194766	1	5.13436	0.188022	1	1
GO:0005750	0	mitochondrial respiratory chain complex III	13	0.194766	1	5.13436	0.188022	1	1
GO:0099059	0	integral component of presynaptic active zone membrane	14	0.209748	1	4.76762	0.200019	1	1
GO:0022627	0	cytosolic small ribosomal subunit	42	0.629245	3	4.76762	0.0285858	1	1
GO:0033290	0	eukaryotic 48S preinitiation complex	15	0.22473	1	4.44978	0.211839	1	1
GO:0035098	0	ESC/E(Z) complex	15	0.22473	1	4.44978	0.211839	1	1
GO:0005671	0	Ada2/Gcn5/Ada3 transcription activator complex	16	0.239712	1	4.17167	0.223485	1	1
GO:0005782	0	peroxisomal matrix	49	0.734119	3	4.08653	0.0413299	1	1
GO:0005747	0	mitochondrial respiratory chain complex I	49	0.734119	3	4.08653	0.0413299	1	1
GO:0032433	0	filopodium tip	17	0.254694	1	3.92627	0.23496	1	1
GO:0005686	0	U2 snRNP	18	0.269676	1	3.70815	0.246266	1	1
GO:0005685	0	U1 snRNP	18	0.269676	1	3.70815	0.246266	1	1
GO:0031307	0	integral component of mitochondrial outer membrane	19	0.284658	1	3.51298	0.257405	1	1
GO:0005762	0	mitochondrial large ribosomal subunit	58	0.868957	3	3.45241	0.0612069	1	1
GO:0005868	0	cytoplasmic dynein complex	20	0.29964	1	3.33733	0.268381	1	1
GO:0071005	0	U2-type precatalytic spliceosome	50	0.749101	2	2.66987	0.178821	1	1
GO:0097431	0	mitotic spindle pole	26	0.389533	1	2.56718	0.330925	1	1
GO:0001891	0	phagocytic cup	26	0.389533	1	2.56718	0.330925	1	1
GO:0044295	0	axonal growth cone	29	0.434479	1	2.30161	0.360171	1	1
GO:0010494	0	cytoplasmic stress granule	59	0.883939	2	2.2626	0.227304	1	1
GO:0071007	0	U2-type catalytic step 2 spliceosome	30	0.449461	1	2.22489	0.369635	1	1
GO:0042788	0	polysomal ribosome	31	0.464443	1	2.15312	0.378958	1	1
GO:0097546	0	ciliary base	31	0.464443	1	2.15312	0.378958	1	1
GO:0046540	0	U4/U6 x U5 tri-snRNP complex	33	0.494407	1	2.02263	0.397196	1	1
GO:0098685	0	Schaffer collateral - CA1 synapse	69	1.03376	2	1.93469	0.282054	1	1
GO:0009925	0	basal plasma membrane	35	0.524371	1	1.90705	0.4149	1	1
GO:0016592	0	mediator complex	36	0.539353	1	1.85407	0.423557	1	1
GO:0032040	0	small-subunit processome	37	0.554335	1	1.80396	0.432087	1	1
GO:0005669	0	transcription factor TFIID complex	38	0.569317	1	1.75649	0.44049	1	1
GO:0031526	0	brush border membrane	39	0.584299	1	1.71145	0.44877	1	1
GO:0005811	0	lipid droplet	80	1.19856	2	1.66867	0.341878	1	1
GO:1904813	0	ficolin-1-rich granule lumen	121	1.81282	3	1.65488	0.433965	1	1
GO:0070062	0	extracellular exosome	1749	26.2036	35	1.3357	0.0753906	1	1
GO:0016328	0	lateral plasma membrane	51	0.764083	1	1.30876	0.539109	1	1
GO:1904724	0	tertiary granule lumen	52	0.779065	1	1.28359	0.545935	1	1
GO:0016363	0	nuclear matrix	104	1.55813	2	1.28359	0.671185	1	1
GO:1904115	0	axon cytoplasm	56	0.838993	1	1.1919	0.572249	1	1
GO:0035577	0	azurophil granule membrane	57	0.853975	1	1.17099	0.578587	1	1
GO:0001650	0	fibrillar center	122	1.82781	2	1.09421	0.705927	1	1
GO:0031594	0	neuromuscular junction	64	0.958849	1	1.04292	0.620408	1	1
GO:0005925	0	focal adhesion	386	5.78306	6	1.03751	0.83151	1	1
GO:0005623	0	cell	897	13.4389	12	0.892932	0.886727	1	1
GO:0016607	0	nuclear speck	376	5.63324	5	0.887589	1	1	1
N/A	N/A	UNCLASSIFIED	858	12.8546	11	0.855726	0.77108	1	1
GO:0032587	0	ruffle membrane	86	1.28845	1	0.776124	1	1	1
GO:0035579	0	specific granule membrane	89	1.3334	1	0.749963	1	1	1
GO:0034451	0	centriolar satellite	92	1.37835	1	0.725507	1	1	1
GO:0030018	0	Z disc	101	1.51318	1	0.660858	1	1	1
GO:0043204	0	perikaryon	112	1.67799	1	0.595952	1	1	1
GO:0005814	0	centriole	135	2.02257	1	0.49442	0.726104	1	1
GO:0043291	0	RAVE complex	3	0.0449461	0	0	1	1	1
GO:0098536	0	deuterosome	4	0.0599281	0	0	1	1	1
GO:0017087	0	mitochondrial processing peptidase complex	3	0.0449461	0	0	1	1	1
GO:0098894	0	extrinsic component of presynaptic endocytic zone membrane	1	0.014982	0	0	1	1	1
GO:0036128	0	CatSper complex	7	0.104874	0	0	1	1	1
GO:0098891	0	extrinsic component of presynaptic active zone membrane	1	0.014982	0	0	1	1	1
GO:0036488	0	CHOP-C/EBP complex	2	0.029964	0	0	1	1	1
GO:0097443	0	sorting endosome	5	0.0749101	0	0	1	1	1
GO:0005719	0	nuclear euchromatin	29	0.434479	0	0	1	1	1
GO:0097442	0	CA3 pyramidal cell dendrite	2	0.029964	0	0	1	1	1
GO:0097441	0	basal dendrite	5	0.0749101	0	0	1	1	1
GO:0005715	0	late recombination nodule	1	0.014982	0	0	1	1	1
GO:0099617	0	matrix side of mitochondrial inner membrane	3	0.0449461	0	0	1	1	1
GO:0005712	0	chiasma	2	0.029964	0	0	1	1	1
GO:0071665	0	gamma-catenin-TCF7L2 complex	1	0.014982	0	0	1	1	1
GO:0070578	0	RISC-loading complex	9	0.134838	0	0	1	1	1
GO:0036117	0	hyaluranon cable	2	0.029964	0	0	1	1	1
GO:0017071	0	intracellular cyclic nucleotide activated cation channel complex	1	0.014982	0	0	1	1	1
GO:0000274	0	mitochondrial proton-transporting ATP synthase, stator stalk	1	0.014982	0	0	1	1	1
GO:0097433	0	dense body	6	0.0898921	0	0	1	1	1
GO:0008091	0	spectrin	9	0.134838	0	0	1	1	1
GO:0070209	0	ASTRA complex	3	0.0449461	0	0	1	1	1
GO:0098875	0	epididymosome	1	0.014982	0	0	1	1	1
GO:0098871	0	postsynaptic actin cytoskeleton	5	0.0749101	0	0	1	1	1
GO:0031905	0	early endosome lumen	2	0.029964	0	0	1	1	1
GO:0097422	0	tubular endosome	5	0.0749101	0	0	1	1	1
GO:0044354	0	macropinosome	8	0.119856	0	0	1	1	1
GO:0043260	0	laminin-11 complex	3	0.0449461	0	0	1	1	1
GO:0017054	0	negative cofactor 2 complex	1	0.014982	0	0	1	1	1
GO:0070557	0	PCNA-p21 complex	2	0.029964	0	0	1	1	1
GO:0036457	0	keratohyalin granule	1	0.014982	0	0	1	1	1
GO:0097418	0	neurofibrillary tangle	5	0.0749101	0	0	1	1	1
GO:0070552	0	BRISC complex	5	0.0749101	0	0	1	1	1
GO:0097414	0	classical Lewy body	1	0.014982	0	0	1	1	1
GO:0033193	0	Lsd1/2 complex	1	0.014982	0	0	1	1	1
GO:0061574	0	ASAP complex	4	0.0599281	0	0	1	1	1
GO:0043259	0	laminin-10 complex	2	0.029964	0	0	1	1	1
GO:0035363	0	histone locus body	4	0.0599281	0	0	1	1	1
GO:0035000	0	oligosaccharyltransferase III complex	1	0.014982	0	0	1	1	1
GO:0098855	0	HCN channel complex	1	0.014982	0	0	1	1	1
GO:0034274	0	Atg12-Atg5-Atg16 complex	3	0.0449461	0	0	1	1	1
GO:0034272	0	phosphatidylinositol 3-kinase complex, class III, type II	3	0.0449461	0	0	1	1	1
GO:0034271	0	phosphatidylinositol 3-kinase complex, class III, type I	3	0.0449461	0	0	1	1	1
GO:0036449	0	microtubule minus-end	7	0.104874	0	0	1	1	1
GO:0070545	0	PeBoW complex	5	0.0749101	0	0	1	1	1
GO:0097409	0	glial cytoplasmic inclusion	1	0.014982	0	0	1	1	1
GO:0098850	0	extrinsic component of synaptic vesicle membrane	2	0.029964	0	0	1	1	1
GO:0033186	0	CAF-1 complex	3	0.0449461	0	0	1	1	1
GO:0000243	0	commitment complex	5	0.0749101	0	0	1	1	1
GO:0033185	0	dolichol-phosphate-mannose synthase complex	3	0.0449461	0	0	1	1	1
GO:0000242	0	pericentriolar material	21	0.314622	0	0	1	1	1
GO:0061202	0	clathrin-sculpted gamma-aminobutyric acid transport vesicle membrane	6	0.0898921	0	0	1	1	1
GO:0033181	0	plasma membrane proton-transporting V-type ATPase complex	4	0.0599281	0	0	1	1	1
GO:0035355	0	Toll-like receptor 2-Toll-like receptor 6 protein complex	1	0.014982	0	0	1	1	1
GO:0035354	0	Toll-like receptor 1-Toll-like receptor 2 protein complex	2	0.029964	0	0	1	1	1
GO:0071986	0	Ragulator complex	6	0.0898921	0	0	1	1	1
GO:0043240	0	Fanconi anaemia nuclear complex	13	0.194766	0	0	1	1	1
GO:0098844	0	postsynaptic endocytic zone membrane	5	0.0749101	0	0	1	1	1
GO:1990597	0	AIP1-IRE1 complex	2	0.029964	0	0	1	1	1
GO:0070531	0	BRCA1-A complex	7	0.104874	0	0	1	1	1
GO:1990590	0	ATF1-ATF4 transcription factor complex	2	0.029964	0	0	1	1	1
GO:0044327	0	dendritic spine head	9	0.134838	0	0	1	1	1
GO:0044326	0	dendritic spine neck	6	0.0898921	0	0	1	1	1
GO:0044322	0	endoplasmic reticulum quality control compartment	23	0.344586	0	0	1	1	1
GO:1990589	0	ATF4-CREB1 transcription factor complex	2	0.029964	0	0	1	1	1
GO:0001673	0	male germ cell nucleus	12	0.179784	0	0	1	1	1
GO:0098830	0	presynaptic endosome	1	0.014982	0	0	1	1	1
GO:1990584	0	cardiac Troponin complex	2	0.029964	0	0	1	1	1
GO:1990221	0	L-cysteine desulfurase complex	2	0.029964	0	0	1	1	1
GO:0070522	0	ERCC4-ERCC1 complex	4	0.0599281	0	0	1	1	1
GO:0033167	0	ARC complex	1	0.014982	0	0	1	1	1
GO:0008043	0	intracellular ferritin complex	2	0.029964	0	0	1	1	1
GO:0044317	0	rod spherule	1	0.014982	0	0	1	1	1
GO:0033165	0	interphotoreceptor matrix	4	0.0599281	0	0	1	1	1
GO:0044316	0	cone cell pedicle	1	0.014982	0	0	1	1	1
GO:0000221	0	vacuolar proton-transporting V-type ATPase, V1 domain	2	0.029964	0	0	1	1	1
GO:0000220	0	vacuolar proton-transporting V-type ATPase, V0 domain	3	0.0449461	0	0	1	1	1
GO:0033162	0	melanosome membrane	9	0.134838	0	0	1	1	1
GO:0035339	0	SPOTS complex	4	0.0599281	0	0	1	1	1
GO:0035693	0	NOS2-CD74 complex	1	0.014982	0	0	1	1	1
GO:0043224	0	nuclear SCF ubiquitin ligase complex	2	0.029964	0	0	1	1	1
GO:0035692	0	macrophage migration inhibitory factor receptor complex	2	0.029964	0	0	1	1	1
GO:0043220	0	Schmidt-Lanterman incisure	10	0.14982	0	0	1	1	1
GO:0098826	0	endoplasmic reticulum tubular network membrane	5	0.0749101	0	0	1	1	1
GO:0034245	0	mitochondrial DNA-directed RNA polymerase complex	1	0.014982	0	0	1	1	1
GO:1990578	0	perinuclear endoplasmic reticulum membrane	3	0.0449461	0	0	1	1	1
GO:0070516	0	CAK-ERCC2 complex	1	0.014982	0	0	1	1	1
GO:0070877	0	microprocessor complex	2	0.029964	0	0	1	1	1
GO:0070876	0	SOSS complex	4	0.0599281	0	0	1	1	1
GO:0044308	0	axonal spine	2	0.029964	0	0	1	1	1
GO:0000214	0	tRNA-intron endonuclease complex	4	0.0599281	0	0	1	1	1
GO:0044307	0	dendritic branch	3	0.0449461	0	0	1	1	1
GO:0044305	0	calyx of Held	16	0.239712	0	0	1	1	1
GO:0044666	0	MLL3/4 complex	14	0.209748	0	0	1	1	1
GO:0033150	0	cytoskeletal calyx	1	0.014982	0	0	1	1	1
GO:0044301	0	climbing fiber	1	0.014982	0	0	1	1	1
GO:0016282	0	eukaryotic 43S preinitiation complex	17	0.254694	0	0	1	1	1
GO:0044300	0	cerebellar mossy fiber	3	0.0449461	0	0	1	1	1
GO:0016281	0	eukaryotic translation initiation factor 4F complex	12	0.179784	0	0	1	1	1
GO:0035327	0	transcriptionally active chromatin	21	0.314622	0	0	1	1	1
GO:0043219	0	lateral loop	4	0.0599281	0	0	1	1	1
GO:0035686	0	sperm fibrous sheath	6	0.0898921	0	0	1	1	1
GO:0071953	0	elastic fiber	3	0.0449461	0	0	1	1	1
GO:0001652	0	granular component	6	0.0898921	0	0	1	1	1
GO:0001651	0	dense fibrillar component	2	0.029964	0	0	1	1	1
GO:1990565	0	HSP90-CDC37 chaperone complex	2	0.029964	0	0	1	1	1
GO:0036409	0	histone H3-K14 acetyltransferase complex	2	0.029964	0	0	1	1	1
GO:0097728	0	9+0 motile cilium	1	0.014982	0	0	1	1	1
GO:0008024	0	cyclin/CDK positive transcription elongation factor complex	7	0.104874	0	0	1	1	1
GO:0008385	0	IkappaB kinase complex	8	0.119856	0	0	1	1	1
GO:0070860	0	RNA polymerase I core factor complex	1	0.014982	0	0	1	1	1
GO:0106003	0	amyloid-beta complex	2	0.029964	0	0	1	1	1
GO:0032059	0	bleb	9	0.134838	0	0	1	1	1
GO:0018444	0	translation release factor complex	3	0.0449461	0	0	1	1	1
GO:0043203	0	axon hillock	7	0.104874	0	0	1	1	1
GO:0070852	0	cell body fiber	5	0.0749101	0	0	1	1	1
GO:0032044	0	DSIF complex	2	0.029964	0	0	1	1	1
GO:0042105	0	alpha-beta T cell receptor complex	7	0.104874	0	0	1	1	1
GO:0070847	0	core mediator complex	8	0.119856	0	0	1	1	1
GO:0032039	0	integrator complex	18	0.269676	0	0	1	1	1
GO:0035658	0	Mon1-Ccz1 complex	5	0.0749101	0	0	1	1	1
GO:0035657	0	eRF1 methyltransferase complex	1	0.014982	0	0	1	1	1
GO:0032398	0	MHC class Ib protein complex	2	0.029964	0	0	1	1	1
GO:0043541	0	UDP-N-acetylglucosamine transferase complex	3	0.0449461	0	0	1	1	1
GO:0043540	0	6-phosphofructo-2-kinase/fructose-2,6-biphosphatase complex	1	0.014982	0	0	1	1	1
GO:0071920	0	cleavage body	2	0.029964	0	0	1	1	1
GO:0008352	0	katanin complex	1	0.014982	0	0	1	1	1
GO:0061851	0	leading edge of lamellipodium	1	0.014982	0	0	1	1	1
GO:0061850	0	growth cone leading edge	1	0.014982	0	0	1	1	1
GO:0032389	0	MutLalpha complex	3	0.0449461	0	0	1	1	1
GO:0032021	0	NELF complex	4	0.0599281	0	0	1	1	1
GO:0071914	0	prominosome	2	0.029964	0	0	1	1	1
GO:1990529	0	glycosylphosphatidylinositol-mannosyltransferase I complex	1	0.014982	0	0	1	1	1
GO:0031298	0	replication fork protection complex	8	0.119856	0	0	1	1	1
GO:0070826	0	paraferritin complex	1	0.014982	0	0	1	1	1
GO:0033106	0	cis-Golgi network membrane	3	0.0449461	0	0	1	1	1
GO:0070821	0	tertiary granule membrane	71	1.06372	0	0	0.629105	1	1
GO:0061846	0	dendritic spine cytoplasm	1	0.014982	0	0	1	1	1
GO:0061845	0	neuron projection branch point	1	0.014982	0	0	1	1	1
GO:0016235	0	aggresome	34	0.509389	0	0	1	1	1
GO:0044615	0	nuclear pore nuclear basket	12	0.179784	0	0	1	1	1
GO:0044614	0	nuclear pore cytoplasmic filaments	5	0.0749101	0	0	1	1	1
GO:0044613	0	nuclear pore central transport channel	7	0.104874	0	0	1	1	1
GO:0016593	0	Cdc73/Paf1 complex	8	0.119856	0	0	1	1	1
GO:0044611	0	nuclear pore inner ring	2	0.029964	0	0	1	1	1
GO:0016590	0	ACF complex	1	0.014982	0	0	1	1	1
GO:0043529	0	GET complex	1	0.014982	0	0	1	1	1
GO:0035631	0	CD40 receptor complex	11	0.164802	0	0	1	1	1
GO:1990879	0	CST complex	4	0.0599281	0	0	1	1	1
GO:1990876	0	cytoplasmic side of nuclear pore	1	0.014982	0	0	1	1	1
GO:0044609	0	DBIRD complex	2	0.029964	0	0	1	1	1
GO:0016589	0	NURF complex	7	0.104874	0	0	1	1	1
GO:0016586	0	RSC-type complex	2	0.029964	0	0	1	1	1
GO:0061832	0	basal ectoplasmic specialization	1	0.014982	0	0	1	1	1
GO:0016222	0	procollagen-proline 4-dioxygenase complex	2	0.029964	0	0	1	1	1
GO:0061831	0	apical ectoplasmic specialization	1	0.014982	0	0	1	1	1
GO:0061830	0	concave side of sperm head	1	0.014982	0	0	1	1	1
GO:0016581	0	NuRD complex	16	0.239712	0	0	1	1	1
GO:0016580	0	Sin3 complex	12	0.179784	0	0	1	1	1
GO:0035985	0	senescence-associated heterochromatin focus	4	0.0599281	0	0	1	1	1
GO:0032002	0	interleukin-28 receptor complex	2	0.029964	0	0	1	1	1
GO:0043512	0	inhibin A complex	1	0.014982	0	0	1	1	1
GO:1904423	0	dehydrodolichyl diphosphate synthase complex	2	0.029964	0	0	1	1	1
GO:0000506	0	glycosylphosphatidylinositol-N-acetylglucosaminyltransferase (GPI-GnT) complex	8	0.119856	0	0	1	1	1
GO:0061829	0	basal tubulobulbar complex	1	0.014982	0	0	1	1	1
GO:0061828	0	apical tubulobulbar complex	1	0.014982	0	0	1	1	1
GO:0061825	0	podosome core	1	0.014982	0	0	1	1	1
GO:0043509	0	activin A complex	1	0.014982	0	0	1	1	1
GO:0035976	0	transcription factor AP-1 complex	4	0.0599281	0	0	1	1	1
GO:0031265	0	CD95 death-inducing signaling complex	6	0.0898921	0	0	1	1	1
GO:0001940	0	male pronucleus	6	0.0898921	0	0	1	1	1
GO:0031262	0	Ndc80 complex	4	0.0599281	0	0	1	1	1
GO:1990851	0	Wnt-Frizzled-LRP5/6 complex	3	0.0449461	0	0	1	1	1
GO:0030173	0	integral component of Golgi membrane	59	0.883939	0	0	1	1	1
GO:0001939	0	female pronucleus	8	0.119856	0	0	1	1	1
GO:0031259	0	uropod membrane	1	0.014982	0	0	1	1	1
GO:0031258	0	lamellipodium membrane	18	0.269676	0	0	1	1	1
GO:0034515	0	proteasome storage granule	2	0.029964	0	0	1	1	1
GO:0042406	0	extrinsic component of endoplasmic reticulum membrane	7	0.104874	0	0	1	1	1
GO:0042405	0	nuclear inclusion body	12	0.179784	0	0	1	1	1
GO:1990844	0	interfibrillar mitochondrion	1	0.014982	0	0	1	1	1
GO:0031251	0	PAN complex	2	0.029964	0	0	1	1	1
GO:0042765	0	GPI-anchor transamidase complex	5	0.0749101	0	0	1	1	1
GO:1990843	0	subsarcolemmal mitochondrion	1	0.014982	0	0	1	1	1
GO:0075341	0	host cell PML body	1	0.014982	0	0	1	1	1
GO:0019815	0	B cell receptor complex	5	0.0749101	0	0	1	1	1
GO:0034506	0	chromosome, centromeric core domain	1	0.014982	0	0	1	1	1
GO:1990836	0	lysosomal matrix	1	0.014982	0	0	1	1	1
GO:0000839	0	Hrd1p ubiquitin ligase ERAD-L complex	7	0.104874	0	0	1	1	1
GO:0031595	0	nuclear proteasome complex	3	0.0449461	0	0	1	1	1
GO:0031232	0	extrinsic component of external side of plasma membrane	7	0.104874	0	0	1	1	1
GO:0031592	0	centrosomal corona	1	0.014982	0	0	1	1	1
GO:0030142	0	COPI-coated Golgi to ER transport vesicle	1	0.014982	0	0	1	1	1
GO:0032311	0	angiogenin-PRI complex	2	0.029964	0	0	1	1	1
GO:1902560	0	GMP reductase complex	2	0.029964	0	0	1	1	1
GO:0031588	0	nucleotide-activated protein kinase complex	9	0.134838	0	0	1	1	1
GO:0000818	0	nuclear MIS12/MIND complex	3	0.0449461	0	0	1	1	1
GO:1990812	0	growth cone filopodium	4	0.0599281	0	0	1	1	1
GO:0000815	0	ESCRT III complex	10	0.14982	0	0	1	1	1
GO:0000814	0	ESCRT II complex	3	0.0449461	0	0	1	1	1
GO:0000813	0	ESCRT I complex	9	0.134838	0	0	1	1	1
GO:0000812	0	Swr1 complex	13	0.194766	0	0	1	1	1
GO:0000811	0	GINS complex	3	0.0449461	0	0	1	1	1
GO:0032302	0	MutSbeta complex	2	0.029964	0	0	1	1	1
GO:0032301	0	MutSalpha complex	3	0.0449461	0	0	1	1	1
GO:0031213	0	RSF complex	2	0.029964	0	0	1	1	1
GO:0000806	0	Y chromosome	2	0.029964	0	0	1	1	1
GO:0042721	0	TIM22 mitochondrial import inner membrane insertion complex	4	0.0599281	0	0	1	1	1
GO:0030127	0	COPII vesicle coat	15	0.22473	0	0	1	1	1
GO:0042720	0	mitochondrial inner membrane peptidase complex	2	0.029964	0	0	1	1	1
GO:0008623	0	CHRAC	3	0.0449461	0	0	1	1	1
GO:0030126	0	COPI vesicle coat	13	0.194766	0	0	1	1	1
GO:0008622	0	epsilon DNA polymerase complex	5	0.0749101	0	0	1	1	1
GO:0000802	0	transverse filament	2	0.029964	0	0	1	1	1
GO:0030124	0	AP-4 adaptor complex	5	0.0749101	0	0	1	1	1
GO:0000801	0	central element	3	0.0449461	0	0	1	1	1
GO:0016514	0	SWI/SNF complex	20	0.29964	0	0	1	1	1
GO:0030123	0	AP-3 adaptor complex	10	0.14982	0	0	1	1	1
GO:0030485	0	smooth muscle contractile fiber	3	0.0449461	0	0	1	1	1
GO:0000800	0	lateral element	11	0.164802	0	0	1	1	1
GO:0016513	0	core-binding factor complex	3	0.0449461	0	0	1	1	1
GO:0030122	0	AP-2 adaptor complex	9	0.134838	0	0	1	1	1
GO:0030121	0	AP-1 adaptor complex	7	0.104874	0	0	1	1	1
GO:0031209	0	SCAR complex	9	0.134838	0	0	1	1	1
GO:0031207	0	Sec62/Sec63 complex	1	0.014982	0	0	1	1	1
GO:0042719	0	mitochondrial intermembrane space protein transporter complex	5	0.0749101	0	0	1	1	1
GO:0030479	0	actin cortical patch	14	0.209748	0	0	1	1	1
GO:0016507	0	mitochondrial fatty acid beta-oxidation multienzyme complex	1	0.014982	0	0	1	1	1
GO:0030478	0	actin cap	4	0.0599281	0	0	1	1	1
GO:0002096	0	polkadots	2	0.029964	0	0	1	1	1
GO:0002095	0	caveolar macromolecular signaling complex	2	0.029964	0	0	1	1	1
GO:0120206	0	photoreceptor distal connecting cilium	3	0.0449461	0	0	1	1	1
GO:0120200	0	rod photoreceptor outer segment	3	0.0449461	0	0	1	1	1
GO:0045098	0	type III intermediate filament	1	0.014982	0	0	1	1	1
GO:0045095	0	keratin filament	18	0.269676	0	0	1	1	1
GO:0045092	0	interleukin-18 receptor complex	2	0.029964	0	0	1	1	1
GO:0002081	0	outer acrosomal membrane	2	0.029964	0	0	1	1	1
GO:0032998	0	Fc-epsilon receptor I complex	3	0.0449461	0	0	1	1	1
GO:0032996	0	Bcl3-Bcl10 complex	1	0.014982	0	0	1	1	1
GO:0090694	0	Scc2-Scc4 cohesin loading complex	2	0.029964	0	0	1	1	1
GO:0002079	0	inner acrosomal membrane	2	0.029964	0	0	1	1	1
GO:0005691	0	U6atac snRNP	1	0.014982	0	0	1	1	1
GO:0005690	0	U4atac snRNP	2	0.029964	0	0	1	1	1
GO:0032983	0	kainate selective glutamate receptor complex	3	0.0449461	0	0	1	1	1
GO:0070195	0	growth hormone receptor complex	1	0.014982	0	0	1	1	1
GO:0097059	0	CNTFR-CLCF1 complex	1	0.014982	0	0	1	1	1
GO:0097058	0	CRLF-CLCF1 complex	1	0.014982	0	0	1	1	1
GO:0097057	0	TRAF2-GSTP1 complex	2	0.029964	0	0	1	1	1
GO:0031533	0	mRNA cap methyltransferase complex	2	0.029964	0	0	1	1	1
GO:0005689	0	U12-type spliceosomal complex	24	0.359569	0	0	1	1	1
GO:0005688	0	U6 snRNP	8	0.119856	0	0	1	1	1
GO:0005687	0	U4 snRNP	10	0.14982	0	0	1	1	1
GO:0005683	0	U7 snRNP	7	0.104874	0	0	1	1	1
GO:0005682	0	U5 snRNP	17	0.254694	0	0	1	1	1
GO:0005680	0	anaphase-promoting complex	22	0.329604	0	0	1	1	1
GO:0020018	0	ciliary pocket membrane	3	0.0449461	0	0	1	1	1
GO:0070187	0	shelterin complex	7	0.104874	0	0	1	1	1
GO:0031528	0	microvillus membrane	18	0.269676	0	0	1	1	1
GO:0031527	0	filopodium membrane	13	0.194766	0	0	1	1	1
GO:0031523	0	Myb complex	3	0.0449461	0	0	1	1	1
GO:0005677	0	chromatin silencing complex	7	0.104874	0	0	1	1	1
GO:0005674	0	transcription factor TFIIF complex	2	0.029964	0	0	1	1	1
GO:0055120	0	striated muscle dense body	1	0.014982	0	0	1	1	1
GO:0005673	0	transcription factor TFIIE complex	2	0.029964	0	0	1	1	1
GO:0005672	0	transcription factor TFIIA complex	4	0.0599281	0	0	1	1	1
GO:0070176	0	DRM complex	1	0.014982	0	0	1	1	1
GO:0020005	0	symbiont-containing vacuole membrane	5	0.0749101	0	0	1	1	1
GO:0090661	0	box H/ACA telomerase RNP complex	4	0.0599281	0	0	1	1	1
GO:0031515	0	tRNA (m1A) methyltransferase complex	3	0.0449461	0	0	1	1	1
GO:0031511	0	Mis6-Sim4 complex	1	0.014982	0	0	1	1	1
GO:0031510	0	SUMO activating enzyme complex	2	0.029964	0	0	1	1	1
GO:0005666	0	RNA polymerase III complex	19	0.284658	0	0	1	1	1
GO:0005665	0	RNA polymerase II, core complex	15	0.22473	0	0	1	1	1
GO:0005664	0	nuclear origin of replication recognition complex	9	0.134838	0	0	1	1	1
GO:0005663	0	DNA replication factor C complex	5	0.0749101	0	0	1	1	1
GO:0005662	0	DNA replication factor A complex	16	0.239712	0	0	1	1	1
GO:0090651	0	apical cytoplasm	3	0.0449461	0	0	1	1	1
GO:0097025	0	MPP7-DLG1-LIN7 complex	5	0.0749101	0	0	1	1	1
GO:0097381	0	photoreceptor disc membrane	10	0.14982	0	0	1	1	1
GO:0005656	0	nuclear pre-replicative complex	3	0.0449461	0	0	1	1	1
GO:0005655	0	nucleolar ribonuclease P complex	5	0.0749101	0	0	1	1	1
GO:0036053	0	glomerular endothelium fenestra	1	0.014982	0	0	1	1	1
GO:0019185	0	snRNA-activating protein complex	2	0.029964	0	0	1	1	1
GO:0097013	0	phagocytic vesicle lumen	5	0.0749101	0	0	1	1	1
GO:0005642	0	annulate lamellae	6	0.0898921	0	0	1	1	1
GO:0005641	0	nuclear envelope lumen	9	0.134838	0	0	1	1	1
GO:0071598	0	neuronal ribonucleoprotein granule	3	0.0449461	0	0	1	1	1
GO:0071595	0	Nem1-Spo7 phosphatase complex	2	0.029964	0	0	1	1	1
GO:0032937	0	SREBP-SCAP-Insig complex	3	0.0449461	0	0	1	1	1
GO:0090637	0	inner dense plaque of desmosome	1	0.014982	0	0	1	1	1
GO:0090636	0	outer dense plaque of desmosome	1	0.014982	0	0	1	1	1
GO:0045025	0	mitochondrial degradosome	2	0.029964	0	0	1	1	1
GO:0005639	0	integral component of nuclear inner membrane	13	0.194766	0	0	1	1	1
GO:0097362	0	MCM8-MCM9 complex	2	0.029964	0	0	1	1	1
GO:0005638	0	lamin filament	5	0.0749101	0	0	1	1	1
GO:0097361	0	CIA complex	5	0.0749101	0	0	1	1	1
GO:0044294	0	dendritic growth cone	9	0.134838	0	0	1	1	1
GO:0036038	0	MKS complex	13	0.194766	0	0	1	1	1
GO:0031838	0	haptoglobin-hemoglobin complex	8	0.119856	0	0	1	1	1
GO:0036398	0	TCR signalosome	1	0.014982	0	0	1	1	1
GO:0036396	0	RNA N6-methyladenosine methyltransferase complex	8	0.119856	0	0	1	1	1
GO:0097356	0	perinucleolar compartment	3	0.0449461	0	0	1	1	1
GO:0072669	0	tRNA-splicing ligase complex	8	0.119856	0	0	1	1	1
GO:0044284	0	mitochondrial crista junction	1	0.014982	0	0	1	1	1
GO:0099524	0	postsynaptic cytosol	17	0.254694	0	0	1	1	1
GO:0043198	0	dendritic shaft	31	0.464443	0	0	1	1	1
GO:0099523	0	presynaptic cytosol	12	0.179784	0	0	1	1	1
GO:0043196	0	varicosity	7	0.104874	0	0	1	1	1
GO:0071575	0	integral component of external side of plasma membrane	1	0.014982	0	0	1	1	1
GO:0043194	0	axon initial segment	16	0.239712	0	0	1	1	1
GO:0043190	0	ATP-binding cassette (ABC) transporter complex	6	0.0898921	0	0	1	1	1
GO:1990184	0	amino acid transport complex	2	0.029964	0	0	1	1	1
GO:0036021	0	endolysosome lumen	5	0.0749101	0	0	1	1	1
GO:0097344	0	Rix1 complex	2	0.029964	0	0	1	1	1
GO:0036020	0	endolysosome membrane	13	0.194766	0	0	1	1	1
GO:0097342	0	ripoptosome	6	0.0898921	0	0	1	1	1
GO:0005614	0	interstitial matrix	6	0.0898921	0	0	1	1	1
GO:0005610	0	laminin-5 complex	2	0.029964	0	0	1	1	1
GO:0005971	0	ribonucleoside-diphosphate reductase complex	2	0.029964	0	0	1	1	1
GO:0060053	0	neurofilament cytoskeleton	2	0.029964	0	0	1	1	1
GO:0071204	0	histone pre-mRNA 3'end processing complex	6	0.0898921	0	0	1	1	1
GO:0071203	0	WASH complex	11	0.164802	0	0	1	1	1
GO:0071565	0	nBAF complex	13	0.194766	0	0	1	1	1
GO:0071564	0	npBAF complex	12	0.179784	0	0	1	1	1
GO:0071561	0	nucleus-vacuole junction	1	0.014982	0	0	1	1	1
GO:0070110	0	ciliary neurotrophic factor receptor complex	2	0.029964	0	0	1	1	1
GO:0000176	0	nuclear exosome (RNase complex)	15	0.22473	0	0	1	1	1
GO:0000172	0	ribonuclease MRP complex	6	0.0898921	0	0	1	1	1
GO:0005608	0	laminin-3 complex	2	0.029964	0	0	1	1	1
GO:0005607	0	laminin-2 complex	1	0.014982	0	0	1	1	1
GO:0005969	0	serine-pyruvate aminotransferase complex	1	0.014982	0	0	1	1	1
GO:0005606	0	laminin-1 complex	2	0.029964	0	0	1	1	1
GO:0005968	0	Rab-protein geranylgeranyltransferase complex	4	0.0599281	0	0	1	1	1
GO:0005967	0	mitochondrial pyruvate dehydrogenase complex	5	0.0749101	0	0	1	1	1
GO:0005965	0	protein farnesyltransferase complex	2	0.029964	0	0	1	1	1
GO:0005602	0	complement component C1 complex	2	0.029964	0	0	1	1	1
GO:0005964	0	phosphorylase kinase complex	5	0.0749101	0	0	1	1	1
GO:0005600	0	collagen type XIII trimer	1	0.014982	0	0	1	1	1
GO:0005960	0	glycine cleavage complex	2	0.029964	0	0	1	1	1
GO:0071556	0	integral component of lumenal side of endoplasmic reticulum membrane	26	0.389533	0	0	1	1	1
GO:0000164	0	protein phosphatase type 1 complex	9	0.134838	0	0	1	1	1
GO:0005958	0	DNA-dependent protein kinase-DNA ligase 4 complex	4	0.0599281	0	0	1	1	1
GO:0005956	0	protein kinase CK2 complex	3	0.0449461	0	0	1	1	1
GO:0005955	0	calcineurin complex	5	0.0749101	0	0	1	1	1
GO:0005954	0	calcium- and calmodulin-dependent protein kinase complex	3	0.0449461	0	0	1	1	1
GO:0005953	0	CAAX-protein geranylgeranyltransferase complex	2	0.029964	0	0	1	1	1
GO:0005952	0	cAMP-dependent protein kinase complex	7	0.104874	0	0	1	1	1
GO:0071547	0	piP-body	3	0.0449461	0	0	1	1	1
GO:0071546	0	pi-body	5	0.0749101	0	0	1	1	1
GO:0071541	0	eukaryotic translation initiation factor 3 complex, eIF3m	7	0.104874	0	0	1	1	1
GO:0071540	0	eukaryotic translation initiation factor 3 complex, eIF3e	2	0.029964	0	0	1	1	1
GO:0000159	0	protein phosphatase type 2A complex	19	0.284658	0	0	1	1	1
GO:0033093	0	Weibel-Palade body	5	0.0749101	0	0	1	1	1
GO:0061474	0	phagolysosome membrane	1	0.014982	0	0	1	1	1
GO:0005945	0	6-phosphofructokinase complex	3	0.0449461	0	0	1	1	1
GO:0005944	0	phosphatidylinositol 3-kinase complex, class IB	3	0.0449461	0	0	1	1	1
GO:0043159	0	acrosomal matrix	1	0.014982	0	0	1	1	1
GO:0005943	0	phosphatidylinositol 3-kinase complex, class IA	2	0.029964	0	0	1	1	1
GO:0005940	0	septin ring	12	0.179784	0	0	1	1	1
GO:0070449	0	elongin complex	4	0.0599281	0	0	1	1	1
GO:0098753	0	anchored component of the cytoplasmic side of the plasma membrane	1	0.014982	0	0	1	1	1
GO:0070442	0	integrin alphaIIb-beta3 complex	1	0.014982	0	0	1	1	1
GO:0000145	0	exocyst	17	0.254694	0	0	1	1	1
GO:0044599	0	AP-5 adaptor complex	1	0.014982	0	0	1	1	1
GO:0044233	0	mitochondria-associated endoplasmic reticulum membrane	13	0.194766	0	0	1	1	1
GO:0044231	0	host cell presynaptic membrane	1	0.014982	0	0	1	1	1
GO:0035253	0	ciliary rootlet	11	0.164802	0	0	1	1	1
GO:0098745	0	Dcp1-Dcp2 complex	1	0.014982	0	0	1	1	1
GO:1990498	0	mitotic spindle microtubule	3	0.0449461	0	0	1	1	1
GO:0070436	0	Grb2-EGFR complex	2	0.029964	0	0	1	1	1
GO:0070435	0	Shc-EGFR complex	1	0.014982	0	0	1	1	1
GO:0000138	0	Golgi trans cisterna	9	0.134838	0	0	1	1	1
GO:1990131	0	Gtr1-Gtr2 GTPase complex	4	0.0599281	0	0	1	1	1
GO:1990130	0	GATOR1 complex	6	0.0898921	0	0	1	1	1
GO:0044228	0	host cell surface	1	0.014982	0	0	1	1	1
GO:0044225	0	apical pole of neuron	1	0.014982	0	0	1	1	1
GO:0044224	0	juxtaparanode region of axon	8	0.119856	0	0	1	1	1
GO:0005927	0	muscle tendon junction	1	0.014982	0	0	1	1	1
GO:0044220	0	host cell perinuclear region of cytoplasm	1	0.014982	0	0	1	1	1
GO:0005923	0	bicellular tight junction	95	1.42329	0	0	0.407909	1	1
GO:0005922	0	connexin complex	5	0.0749101	0	0	1	1	1
GO:1990124	0	messenger ribonucleoprotein complex	7	0.104874	0	0	1	1	1
GO:0000127	0	transcription factor TFIIIC complex	6	0.0898921	0	0	1	1	1
GO:0000126	0	transcription factor TFIIIB complex	5	0.0749101	0	0	1	1	1
GO:0070421	0	DNA ligase III-XRCC1 complex	1	0.014982	0	0	1	1	1
GO:0000124	0	SAGA complex	13	0.194766	0	0	1	1	1
GO:0033065	0	Rad51C-XRCC3 complex	2	0.029964	0	0	1	1	1
GO:0044216	0	other organism cell	2	0.029964	0	0	1	1	1
GO:0033063	0	Rad51B-Rad51C-Rad51D-XRCC2 complex	4	0.0599281	0	0	1	1	1
GO:0044214	0	spanning component of plasma membrane	10	0.14982	0	0	1	1	1
GO:0005916	0	fascia adherens	8	0.119856	0	0	1	1	1
GO:0005915	0	zonula adherens	8	0.119856	0	0	1	1	1
GO:0005914	0	spot adherens junction	1	0.014982	0	0	1	1	1
GO:0070418	0	DNA-dependent protein kinase complex	2	0.029964	0	0	1	1	1
GO:0070776	0	MOZ/MORF histone acetyltransferase complex	7	0.104874	0	0	1	1	1
GO:1990112	0	RQC complex	2	0.029964	0	0	1	1	1
GO:1990111	0	spermatoproteasome complex	5	0.0749101	0	0	1	1	1
GO:0070772	0	PAS complex	1	0.014982	0	0	1	1	1
GO:0097637	0	integral component of autophagosome membrane	2	0.029964	0	0	1	1	1
GO:0097635	0	extrinsic component of autophagosome membrane	2	0.029964	0	0	1	1	1
GO:0000112	0	nucleotide-excision repair factor 3 complex	1	0.014982	0	0	1	1	1
GO:0000110	0	nucleotide-excision repair factor 1 complex	3	0.0449461	0	0	1	1	1
GO:0097632	0	extrinsic component of phagophore assembly site membrane	2	0.029964	0	0	1	1	1
GO:0008290	0	F-actin capping protein complex	7	0.104874	0	0	1	1	1
GO:0097631	0	integral component of omegasome membrane	1	0.014982	0	0	1	1	1
GO:0005900	0	oncostatin-M receptor complex	2	0.029964	0	0	1	1	1
GO:0060342	0	photoreceptor inner segment membrane	2	0.029964	0	0	1	1	1
GO:0035580	0	specific granule lumen	61	0.913903	0	0	1	1	1
GO:1990468	0	NuA3b histone acetyltransferase complex	1	0.014982	0	0	1	1	1
GO:1990467	0	NuA3a histone acetyltransferase complex	1	0.014982	0	0	1	1	1
GO:0070765	0	gamma-secretase complex	6	0.0898921	0	0	1	1	1
GO:0042022	0	interleukin-12 receptor complex	1	0.014982	0	0	1	1	1
GO:0097629	0	extrinsic component of omegasome membrane	3	0.0449461	0	0	1	1	1
GO:0140007	0	KICSTOR complex	5	0.0749101	0	0	1	1	1
GO:1990462	0	omegasome	2	0.029964	0	0	1	1	1
GO:0042382	0	paraspeckles	6	0.0898921	0	0	1	1	1
GO:0070762	0	nuclear pore transmembrane ring	1	0.014982	0	0	1	1	1
GO:0070761	0	pre-snoRNP complex	7	0.104874	0	0	1	1	1
GO:0008282	0	inward rectifying potassium channel	3	0.0449461	0	0	1	1	1
GO:0035578	0	azurophil granule lumen	84	1.25849	0	0	0.638372	1	1
GO:1905103	0	integral component of lysosomal membrane	3	0.0449461	0	0	1	1	1
GO:0009360	0	DNA polymerase III complex	1	0.014982	0	0	1	1	1
GO:1990454	0	L-type voltage-gated calcium channel complex	7	0.104874	0	0	1	1	1
GO:1990452	0	Parkin-FBXW7-Cul1 ubiquitin ligase complex	3	0.0449461	0	0	1	1	1
GO:0008275	0	gamma-tubulin small complex	3	0.0449461	0	0	1	1	1
GO:0008274	0	gamma-tubulin ring complex	8	0.119856	0	0	1	1	1
GO:0044545	0	NSL complex	5	0.0749101	0	0	1	1	1
GO:0033391	0	chromatoid body	10	0.14982	0	0	1	1	1
GO:0001536	0	radial spoke stalk	2	0.029964	0	0	1	1	1
GO:0001535	0	radial spoke head	1	0.014982	0	0	1	1	1
GO:0009353	0	mitochondrial oxoglutarate dehydrogenase complex	1	0.014982	0	0	1	1	1
GO:0001533	0	cornified envelope	20	0.29964	0	0	1	1	1
GO:0070743	0	interleukin-23 complex	1	0.014982	0	0	1	1	1
GO:0000445	0	THO complex part of transcription export complex	6	0.0898921	0	0	1	1	1
GO:0019774	0	proteasome core complex, beta-subunit complex	10	0.14982	0	0	1	1	1
GO:0019773	0	proteasome core complex, alpha-subunit complex	8	0.119856	0	0	1	1	1
GO:0032299	0	ribonuclease H2 complex	3	0.0449461	0	0	1	1	1
GO:0044530	0	supraspliceosomal complex	3	0.0449461	0	0	1	1	1
GO:0001527	0	microfibril	7	0.104874	0	0	1	1	1
GO:0071821	0	FANCM-MHF complex	3	0.0449461	0	0	1	1	1
GO:0034464	0	BBSome	8	0.119856	0	0	1	1	1
GO:0001520	0	outer dense fiber	4	0.0599281	0	0	1	1	1
GO:1990435	0	upper tip-link density	1	0.014982	0	0	1	1	1
GO:0000438	0	core TFIIH complex portion of holo TFIIH complex	3	0.0449461	0	0	1	1	1
GO:0000799	0	nuclear condensin complex	3	0.0449461	0	0	1	1	1
GO:0000797	0	condensin core heterodimer	3	0.0449461	0	0	1	1	1
GO:0089701	0	U2AF	6	0.0898921	0	0	1	1	1
GO:0033010	0	paranodal junction	8	0.119856	0	0	1	1	1
GO:0071819	0	DUBm complex	2	0.029964	0	0	1	1	1
GO:0071818	0	BAT3 complex	3	0.0449461	0	0	1	1	1
GO:0071817	0	MMXD complex	5	0.0749101	0	0	1	1	1
GO:0032281	0	AMPA glutamate receptor complex	13	0.194766	0	0	1	1	1
GO:0001518	0	voltage-gated sodium channel complex	15	0.22473	0	0	1	1	1
GO:0034457	0	Mpp10 complex	3	0.0449461	0	0	1	1	1
GO:0034456	0	UTP-C complex	2	0.029964	0	0	1	1	1
GO:1990429	0	peroxisomal importomer complex	3	0.0449461	0	0	1	1	1
GO:0034455	0	t-UTP complex	3	0.0449461	0	0	1	1	1
GO:0009331	0	glycerol-3-phosphate dehydrogenase complex	3	0.0449461	0	0	1	1	1
GO:0009330	0	DNA topoisomerase type II (double strand cut, ATP-hydrolyzing) complex	1	0.014982	0	0	1	1	1
GO:1990425	0	ryanodine receptor complex	3	0.0449461	0	0	1	1	1
GO:1990423	0	RZZ complex	3	0.0449461	0	0	1	1	1
GO:0070724	0	BMP receptor complex	3	0.0449461	0	0	1	1	1
GO:0000789	0	cytoplasmic chromatin	1	0.014982	0	0	1	1	1
GO:1990780	0	cytoplasmic side of dendritic spine plasma membrane	1	0.014982	0	0	1	1	1
GO:0120199	0	cone photoreceptor outer segment	1	0.014982	0	0	1	1	1
GO:0061742	0	chaperone-mediated autophagy translocation complex	1	0.014982	0	0	1	1	1
GO:0009328	0	phenylalanine-tRNA ligase complex	2	0.029964	0	0	1	1	1
GO:0034448	0	EGO complex	4	0.0599281	0	0	1	1	1
GO:0000417	0	HIR complex	1	0.014982	0	0	1	1	1
GO:0002947	0	tumor necrosis factor receptor superfamily complex	4	0.0599281	0	0	1	1	1
GO:0035525	0	NF-kappaB p50/p65 complex	1	0.014982	0	0	1	1	1
GO:0002945	0	cyclin K-CDK13 complex	2	0.029964	0	0	1	1	1
GO:0002944	0	cyclin K-CDK12 complex	2	0.029964	0	0	1	1	1
GO:0009317	0	acetyl-CoA carboxylase complex	1	0.014982	0	0	1	1	1
GO:1990769	0	proximal neuron projection	4	0.0599281	0	0	1	1	1
GO:1990406	0	CGRP receptor complex	2	0.029964	0	0	1	1	1
GO:1990761	0	growth cone lamellipodium	3	0.0449461	0	0	1	1	1
GO:0070701	0	mucus layer	1	0.014982	0	0	1	1	1
GO:0035517	0	PR-DUB complex	3	0.0449461	0	0	1	1	1
GO:0034423	0	autophagosome lumen	1	0.014982	0	0	1	1	1
GO:0035868	0	alphav-beta3 integrin-HMGB1 complex	3	0.0449461	0	0	1	1	1
GO:0035867	0	alphav-beta3 integrin-IGF-1-IGF1R complex	4	0.0599281	0	0	1	1	1
GO:0035866	0	alphav-beta3 integrin-PKCalpha complex	3	0.0449461	0	0	1	1	1
GO:0060987	0	lipid tube	1	0.014982	0	0	1	1	1
GO:0035861	0	site of double-strand break	61	0.913903	0	0	1	1	1
GO:1990745	0	EARP complex	5	0.0749101	0	0	1	1	1
GO:0030061	0	mitochondrial crista	7	0.104874	0	0	1	1	1
GO:0061700	0	GATOR2 complex	13	0.194766	0	0	1	1	1
GO:0031143	0	pseudopodium	13	0.194766	0	0	1	1	1
GO:1990730	0	VCP-NSFL1C complex	2	0.029964	0	0	1	1	1
GO:0030056	0	hemidesmosome	7	0.104874	0	0	1	1	1
GO:0052718	0	tRNA-specific adenosine-34 deaminase complex	2	0.029964	0	0	1	1	1
GO:0016442	0	RISC complex	14	0.209748	0	0	1	1	1
GO:0032588	0	trans-Golgi network membrane	90	1.34838	0	0	0.645655	1	1
GO:0032584	0	growth cone membrane	6	0.0898921	0	0	1	1	1
GO:0035841	0	new growing cell tip	1	0.014982	0	0	1	1	1
GO:0031499	0	TRAMP complex	4	0.0599281	0	0	1	1	1
GO:1990726	0	Lsm1-7-Pat1 complex	5	0.0749101	0	0	1	1	1
GO:0034752	0	cytosolic aryl hydrocarbon receptor complex	1	0.014982	0	0	1	1	1
GO:0042645	0	mitochondrial nucleoid	43	0.644227	0	0	1	1	1
GO:0034750	0	Scrib-APC-beta-catenin complex	2	0.029964	0	0	1	1	1
GO:1990723	0	cytoplasmic periphery of the nuclear pore complex	2	0.029964	0	0	1	1	1
GO:0110070	0	cellularization cleavage furrow	1	0.014982	0	0	1	1	1
GO:0042643	0	actomyosin, actin portion	1	0.014982	0	0	1	1	1
GO:0099189	0	postsynaptic spectrin-associated cytoskeleton	1	0.014982	0	0	1	1	1
GO:0008541	0	proteasome regulatory particle, lid subcomplex	8	0.119856	0	0	1	1	1
GO:0120135	0	distal portion of axoneme	1	0.014982	0	0	1	1	1
GO:0120134	0	proximal portion of axoneme	1	0.014982	0	0	1	1	1
GO:0099182	0	presynaptic intermediate filament cytoskeleton	1	0.014982	0	0	1	1	1
GO:1905721	0	mitotic spindle astral microtubule end	2	0.029964	0	0	1	1	1
GO:1905720	0	cytoplasmic microtubule bundle	1	0.014982	0	0	1	1	1
GO:1990718	0	axonemal central pair projection	1	0.014982	0	0	1	1	1
GO:0008537	0	proteasome activator complex	3	0.0449461	0	0	1	1	1
GO:1990712	0	HFE-transferrin receptor complex	6	0.0898921	0	0	1	1	1
GO:0055087	0	Ski complex	3	0.0449461	0	0	1	1	1
GO:0031477	0	myosin VII complex	1	0.014982	0	0	1	1	1
GO:0042629	0	mast cell granule	17	0.254694	0	0	1	1	1
GO:1990707	0	nuclear subtelomeric heterochromatin	1	0.014982	0	0	1	1	1
GO:0031475	0	myosin V complex	1	0.014982	0	0	1	1	1
GO:0042627	0	chylomicron	4	0.0599281	0	0	1	1	1
GO:0042622	0	photoreceptor outer segment membrane	13	0.194766	0	0	1	1	1
GO:1990701	0	integral component of endoplasmic reticulum-Golgi intermediate compartment (ERGIC) membrane	1	0.014982	0	0	1	1	1
GO:0120115	0	Lsm2-8 complex	7	0.104874	0	0	1	1	1
GO:0099160	0	postsynaptic intermediate filament cytoskeleton	2	0.029964	0	0	1	1	1
GO:0048269	0	methionine adenosyltransferase complex	2	0.029964	0	0	1	1	1
GO:0031105	0	septin complex	12	0.179784	0	0	1	1	1
GO:0031467	0	Cul7-RING ubiquitin ligase complex	5	0.0749101	0	0	1	1	1
GO:0031466	0	Cul5-RING ubiquitin ligase complex	6	0.0898921	0	0	1	1	1
GO:0031465	0	Cul4B-RING E3 ubiquitin ligase complex	5	0.0749101	0	0	1	1	1
GO:1904974	0	heparanase complex	1	0.014982	0	0	1	1	1
GO:0031464	0	Cul4A-RING E3 ubiquitin ligase complex	12	0.179784	0	0	1	1	1
GO:0031463	0	Cul3-RING ubiquitin ligase complex	36	0.539353	0	0	1	1	1
GO:0031462	0	Cul2-RING ubiquitin ligase complex	15	0.22473	0	0	1	1	1
GO:0042613	0	MHC class II protein complex	17	0.254694	0	0	1	1	1
GO:0042612	0	MHC class I protein complex	7	0.104874	0	0	1	1	1
GO:0030015	0	CCR4-NOT core complex	6	0.0898921	0	0	1	1	1
GO:0099154	0	serotonergic synapse	1	0.014982	0	0	1	1	1
GO:0120103	0	centriolar subdistal appendage	9	0.134838	0	0	1	1	1
GO:0035805	0	egg coat	3	0.0449461	0	0	1	1	1
GO:0032545	0	CURI complex	2	0.029964	0	0	1	1	1
GO:0032541	0	cortical endoplasmic reticulum	8	0.119856	0	0	1	1	1
GO:0034719	0	SMN-Sm protein complex	16	0.239712	0	0	1	1	1
GO:0034718	0	SMN-Gemin2 complex	1	0.014982	0	0	1	1	1
GO:0034715	0	pICln-Sm protein complex	6	0.0898921	0	0	1	1	1
GO:1904602	0	serotonin-activated cation-selective channel complex	2	0.029964	0	0	1	1	1
GO:0099147	0	extrinsic component of postsynaptic density membrane	5	0.0749101	0	0	1	1	1
GO:0034709	0	methylosome	12	0.179784	0	0	1	1	1
GO:0005594	0	collagen type IX trimer	4	0.0599281	0	0	1	1	1
GO:0005592	0	collagen type XI trimer	1	0.014982	0	0	1	1	1
GO:0005591	0	collagen type VIII trimer	1	0.014982	0	0	1	1	1
GO:0005590	0	collagen type VII trimer	1	0.014982	0	0	1	1	1
GO:0048237	0	rough endoplasmic reticulum lumen	2	0.029964	0	0	1	1	1
GO:1902773	0	GTPase activator complex	1	0.014982	0	0	1	1	1
GO:0031436	0	BRCA1-BARD1 complex	2	0.029964	0	0	1	1	1
GO:0055038	0	recycling endosome membrane	74	1.10867	0	0	0.630305	1	1
GO:0031431	0	Dbf4-dependent protein kinase complex	2	0.029964	0	0	1	1	1
GO:0031430	0	M band	19	0.284658	0	0	1	1	1
GO:0005589	0	collagen type VI trimer	3	0.0449461	0	0	1	1	1
GO:0005588	0	collagen type V trimer	3	0.0449461	0	0	1	1	1
GO:0005587	0	collagen type IV trimer	5	0.0749101	0	0	1	1	1
GO:0005584	0	collagen type I trimer	2	0.029964	0	0	1	1	1
GO:0005582	0	collagen type XV trimer	1	0.014982	0	0	1	1	1
GO:0031429	0	box H/ACA snoRNP complex	5	0.0749101	0	0	1	1	1
GO:0031428	0	box C/D snoRNP complex	6	0.0898921	0	0	1	1	1
GO:0070083	0	clathrin-sculpted monoamine transport vesicle membrane	5	0.0749101	0	0	1	1	1
GO:0031422	0	RecQ family helicase-topoisomerase III complex	1	0.014982	0	0	1	1	1
GO:0005579	0	membrane attack complex	3	0.0449461	0	0	1	1	1
GO:0005577	0	fibrinogen complex	4	0.0599281	0	0	1	1	1
GO:0030692	0	Noc4p-Nop14p complex	2	0.029964	0	0	1	1	1
GO:0030691	0	Noc2p-Noc3p complex	1	0.014982	0	0	1	1	1
GO:0030690	0	Noc1p-Noc2p complex	1	0.014982	0	0	1	1	1
GO:0031417	0	NatC complex	3	0.0449461	0	0	1	1	1
GO:0031416	0	NatB complex	2	0.029964	0	0	1	1	1
GO:0031415	0	NatA complex	4	0.0599281	0	0	1	1	1
GO:0101003	0	ficolin-1-rich granule membrane	58	0.868957	0	0	1	1	1
GO:0030678	0	mitochondrial ribonuclease P complex	3	0.0449461	0	0	1	1	1
GO:0030314	0	junctional membrane complex	2	0.029964	0	0	1	1	1
GO:0071149	0	TEAD-2-YAP complex	2	0.029964	0	0	1	1	1
GO:0071148	0	TEAD-1-YAP complex	2	0.029964	0	0	1	1	1
GO:0030673	0	axolemma	14	0.209748	0	0	1	1	1
GO:0071144	0	heteromeric SMAD protein complex	2	0.029964	0	0	1	1	1
GO:1902737	0	dendritic filopodium	4	0.0599281	0	0	1	1	1
GO:0045298	0	tubulin complex	2	0.029964	0	0	1	1	1
GO:0090543	0	Flemming body	30	0.449461	0	0	1	1	1
GO:0072589	0	box H/ACA scaRNP complex	4	0.0599281	0	0	1	1	1
GO:0071133	0	alpha9-beta1 integrin-ADAM8 complex	1	0.014982	0	0	1	1	1
GO:0062157	0	mitochondrial ATP-gated potassium channel complex	2	0.029964	0	0	1	1	1
GO:0090537	0	CERF complex	2	0.029964	0	0	1	1	1
GO:0090534	0	calcium ion-transporting ATPase complex	1	0.014982	0	0	1	1	1
GO:0070044	0	synaptobrevin 2-SNAP-25-syntaxin-1a complex	4	0.0599281	0	0	1	1	1
GO:0097268	0	cytoophidium	3	0.0449461	0	0	1	1	1
GO:0044195	0	nucleoplasmic reticulum	1	0.014982	0	0	1	1	1
GO:0044194	0	cytolytic granule	5	0.0749101	0	0	1	1	1
GO:0005899	0	insulin receptor complex	4	0.0599281	0	0	1	1	1
GO:0005898	0	interleukin-13 receptor complex	1	0.014982	0	0	1	1	1
GO:0005896	0	interleukin-6 receptor complex	3	0.0449461	0	0	1	1	1
GO:0005895	0	interleukin-5 receptor complex	1	0.014982	0	0	1	1	1
GO:0005893	0	interleukin-2 receptor complex	2	0.029964	0	0	1	1	1
GO:0005892	0	acetylcholine-gated channel complex	8	0.119856	0	0	1	1	1
GO:0005890	0	sodium:potassium-exchanging ATPase complex	9	0.134838	0	0	1	1	1
GO:1902711	0	GABA-A receptor complex	4	0.0599281	0	0	1	1	1
GO:0070033	0	synaptobrevin 2-SNAP-25-syntaxin-1a-complexin II complex	2	0.029964	0	0	1	1	1
GO:0070032	0	synaptobrevin 2-SNAP-25-syntaxin-1a-complexin I complex	2	0.029964	0	0	1	1	1
GO:0097255	0	R2TP complex	5	0.0749101	0	0	1	1	1
GO:0070390	0	transcription export complex 2	5	0.0749101	0	0	1	1	1
GO:0072563	0	endothelial microparticle	2	0.029964	0	0	1	1	1
GO:0005885	0	Arp2/3 protein complex	11	0.164802	0	0	1	1	1
GO:0005883	0	neurofilament	9	0.134838	0	0	1	1	1
GO:0150058	0	amylin receptor complex 3	1	0.014982	0	0	1	1	1
GO:0150056	0	amylin receptor complex 1	1	0.014982	0	0	1	1	1
GO:0005880	0	nuclear microtubule	1	0.014982	0	0	1	1	1
GO:0150051	0	postsynaptic Golgi apparatus	6	0.0898921	0	0	1	1	1
GO:0098691	0	dopaminergic synapse	6	0.0898921	0	0	1	1	1
GO:0098690	0	glycinergic synapse	3	0.0449461	0	0	1	1	1
GO:0070381	0	endosome to plasma membrane transport vesicle	3	0.0449461	0	0	1	1	1
GO:0072559	0	NLRP3 inflammasome complex	8	0.119856	0	0	1	1	1
GO:0072557	0	IPAF inflammasome complex	3	0.0449461	0	0	1	1	1
GO:0005879	0	axonemal microtubule	8	0.119856	0	0	1	1	1
GO:0005873	0	plus-end kinesin complex	3	0.0449461	0	0	1	1	1
GO:0032809	0	neuronal cell body membrane	14	0.209748	0	0	1	1	1
GO:0030992	0	intraciliary transport particle B	19	0.284658	0	0	1	1	1
GO:0030991	0	intraciliary transport particle A	7	0.104874	0	0	1	1	1
GO:0032807	0	DNA ligase IV complex	3	0.0449461	0	0	1	1	1
GO:0043083	0	synaptic cleft	13	0.194766	0	0	1	1	1
GO:0098688	0	parallel fiber to Purkinje cell synapse	10	0.14982	0	0	1	1	1
GO:0098686	0	hippocampal mossy fiber to CA3 synapse	25	0.374551	0	0	1	1	1
GO:0098684	0	photoreceptor ribbon synapse	6	0.0898921	0	0	1	1	1
GO:1990075	0	periciliary membrane compartment	5	0.0749101	0	0	1	1	1
GO:0098683	0	cochlear hair cell ribbon synapse	1	0.014982	0	0	1	1	1
GO:1990072	0	TRAPPIII protein complex	2	0.029964	0	0	1	1	1
GO:1990070	0	TRAPPI protein complex	1	0.014982	0	0	1	1	1
GO:0097598	0	sperm cytoplasmic droplet	2	0.029964	0	0	1	1	1
GO:0097233	0	alveolar lamellar body membrane	2	0.029964	0	0	1	1	1
GO:0072546	0	ER membrane protein complex	10	0.14982	0	0	1	1	1
GO:0005869	0	dynactin complex	7	0.104874	0	0	1	1	1
GO:0035189	0	Rb-E2F complex	2	0.029964	0	0	1	1	1
GO:0005863	0	striated muscle myosin thick filament	3	0.0449461	0	0	1	1	1
GO:0005862	0	muscle thin filament tropomyosin	4	0.0599281	0	0	1	1	1
GO:0071458	0	integral component of cytoplasmic side of endoplasmic reticulum membrane	5	0.0749101	0	0	1	1	1
GO:0046695	0	SLIK (SAGA-like) complex	3	0.0449461	0	0	1	1	1
GO:0099400	0	caveola neck	1	0.014982	0	0	1	1	1
GO:0046691	0	intracellular canaliculus	1	0.014982	0	0	1	1	1
GO:0070369	0	beta-catenin-TCF7L2 complex	3	0.0449461	0	0	1	1	1
GO:0098674	0	extrinsic component of neuronal dense core vesicle membrane	1	0.014982	0	0	1	1	1
GO:0045244	0	succinate-CoA ligase complex (GDP-forming)	1	0.014982	0	0	1	1	1
GO:0097229	0	sperm end piece	2	0.029964	0	0	1	1	1
GO:0097228	0	sperm principal piece	20	0.29964	0	0	1	1	1
GO:0036266	0	Cdc48p-Npl4p-Vms1p AAA ATPase complex	1	0.014982	0	0	1	1	1
GO:0097227	0	sperm annulus	5	0.0749101	0	0	1	1	1
GO:0097225	0	sperm midpiece	19	0.284658	0	0	1	1	1
GO:0019035	0	viral integration complex	2	0.029964	0	0	1	1	1
GO:0097224	0	sperm connecting piece	7	0.104874	0	0	1	1	1
GO:0019034	0	viral replication complex	4	0.0599281	0	0	1	1	1
GO:0072536	0	interleukin-23 receptor complex	2	0.029964	0	0	1	1	1
GO:0005859	0	muscle myosin complex	5	0.0749101	0	0	1	1	1
GO:0072534	0	perineuronal net	1	0.014982	0	0	1	1	1
GO:0005854	0	nascent polypeptide-associated complex	2	0.029964	0	0	1	1	1
GO:0097575	0	lateral cell cortex	2	0.029964	0	0	1	1	1
GO:0005848	0	mRNA cleavage stimulating factor complex	1	0.014982	0	0	1	1	1
GO:0005847	0	mRNA cleavage and polyadenylation specificity factor complex	16	0.239712	0	0	1	1	1
GO:0005846	0	nuclear cap binding complex	2	0.029964	0	0	1	1	1
GO:0071439	0	clathrin complex	6	0.0898921	0	0	1	1	1
GO:0071438	0	invadopodium membrane	5	0.0749101	0	0	1	1	1
GO:0150014	0	apical distal dendrite	1	0.014982	0	0	1	1	1
GO:0071797	0	LUBAC complex	5	0.0749101	0	0	1	1	1
GO:1990047	0	spindle matrix	1	0.014982	0	0	1	1	1
GO:0097209	0	epidermal lamellar body	1	0.014982	0	0	1	1	1
GO:0072517	0	host cell viral assembly compartment	1	0.014982	0	0	1	1	1
GO:0005834	0	heterotrimeric G-protein complex	23	0.344586	0	0	1	1	1
GO:0030956	0	glutamyl-tRNA(Gln) amidotransferase complex	3	0.0449461	0	0	1	1	1
GO:0005833	0	hemoglobin complex	9	0.134838	0	0	1	1	1
GO:0005832	0	chaperonin-containing T-complex	9	0.134838	0	0	1	1	1
GO:0150001	0	primary dendrite	2	0.029964	0	0	1	1	1
GO:0034066	0	RIC1-RGP1 guanyl-nucleotide exchange factor complex	2	0.029964	0	0	1	1	1
GO:1990038	0	Lewy body corona	1	0.014982	0	0	1	1	1
GO:1990037	0	Lewy body core	3	0.0449461	0	0	1	1	1
GO:1990032	0	parallel fiber	1	0.014982	0	0	1	1	1
GO:0070695	0	FHF complex	5	0.0749101	0	0	1	1	1
GO:1990393	0	3M complex	5	0.0749101	0	0	1	1	1
GO:1990031	0	pinceau fiber	1	0.014982	0	0	1	1	1
GO:0019008	0	molybdopterin synthase complex	2	0.029964	0	0	1	1	1
GO:1990030	0	pericellular basket	1	0.014982	0	0	1	1	1
GO:0014804	0	terminal cisterna lumen	1	0.014982	0	0	1	1	1
GO:0005828	0	kinetochore microtubule	7	0.104874	0	0	1	1	1
GO:0014801	0	longitudinal sarcoplasmic reticulum	1	0.014982	0	0	1	1	1
GO:0005827	0	polar microtubule	5	0.0749101	0	0	1	1	1
GO:0097550	0	transcriptional preinitiation complex	7	0.104874	0	0	1	1	1
GO:0005826	0	actomyosin contractile ring	4	0.0599281	0	0	1	1	1
GO:0035145	0	exon-exon junction complex	21	0.314622	0	0	1	1	1
GO:0043034	0	costamere	15	0.22473	0	0	1	1	1
GO:0043033	0	isoamylase complex	1	0.014982	0	0	1	1	1
GO:0098998	0	extrinsic component of postsynaptic early endosome membrane	1	0.014982	0	0	1	1	1
GO:1990026	0	hippocampal mossy fiber expansion	1	0.014982	0	0	1	1	1
GO:1990385	0	meiotic spindle midzone	1	0.014982	0	0	1	1	1
GO:1990023	0	mitotic spindle midzone	11	0.164802	0	0	1	1	1
GO:0070685	0	macropinocytic cup	1	0.014982	0	0	1	1	1
GO:0140284	0	endoplasmic reticulum-endosome membrane contact site	3	0.0449461	0	0	1	1	1
GO:0097543	0	ciliary inversin compartment	1	0.014982	0	0	1	1	1
GO:0097542	0	ciliary tip	42	0.629245	0	0	1	1	1
GO:0097541	0	axonemal basal plate	1	0.014982	0	0	1	1	1
GO:0017177	0	glucosidase II complex	2	0.029964	0	0	1	1	1
GO:0098981	0	cholinergic synapse	6	0.0898921	0	0	1	1	1
GO:0097539	0	ciliary transition fiber	10	0.14982	0	0	1	1	1
GO:0000015	0	phosphopyruvate hydratase complex	3	0.0449461	0	0	1	1	1
GO:0071757	0	hexameric IgM immunoglobulin complex	1	0.014982	0	0	1	1	1
GO:0071756	0	pentameric IgM immunoglobulin complex	3	0.0449461	0	0	1	1	1
GO:1905370	0	serine-type endopeptidase complex	1	0.014982	0	0	1	1	1
GO:1990008	0	neurosecretory vesicle	1	0.014982	0	0	1	1	1
GO:0140268	0	endoplasmic reticulum-plasma membrane contact site	9	0.134838	0	0	1	1	1
GO:0061689	0	tricellular tight junction	4	0.0599281	0	0	1	1	1
GO:0008180	0	COP9 signalosome	35	0.524371	0	0	1	1	1
GO:0140261	0	BCOR complex	1	0.014982	0	0	1	1	1
GO:0030915	0	Smc5-Smc6 complex	7	0.104874	0	0	1	1	1
GO:0030914	0	STAGA complex	12	0.179784	0	0	1	1	1
GO:1990357	0	terminal web	3	0.0449461	0	0	1	1	1
GO:1990356	0	sumoylated E2 ligase complex	1	0.014982	0	0	1	1	1
GO:0097519	0	DNA recombinase complex	1	0.014982	0	0	1	1	1
GO:0070652	0	HAUS complex	9	0.134838	0	0	1	1	1
GO:0097513	0	myosin II filament	3	0.0449461	0	0	1	1	1
GO:0097512	0	cardiac myofibril	4	0.0599281	0	0	1	1	1
GO:0033291	0	eukaryotic 80S initiation complex	1	0.014982	0	0	1	1	1
GO:0030906	0	retromer, cargo-selective complex	4	0.0599281	0	0	1	1	1
GO:0030905	0	retromer, tubulation complex	4	0.0599281	0	0	1	1	1
GO:0035102	0	PRC1 complex	14	0.209748	0	0	1	1	1
GO:0035101	0	FACT complex	4	0.0599281	0	0	1	1	1
GO:0017146	0	NMDA selective glutamate receptor complex	6	0.0898921	0	0	1	1	1
GO:0097505	0	Rad6-Rad18 complex	1	0.014982	0	0	1	1	1
GO:0097504	0	Gemini of coiled bodies	11	0.164802	0	0	1	1	1
GO:0034366	0	spherical high-density lipoprotein particle	2	0.029964	0	0	1	1	1
GO:0034365	0	discoidal high-density lipoprotein particle	2	0.029964	0	0	1	1	1
GO:0034363	0	intermediate-density lipoprotein particle	2	0.029964	0	0	1	1	1
GO:0034362	0	low-density lipoprotein particle	10	0.14982	0	0	1	1	1
GO:0034361	0	very-low-density lipoprotein particle	11	0.164802	0	0	1	1	1
GO:1990696	0	USH2 complex	3	0.0449461	0	0	1	1	1
GO:1990332	0	Ire1 complex	1	0.014982	0	0	1	1	1
GO:0033276	0	transcription factor TFTC complex	14	0.209748	0	0	1	1	1
GO:0033270	0	paranode region of axon	11	0.164802	0	0	1	1	1
GO:0060203	0	clathrin-sculpted glutamate transport vesicle membrane	3	0.0449461	0	0	1	1	1
GO:0060201	0	clathrin-sculpted acetylcholine transport vesicle membrane	2	0.029964	0	0	1	1	1
GO:0031095	0	platelet dense tubular network membrane	9	0.134838	0	0	1	1	1
GO:0001772	0	immunological synapse	40	0.599281	0	0	1	1	1
GO:0031093	0	platelet alpha granule lumen	56	0.838993	0	0	1	1	1
GO:0017122	0	protein N-acetylglucosaminyltransferase complex	1	0.014982	0	0	1	1	1
GO:0031092	0	platelet alpha granule membrane	16	0.239712	0	0	1	1	1
GO:0070985	0	transcription factor TFIIK complex	2	0.029964	0	0	1	1	1
GO:0033269	0	internode region of axon	4	0.0599281	0	0	1	1	1
GO:0033268	0	node of Ranvier	14	0.209748	0	0	1	1	1
GO:1990682	0	CSF1-CSF1R complex	2	0.029964	0	0	1	1	1
GO:0000322	0	storage vacuole	3	0.0449461	0	0	1	1	1
GO:0016035	0	zeta DNA polymerase complex	4	0.0599281	0	0	1	1	1
GO:0033263	0	CORVET complex	4	0.0599281	0	0	1	1	1
GO:0032173	0	septin collar	1	0.014982	0	0	1	1	1
GO:0017119	0	Golgi transport complex	13	0.194766	0	0	1	1	1
GO:0001405	0	PAM complex, Tim23 associated import motor	5	0.0749101	0	0	1	1	1
GO:1990316	0	Atg1/ULK1 kinase complex	8	0.119856	0	0	1	1	1
GO:0031085	0	BLOC-3 complex	2	0.029964	0	0	1	1	1
GO:0070618	0	Grb2-Sos complex	1	0.014982	0	0	1	1	1
GO:0031084	0	BLOC-2 complex	3	0.0449461	0	0	1	1	1
GO:0031083	0	BLOC-1 complex	15	0.22473	0	0	1	1	1
GO:1990674	0	Golgi cis cisterna membrane	1	0.014982	0	0	1	1	1
GO:0031080	0	nuclear pore outer ring	10	0.14982	0	0	1	1	1
GO:0033257	0	Bcl3/NF-kappaB2 complex	2	0.029964	0	0	1	1	1
GO:0016028	0	rhabdomere	1	0.014982	0	0	1	1	1
GO:0036513	0	Derlin-1 retrotranslocation complex	8	0.119856	0	0	1	1	1
GO:0070971	0	endoplasmic reticulum exit site	24	0.359569	0	0	1	1	1
GO:1903143	0	adrenomedullin receptor complex	2	0.029964	0	0	1	1	1
GO:0017109	0	glutamate-cysteine ligase complex	2	0.029964	0	0	1	1	1
GO:1990667	0	PCSK9-AnxA2 complex	1	0.014982	0	0	1	1	1
GO:1990666	0	PCSK9-LDLR complex	1	0.014982	0	0	1	1	1
GO:0042587	0	glycogen granule	7	0.104874	0	0	1	1	1
GO:0034693	0	U11/U12 snRNP	1	0.014982	0	0	1	1	1
GO:1990665	0	AnxA2-p11 complex	2	0.029964	0	0	1	1	1
GO:0042585	0	germinal vesicle	3	0.0449461	0	0	1	1	1
GO:0000308	0	cytoplasmic cyclin-dependent protein kinase holoenzyme complex	2	0.029964	0	0	1	1	1
GO:0042584	0	chromaffin granule membrane	4	0.0599281	0	0	1	1	1
GO:0036502	0	Derlin-1-VIMP complex	2	0.029964	0	0	1	1	1
GO:0016013	0	syntrophin complex	3	0.0449461	0	0	1	1	1
GO:0016012	0	sarcoglycan complex	3	0.0449461	0	0	1	1	1
GO:0044754	0	autolysosome	10	0.14982	0	0	1	1	1
GO:0044753	0	amphisome	2	0.029964	0	0	1	1	1
GO:0034688	0	integrin alphaM-beta2 complex	2	0.029964	0	0	1	1	1
GO:0034687	0	integrin alphaL-beta2 complex	2	0.029964	0	0	1	1	1
GO:0034686	0	integrin alphav-beta8 complex	2	0.029964	0	0	1	1	1
GO:0034685	0	integrin alphav-beta6 complex	1	0.014982	0	0	1	1	1
GO:0034684	0	integrin alphav-beta5 complex	2	0.029964	0	0	1	1	1
GO:0001741	0	XY body	12	0.179784	0	0	1	1	1
GO:0034683	0	integrin alphav-beta3 complex	2	0.029964	0	0	1	1	1
GO:0001740	0	Barr body	5	0.0749101	0	0	1	1	1
GO:0034681	0	integrin alpha11-beta1 complex	2	0.029964	0	0	1	1	1
GO:0034680	0	integrin alpha10-beta1 complex	2	0.029964	0	0	1	1	1
GO:0061617	0	MICOS complex	9	0.134838	0	0	1	1	1
GO:0033597	0	mitotic checkpoint complex	1	0.014982	0	0	1	1	1
GO:0033596	0	TSC1-TSC2 complex	2	0.029964	0	0	1	1	1
GO:0033593	0	BRCA2-MAGE-D1 complex	1	0.014982	0	0	1	1	1
GO:0032144	0	4-aminobutyrate transaminase complex	1	0.014982	0	0	1	1	1
GO:0001739	0	sex chromatin	5	0.0749101	0	0	1	1	1
GO:0034679	0	integrin alpha9-beta1 complex	1	0.014982	0	0	1	1	1
GO:0034678	0	integrin alpha8-beta1 complex	2	0.029964	0	0	1	1	1
GO:0034677	0	integrin alpha7-beta1 complex	1	0.014982	0	0	1	1	1
GO:0034676	0	integrin alpha6-beta4 complex	1	0.014982	0	0	1	1	1
GO:0034674	0	integrin alpha5-beta1 complex	2	0.029964	0	0	1	1	1
GO:0042568	0	insulin-like growth factor binary complex	1	0.014982	0	0	1	1	1
GO:0042567	0	insulin-like growth factor ternary complex	2	0.029964	0	0	1	1	1
GO:0034673	0	inhibin-betaglycan-ActRII complex	2	0.029964	0	0	1	1	1
GO:0042564	0	NLS-dependent protein nuclear import complex	1	0.014982	0	0	1	1	1
GO:0033588	0	Elongator holoenzyme complex	7	0.104874	0	0	1	1	1
GO:0032133	0	chromosome passenger complex	6	0.0898921	0	0	1	1	1
GO:0034669	0	integrin alpha4-beta7 complex	2	0.029964	0	0	1	1	1
GO:0034668	0	integrin alpha4-beta1 complex	1	0.014982	0	0	1	1	1
GO:0001725	0	stress fiber	62	0.928885	0	0	1	1	1
GO:0034667	0	integrin alpha3-beta1 complex	2	0.029964	0	0	1	1	1
GO:0034666	0	integrin alpha2-beta1 complex	3	0.0449461	0	0	1	1	1
GO:0034665	0	integrin alpha1-beta1 complex	2	0.029964	0	0	1	1	1
GO:0070939	0	Dsl1/NZR complex	3	0.0449461	0	0	1	1	1
GO:0034663	0	endoplasmic reticulum chaperone complex	10	0.14982	0	0	1	1	1
GO:0070937	0	CRD-mediated mRNA stability complex	6	0.0898921	0	0	1	1	1
GO:1990635	0	proximal dendrite	4	0.0599281	0	0	1	1	1
GO:1990630	0	IRE1-RACK1-PP2A complex	2	0.029964	0	0	1	1	1
GO:0070931	0	Golgi-associated vesicle lumen	1	0.014982	0	0	1	1	1
GO:0120044	0	stereocilium base	2	0.029964	0	0	1	1	1
GO:0016342	0	catenin complex	20	0.29964	0	0	1	1	1
GO:0120043	0	stereocilium shaft	1	0.014982	0	0	1	1	1
GO:0099092	0	postsynaptic density, intracellular component	15	0.22473	0	0	1	1	1
GO:0035749	0	myelin sheath adaxonal region	5	0.0749101	0	0	1	1	1
GO:0035748	0	myelin sheath abaxonal region	6	0.0898921	0	0	1	1	1
GO:0034657	0	GID complex	4	0.0599281	0	0	1	1	1
GO:1990622	0	CHOP-ATF3 complex	2	0.029964	0	0	1	1	1
GO:0031391	0	Elg1 RFC-like complex	3	0.0449461	0	0	1	1	1
GO:0031390	0	Ctf18 RFC-like complex	7	0.104874	0	0	1	1	1
GO:0033565	0	ESCRT-0 complex	3	0.0449461	0	0	1	1	1
GO:0048188	0	Set1C/COMPASS complex	12	0.179784	0	0	1	1	1
GO:0043626	0	PCNA complex	1	0.014982	0	0	1	1	1
GO:0043625	0	delta DNA polymerase complex	4	0.0599281	0	0	1	1	1
GO:0032473	0	cytoplasmic side of mitochondrial outer membrane	2	0.029964	0	0	1	1	1
GO:0031389	0	Rad17 RFC-like complex	1	0.014982	0	0	1	1	1
GO:1990617	0	CHOP-ATF4 complex	2	0.029964	0	0	1	1	1
GO:0031021	0	interphase microtubule organizing center	4	0.0599281	0	0	1	1	1
GO:0031380	0	nuclear RNA-directed RNA polymerase complex	2	0.029964	0	0	1	1	1
GO:0033557	0	Slx1-Slx4 complex	2	0.029964	0	0	1	1	1
GO:1990971	0	EMILIN complex	1	0.014982	0	0	1	1	1
GO:0016327	0	apicolateral plasma membrane	12	0.179784	0	0	1	1	1
GO:0000974	0	Prp19 complex	13	0.194766	0	0	1	1	1
GO:0033553	0	rDNA heterochromatin	5	0.0749101	0	0	1	1	1
GO:0099073	0	mitochondrion-derived vesicle	3	0.0449461	0	0	1	1	1
GO:0048179	0	activin receptor complex	6	0.0898921	0	0	1	1	1
GO:0034998	0	oligosaccharyltransferase I complex	2	0.029964	0	0	1	1	1
GO:1990604	0	IRE1-TRAF2-ASK1 complex	4	0.0599281	0	0	1	1	1
GO:0031011	0	Ino80 complex	15	0.22473	0	0	1	1	1
GO:0034993	0	meiotic nuclear membrane microtubule tethering complex	8	0.119856	0	0	1	1	1
GO:0034991	0	nuclear meiotic cohesin complex	3	0.0449461	0	0	1	1	1
GO:0030289	0	protein phosphatase 4 complex	4	0.0599281	0	0	1	1	1
GO:0099066	0	integral component of neuronal dense core vesicle membrane	1	0.014982	0	0	1	1	1
GO:0030285	0	integral component of synaptic vesicle membrane	25	0.374551	0	0	1	1	1
GO:0099065	0	integral component of spine apparatus membrane	1	0.014982	0	0	1	1	1
GO:0099061	0	integral component of postsynaptic density membrane	28	0.419497	0	0	1	1	1
GO:0031004	0	potassium ion-transporting ATPase complex	2	0.029964	0	0	1	1	1
GO:0120003	0	hinge region between urothelial plaques of apical plasma membrane	1	0.014982	0	0	1	1	1
GO:0099053	0	activating signal cointegrator 1 complex	3	0.0449461	0	0	1	1	1
GO:0120001	0	apical plasma membrane urothelial plaque	2	0.029964	0	0	1	1	1
GO:0032449	0	CBM complex	3	0.0449461	0	0	1	1	1
GO:0032444	0	activin responsive factor complex	2	0.029964	0	0	1	1	1
GO:0000942	0	condensed nuclear chromosome outer kinetochore	4	0.0599281	0	0	1	1	1
GO:0000941	0	condensed nuclear chromosome inner kinetochore	2	0.029964	0	0	1	1	1
GO:0032437	0	cuticular plate	6	0.0898921	0	0	1	1	1
GO:0032798	0	Swi5-Sfr1 complex	2	0.029964	0	0	1	1	1
GO:0032797	0	SMN complex	10	0.14982	0	0	1	1	1
GO:0090498	0	extrinsic component of Golgi membrane	4	0.0599281	0	0	1	1	1
GO:0009841	0	mitochondrial endopeptidase Clp complex	1	0.014982	0	0	1	1	1
GO:0000938	0	GARP complex	5	0.0749101	0	0	1	1	1
GO:0019907	0	cyclin-dependent protein kinase activating kinase holoenzyme complex	3	0.0449461	0	0	1	1	1
GO:1903767	0	sweet taste receptor complex	1	0.014982	0	0	1	1	1
GO:0000932	0	P-body	84	1.25849	0	0	0.638372	1	1
GO:0099033	0	anchored component of postsynaptic recycling endosome membrane	2	0.029964	0	0	1	1	1
GO:0099031	0	anchored component of postsynaptic density membrane	3	0.0449461	0	0	1	1	1
GO:0032426	0	stereocilium tip	14	0.209748	0	0	1	1	1
GO:0032783	0	super elongation complex	5	0.0749101	0	0	1	1	1
GO:1901588	0	dendritic microtubule	3	0.0449461	0	0	1	1	1
GO:1990923	0	PET complex	3	0.0449461	0	0	1	1	1
GO:0099029	0	anchored component of presynaptic active zone membrane	3	0.0449461	0	0	1	1	1
GO:0000923	0	equatorial microtubule organizing center	5	0.0749101	0	0	1	1	1
GO:0033503	0	HULC complex	4	0.0599281	0	0	1	1	1
GO:1903754	0	cortical microtubule plus-end	2	0.029964	0	0	1	1	1
GO:0032419	0	extrinsic component of lysosome membrane	1	0.014982	0	0	1	1	1
GO:0099020	0	perinuclear endoplasmic reticulum lumen	1	0.014982	0	0	1	1	1
GO:0032777	0	Piccolo NuA4 histone acetyltransferase complex	4	0.0599281	0	0	1	1	1
GO:1990917	0	ooplasm	1	0.014982	0	0	1	1	1
GO:1990913	0	sperm head plasma membrane	1	0.014982	0	0	1	1	1
GO:0031680	0	G-protein beta/gamma-subunit complex	8	0.119856	0	0	1	1	1
GO:0071065	0	alpha9-beta1 integrin-vascular cell adhesion molecule-1 complex	2	0.029964	0	0	1	1	1
GO:0071062	0	alphav-beta3 integrin-vitronectin complex	2	0.029964	0	0	1	1	1
GO:0048476	0	Holliday junction resolvase complex	5	0.0749101	0	0	1	1	1
GO:1990909	0	Wnt signalosome	11	0.164802	0	0	1	1	1
GO:0031315	0	extrinsic component of mitochondrial outer membrane	1	0.014982	0	0	1	1	1
GO:0031314	0	extrinsic component of mitochondrial inner membrane	13	0.194766	0	0	1	1	1
GO:0097197	0	tetraspanin-enriched microdomain	9	0.134838	0	0	1	1	1
GO:0097196	0	Shu complex	2	0.029964	0	0	1	1	1
GO:0042825	0	TAP complex	4	0.0599281	0	0	1	1	1
GO:0031673	0	H zone	2	0.029964	0	0	1	1	1
GO:0031309	0	integral component of nuclear outer membrane	1	0.014982	0	0	1	1	1
GO:0038039	0	G protein-coupled receptor heterodimeric complex	1	0.014982	0	0	1	1	1
GO:0002199	0	zona pellucida receptor complex	7	0.104874	0	0	1	1	1
GO:0097180	0	serine protease inhibitor complex	1	0.014982	0	0	1	1	1
GO:0072492	0	host cell mitochondrial intermembrane space	1	0.014982	0	0	1	1	1
GO:0016605	0	PML body	96	1.43827	0	0	0.407914	1	1
GO:0016602	0	CCAAT-binding factor complex	4	0.0599281	0	0	1	1	1
GO:0016600	0	flotillin complex	7	0.104874	0	0	1	1	1
GO:1902636	0	kinociliary basal body	3	0.0449461	0	0	1	1	1
GO:0090443	0	FAR/SIN/STRIPAK complex	3	0.0449461	0	0	1	1	1
GO:0072487	0	MSL complex	4	0.0599281	0	0	1	1	1
GO:0002189	0	ribose phosphate diphosphokinase complex	4	0.0599281	0	0	1	1	1
GO:0097165	0	nuclear stress granule	5	0.0749101	0	0	1	1	1
GO:0002177	0	manchette	9	0.134838	0	0	1	1	1
GO:0005797	0	Golgi medial cisterna	10	0.14982	0	0	1	1	1
GO:0005796	0	Golgi lumen	49	0.734119	0	0	1	1	1
GO:0071021	0	U2-type post-spliceosomal complex	2	0.029964	0	0	1	1	1
GO:0045179	0	apical cortex	5	0.0749101	0	0	1	1	1
GO:0045171	0	intercellular bridge	66	0.988813	0	0	1	1	1
GO:0036195	0	muscle cell projection membrane	3	0.0449461	0	0	1	1	1
GO:0002169	0	3-methylcrotonyl-CoA carboxylase complex, mitochondrial	2	0.029964	0	0	1	1	1
GO:0016939	0	kinesin II complex	3	0.0449461	0	0	1	1	1
GO:0016938	0	kinesin I complex	1	0.014982	0	0	1	1	1
GO:0005786	0	signal recognition particle, endoplasmic reticulum targeting	6	0.0898921	0	0	1	1	1
GO:0005785	0	signal recognition particle receptor complex	6	0.0898921	0	0	1	1	1
GO:0005784	0	Sec61 translocon complex	6	0.0898921	0	0	1	1	1
GO:0016935	0	glycine-gated chloride channel complex	1	0.014982	0	0	1	1	1
GO:0048788	0	cytoskeleton of presynaptic active zone	5	0.0749101	0	0	1	1	1
GO:0098595	0	perivitelline space	1	0.014982	0	0	1	1	1
GO:0098594	0	mucin granule	1	0.014982	0	0	1	1	1
GO:0098592	0	cytoplasmic side of apical plasma membrane	3	0.0449461	0	0	1	1	1
GO:0098591	0	external side of apical plasma membrane	5	0.0749101	0	0	1	1	1
GO:0097149	0	centralspindlin complex	3	0.0449461	0	0	1	1	1
GO:0036186	0	early phagosome membrane	2	0.029964	0	0	1	1	1
GO:0097145	0	BAK complex	2	0.029964	0	0	1	1	1
GO:0097144	0	BAX complex	1	0.014982	0	0	1	1	1
GO:0005779	0	integral component of peroxisomal membrane	16	0.239712	0	0	1	1	1
GO:0097141	0	BIM-BCL-2 complex	1	0.014982	0	0	1	1	1
GO:0097140	0	BIM-BCL-xl complex	1	0.014982	0	0	1	1	1
GO:0030897	0	HOPS complex	12	0.179784	0	0	1	1	1
GO:0030896	0	checkpoint clamp complex	5	0.0749101	0	0	1	1	1
GO:0071008	0	U2-type post-mRNA release spliceosomal complex	3	0.0449461	0	0	1	1	1
GO:0030895	0	apolipoprotein B mRNA editing enzyme complex	2	0.029964	0	0	1	1	1
GO:0071006	0	U2-type catalytic step 1 spliceosome	12	0.179784	0	0	1	1	1
GO:0071004	0	U2-type prespliceosome	16	0.239712	0	0	1	1	1
GO:0030892	0	mitotic cohesin complex	2	0.029964	0	0	1	1	1
GO:0030891	0	VCB complex	5	0.0749101	0	0	1	1	1
GO:0071002	0	U4atac/U6atac snRNP	1	0.014982	0	0	1	1	1
GO:0071001	0	U4/U6 snRNP	3	0.0449461	0	0	1	1	1
GO:0031618	0	nuclear pericentric heterochromatin	10	0.14982	0	0	1	1	1
GO:0070274	0	RES complex	1	0.014982	0	0	1	1	1
GO:0031616	0	spindle pole centrosome	16	0.239712	0	0	1	1	1
GO:0097135	0	cyclin E2-CDK2 complex	2	0.029964	0	0	1	1	1
GO:0097134	0	cyclin E1-CDK2 complex	3	0.0449461	0	0	1	1	1
GO:0097132	0	cyclin D2-CDK6 complex	1	0.014982	0	0	1	1	1
GO:0002144	0	cytosolic tRNA wobble base thiouridylase complex	1	0.014982	0	0	1	1	1
GO:0005763	0	mitochondrial small ribosomal subunit	28	0.419497	0	0	1	1	1
GO:0002142	0	stereocilia ankle link complex	4	0.0599281	0	0	1	1	1
GO:0005760	0	gamma DNA polymerase complex	3	0.0449461	0	0	1	1	1
GO:0098577	0	inactive sex chromosome	1	0.014982	0	0	1	1	1
GO:0098575	0	lumenal side of lysosomal membrane	2	0.029964	0	0	1	1	1
GO:0098574	0	cytoplasmic side of lysosomal membrane	6	0.0898921	0	0	1	1	1
GO:0097129	0	cyclin D2-CDK4 complex	2	0.029964	0	0	1	1	1
GO:0097487	0	multivesicular body, internal vesicle	3	0.0449461	0	0	1	1	1
GO:0097125	0	cyclin B1-CDK1 complex	2	0.029964	0	0	1	1	1
GO:0097124	0	cyclin A2-CDK2 complex	3	0.0449461	0	0	1	1	1
GO:0097486	0	multivesicular body lumen	6	0.0898921	0	0	1	1	1
GO:0097123	0	cyclin A1-CDK2 complex	2	0.029964	0	0	1	1	1
GO:0005757	0	mitochondrial permeability transition pore complex	4	0.0599281	0	0	1	1	1
GO:0030877	0	beta-catenin destruction complex	11	0.164802	0	0	1	1	1
GO:0005754	0	mitochondrial proton-transporting ATP synthase, catalytic core	1	0.014982	0	0	1	1	1
GO:0002133	0	polycystin complex	2	0.029964	0	0	1	1	1
GO:0005751	0	mitochondrial respiratory chain complex IV	10	0.14982	0	0	1	1	1
GO:0030870	0	Mre11 complex	7	0.104874	0	0	1	1	1
GO:1902937	0	inward rectifier potassium channel complex	2	0.029964	0	0	1	1	1
GO:0046581	0	intercellular canaliculus	6	0.0898921	0	0	1	1	1
GO:0098560	0	cytoplasmic side of late endosome membrane	2	0.029964	0	0	1	1	1
GO:0036157	0	outer dynein arm	9	0.134838	0	0	1	1	1
GO:0036156	0	inner dynein arm	4	0.0599281	0	0	1	1	1
GO:0005749	0	mitochondrial respiratory chain complex II, succinate dehydrogenase complex (ubiquinone)	5	0.0749101	0	0	1	1	1
GO:0005745	0	m-AAA complex	2	0.029964	0	0	1	1	1
GO:0030868	0	smooth endoplasmic reticulum membrane	4	0.0599281	0	0	1	1	1
GO:0071339	0	MLL1 complex	31	0.464443	0	0	1	1	1
GO:0005742	0	mitochondrial outer membrane translocase complex	9	0.134838	0	0	1	1	1
GO:0035061	0	interchromatin granule	5	0.0749101	0	0	1	1	1
GO:0035060	0	brahma complex	3	0.0449461	0	0	1	1	1
GO:0098559	0	cytoplasmic side of early endosome membrane	3	0.0449461	0	0	1	1	1
GO:0010370	0	perinucleolar chromocenter	2	0.029964	0	0	1	1	1
GO:0090730	0	Las1 complex	1	0.014982	0	0	1	1	1
GO:0031941	0	filamentous actin	31	0.464443	0	0	1	1	1
GO:0097462	0	Lewy neurite	1	0.014982	0	0	1	1	1
GO:0002116	0	semaphorin receptor complex	11	0.164802	0	0	1	1	1
GO:0005736	0	RNA polymerase I complex	13	0.194766	0	0	1	1	1
GO:0044393	0	microspike	4	0.0599281	0	0	1	1	1
GO:0005731	0	nucleolus organizer region	1	0.014982	0	0	1	1	1
GO:0099631	0	postsynaptic endocytic zone cytoplasmic component	2	0.029964	0	0	1	1	1
GO:0060171	0	stereocilium membrane	4	0.0599281	0	0	1	1	1
GO:0098547	0	lumenal side of Golgi membrane	1	0.014982	0	0	1	1	1
GO:1902912	0	pyruvate kinase complex	1	0.014982	0	0	1	1	1
GO:1990298	0	bub1-bub3 complex	1	0.014982	0	0	1	1	1
GO:0090724	0	central region of growth cone	5	0.0749101	0	0	1	1	1
GO:0014705	0	C zone	1	0.014982	0	0	1	1	1
GO:0031932	0	TORC2 complex	11	0.164802	0	0	1	1	1
GO:0097454	0	Schwann cell microvillus	3	0.0449461	0	0	1	1	1
GO:0031931	0	TORC1 complex	7	0.104874	0	0	1	1	1
GO:0014701	0	junctional sarcoplasmic reticulum membrane	5	0.0749101	0	0	1	1	1
GO:0097452	0	GAIT complex	4	0.0599281	0	0	1	1	1
GO:0005726	0	perichromatin fibrils	5	0.0749101	0	0	1	1	1
GO:0099629	0	postsynaptic specialization of symmetric synapse	3	0.0449461	0	0	1	1	1
GO:0030849	0	autosome	1	0.014982	0	0	1	1	1
GO:0005724	0	nuclear telomeric heterochromatin	2	0.029964	0	0	1	1	1
GO:1990904	1	ribonucleoprotein complex	659	9.87315	17	1.72184	0.0318183	1	1
GO:0005737	1	cytoplasm	9546	143.018	143	0.999871	1	1	1
GO:0000109	1	nucleotide-excision repair complex	12	0.179784	1	5.56222	0.175846	1	1
GO:0098802	1	plasma membrane signaling receptor complex	230	3.44586	3	0.870609	1	1	1
GO:0005887	1	integral component of plasma membrane	1125	16.8548	22	1.30527	0.20159	1	1
GO:0030008	1	TRAPP complex	15	0.22473	2	8.89956	0.0254998	1	1
GO:0005768	1	endosome	846	12.6748	14	1.10455	0.661877	1	1
GO:0005829	1	cytosol	4631	69.3817	83	1.19628	0.0585758	1	1
GO:0031371	1	ubiquitin conjugating enzyme complex	8	0.119856	1	8.34333	0.125299	1	1
GO:1902554	1	serine/threonine protein kinase complex	82	1.22853	2	1.62797	0.35261	1	1
GO:0072379	1	ER membrane insertion complex	5	0.0749101	1	13.3493	0.0853741	1	1
GO:0000120	1	RNA polymerase I transcription factor complex	4	0.0599281	1	16.6867	0.0716666	1	1
GO:0031074	1	nucleocytoplasmic transport complex	3	0.0449461	1	22.2489	0.0577546	1	1
GO:0097450	1	astrocyte end-foot	5	0.0749101	1	13.3493	0.0853741	1	1
GO:0060077	1	inhibitory synapse	10	0.14982	1	6.67467	0.150947	1	1
GO:0032280	1	symmetric synapse	9	0.134838	1	7.4163	0.138218	1	1
GO:0098982	1	GABA-ergic synapse	47	0.704155	1	1.42014	0.510766	1	1
GO:0071751	1	secretory IgA immunoglobulin complex	4	0.0599281	1	16.6867	0.0716666	1	1
GO:0071750	1	dimeric IgA immunoglobulin complex	3	0.0449461	1	22.2489	0.0577546	1	1
GO:0061702	1	inflammasome complex	13	0.194766	2	10.2687	0.0200707	1	1
GO:0098978	1	glutamatergic synapse	274	4.10507	4	0.974404	1	1	1
GO:0032279	1	asymmetric synapse	279	4.17998	5	1.19618	0.615638	1	1
GO:0034704	1	calcium channel complex	51	0.764083	2	2.61752	0.184133	1	1
GO:0043601	1	nuclear replisome	25	0.374551	1	2.66987	0.320884	1	1
GO:0055029	1	nuclear DNA-directed RNA polymerase complex	105	1.57311	2	1.27137	0.672995	1	1
GO:0042575	1	DNA polymerase complex	20	0.29964	1	3.33733	0.268381	1	1
GO:0045178	1	basal part of cell	48	0.719137	2	2.78111	0.168271	1	1
GO:0099738	1	cell cortex region	40	0.599281	2	3.33733	0.127377	1	1
GO:0005789	1	endoplasmic reticulum membrane	948	14.203	10	0.704079	0.330599	1	1
GO:1905368	1	peptidase complex	87	1.30344	3	2.30161	0.147841	1	1
GO:0098554	1	cytoplasmic side of endoplasmic reticulum membrane	15	0.22473	1	4.44978	0.211839	1	1
GO:0030867	1	rough endoplasmic reticulum membrane	27	0.404515	2	4.9442	0.0678752	1	1
GO:0070461	1	SAGA-type complex	26	0.389533	1	2.56718	0.330925	1	1
GO:0030667	1	secretory granule membrane	276	4.13504	4	0.967343	1	1	1
GO:0042827	1	platelet dense granule	16	0.239712	2	8.34333	0.0284125	1	1
GO:0008287	1	protein serine/threonine phosphatase complex	44	0.659209	1	1.51697	0.488376	1	1
GO:0000790	1	nuclear chromatin	686	10.2777	9	0.875685	0.871534	1	1
GO:0000786	1	nucleosome	57	0.853975	2	2.34199	0.216424	1	1
GO:0030686	1	90S preribosome	31	0.464443	1	2.15312	0.378958	1	1
GO:0034774	1	secretory granule lumen	287	4.29984	3	0.6977	0.803421	1	1
GO:0042588	1	zymogen granule	12	0.179784	1	5.56222	0.175846	1	1
GO:0031225	1	anchored component of membrane	108	1.61806	3	1.85407	0.225554	1	1
GO:0098563	1	intrinsic component of synaptic vesicle membrane	35	0.524371	1	1.90705	0.4149	1	1
GO:1990204	1	oxidoreductase complex	105	1.57311	5	3.17841	0.0235294	1	1
GO:0031902	1	late endosome membrane	131	1.96264	1	0.509517	1	1	1
GO:0005771	1	multivesicular body	48	0.719137	1	1.39056	0.51801	1	1
GO:0005838	1	proteasome regulatory particle	22	0.329604	1	3.03394	0.28985	1	1
GO:0031305	1	integral component of mitochondrial inner membrane	54	0.809029	1	1.23605	0.559288	1	1
GO:0098799	1	outer mitochondrial membrane protein complex	24	0.359569	1	2.78111	0.310692	1	1
GO:0046658	1	anchored component of plasma membrane	41	0.614263	2	3.25593	0.132352	1	1
GO:0031233	1	intrinsic component of external side of plasma membrane	17	0.254694	1	3.92627	0.23496	1	1
GO:0005746	1	mitochondrial respirasome	82	1.22853	4	3.25593	0.0384104	1	1
GO:0045275	1	respiratory chain complex III	13	0.194766	1	5.13436	0.188022	1	1
GO:0098945	1	intrinsic component of presynaptic active zone membrane	17	0.254694	1	3.92627	0.23496	1	1
GO:0099056	1	integral component of presynaptic membrane	47	0.704155	1	1.42014	0.510766	1	1
GO:0015935	1	small ribosomal subunit	71	1.06372	3	2.82028	0.0962308	1	1
GO:0070993	1	translation preinitiation complex	18	0.269676	1	3.70815	0.246266	1	1
GO:0031519	1	PcG protein complex	44	0.659209	1	1.51697	0.488376	1	1
GO:0035097	1	histone methyltransferase complex	78	1.1686	1	0.855726	1	1	1
GO:1902562	1	H4 histone acetyltransferase complex	42	0.629245	1	1.58921	0.472886	1	1
GO:0031907	1	microbody lumen	49	0.734119	3	4.08653	0.0413299	1	1
GO:0005777	1	peroxisome	131	1.96264	5	2.54758	0.0511783	1	1
GO:0045271	1	respiratory chain complex I	49	0.734119	3	4.08653	0.0413299	1	1
GO:0030175	1	filopodium	92	1.37835	2	1.45101	0.405251	1	1
GO:0097525	1	spliceosomal snRNP complex	56	0.838993	2	2.38381	0.211001	1	1
GO:0031306	1	intrinsic component of mitochondrial outer membrane	20	0.29964	1	3.33733	0.268381	1	1
GO:0005761	1	mitochondrial ribosome	89	1.3334	3	2.24989	0.15483	1	1
GO:0000315	1	organellar large ribosomal subunit	58	0.868957	3	3.45241	0.0612069	1	1
GO:0030286	1	dynein complex	50	0.749101	1	1.33493	0.53218	1	1
GO:0005684	1	U2-type spliceosomal complex	90	1.34838	2	1.48326	0.394876	1	1
GO:0071011	1	precatalytic spliceosome	51	0.764083	2	2.61752	0.184133	1	1
GO:0000922	1	spindle pole	157	2.35218	3	1.27541	0.512906	1	1
GO:0072686	1	mitotic spindle	118	1.76788	4	2.2626	0.106617	1	1
GO:0030426	1	growth cone	163	2.44207	4	1.63796	0.315799	1	1
GO:0036464	1	cytoplasmic ribonucleoprotein granule	202	3.02637	5	1.65215	0.236882	1	1
GO:0071013	1	catalytic step 2 spliceosome	85	1.27347	1	0.785255	1	1	1
GO:0005844	1	polysome	67	1.0038	2	1.99244	0.271093	1	1
GO:0005929	1	cilium	506	7.5809	4	0.527642	0.258791	1	1
GO:0097526	1	spliceosomal tri-snRNP complex	33	0.494407	1	2.02263	0.397196	1	1
GO:0016323	1	basolateral plasma membrane	177	2.65182	5	1.8855	0.198142	1	1
GO:0090575	1	RNA polymerase II transcription factor complex	144	2.15741	3	1.39056	0.480905	1	1
GO:0016591	1	RNA polymerase II, holoenzyme	80	1.19856	1	0.834333	1	1	1
GO:0031253	1	cell projection membrane	269	4.03016	4	0.992515	1	1	1
GO:0005903	1	brush border	84	1.25849	3	2.38381	0.13756	1	1
GO:0101002	1	ficolin-1-rich granule	121	1.81282	3	1.65488	0.433965	1	1
GO:1903561	1	extracellular vesicle	1763	26.4133	35	1.32509	0.0945429	1	1
GO:0070820	1	tertiary granule	156	2.3372	1	0.427863	0.732689	1	1
GO:0034399	1	nuclear periphery	129	1.93268	2	1.03483	0.720155	1	1
GO:0120111	1	neuron projection cytoplasm	83	1.24351	1	0.804177	1	1	1
GO:0005765	1	lysosomal membrane	355	5.31862	4	0.752075	0.822892	1	1
GO:0042582	1	azurophil granule	147	2.20236	1	0.454059	0.728506	1	1
GO:0030055	1	cell-substrate junction	391	5.85797	6	1.02425	0.833343	1	1
GO:0016604	1	nuclear body	737	11.0417	7	0.633957	0.273546	1	1
N/A	N/A	UNCLASSIFIED	858	12.8546	11	0.855726	0.77108	1	1
GO:0001726	1	ruffle	167	2.502	5	1.9984	0.11144	1	1
GO:0031256	1	leading edge membrane	146	2.18738	2	0.914338	1	1	1
GO:0042581	1	specific granule	157	2.35218	1	0.425138	0.733264	1	1
GO:0005813	1	centrosome	555	8.31502	7	0.84185	0.857643	1	1
GO:0031674	1	I band	106	1.58809	2	1.25937	0.674823	1	1
GO:0043025	1	neuronal cell body	400	5.99281	8	1.33493	0.39987	1	1
GO:0098835	1	presynaptic endocytic zone membrane	7	0.104874	0	0	1	1	1
GO:0098888	1	extrinsic component of presynaptic membrane	5	0.0749101	0	0	1	1	1
GO:0005891	1	voltage-gated calcium channel complex	31	0.464443	1	2.15312	0.378958	1	1
GO:0000791	1	euchromatin	35	0.524371	0	0	1	1	1
GO:0030425	1	dendrite	468	7.01159	5	0.713105	0.562535	1	1
GO:0005713	1	recombination nodule	2	0.029964	0	0	1	1	1
GO:0098576	1	lumenal side of membrane	32	0.479425	0	0	1	1	1
GO:0071664	1	catenin-TCF7L2 complex	4	0.0599281	0	0	1	1	1
GO:1902555	1	endoribonuclease complex	30	0.449461	0	0	1	1	1
GO:0000276	1	mitochondrial proton-transporting ATP synthase complex, coupling factor F(o)	11	0.164802	0	0	1	1	1
GO:0045265	1	proton-transporting ATP synthase, stator stalk	1	0.014982	0	0	1	1	1
GO:0030864	1	cortical actin cytoskeleton	79	1.18358	1	0.844895	1	1	1
GO:1990742	1	microvesicle	1	0.014982	0	0	1	1	1
GO:0099571	1	postsynaptic cytoskeleton	8	0.119856	0	0	1	1	1
GO:0005769	1	early endosome	326	4.88414	4	0.818978	1	1	1
GO:0031904	1	endosome lumen	23	0.344586	0	0	1	1	1
GO:0044352	1	pinosome	8	0.119856	0	0	1	1	1
GO:0043256	1	laminin complex	9	0.134838	0	0	1	1	1
GO:0090571	1	RNA polymerase II transcription repressor complex	4	0.0599281	0	0	1	1	1
GO:0016234	1	inclusion body	74	1.10867	0	0	0.630305	1	1
GO:0097413	1	Lewy body	8	0.119856	0	0	1	1	1
GO:0008250	1	oligosaccharyltransferase complex	12	0.179784	0	0	1	1	1
GO:0008076	1	voltage-gated potassium channel complex	53	0.794047	0	0	1	1	1
GO:0035032	1	phosphatidylinositol 3-kinase complex, class III	6	0.0898921	0	0	1	1	1
GO:1990752	1	microtubule end	31	0.464443	1	2.15312	0.378958	1	1
GO:0031312	1	extrinsic component of organelle membrane	44	0.659209	0	0	1	1	1
GO:0031501	1	mannosyltransferase complex	5	0.0749101	0	0	1	1	1
GO:0061200	1	clathrin-sculpted gamma-aminobutyric acid transport vesicle	6	0.0898921	0	0	1	1	1
GO:0030665	1	clathrin-coated vesicle membrane	92	1.37835	1	0.725507	1	1	1
GO:0033176	1	proton-transporting V-type ATPase complex	22	0.329604	0	0	1	1	1
GO:0045121	1	membrane raft	282	4.22493	5	1.18345	0.618565	1	1
GO:0098843	1	postsynaptic endocytic zone	8	0.119856	0	0	1	1	1
GO:0045211	1	postsynaptic membrane	185	2.77167	1	0.360793	0.531526	1	1
GO:0043197	1	dendritic spine	138	2.06752	4	1.93469	0.158518	1	1
GO:0043073	1	germ cell nucleus	15	0.22473	0	0	1	1	1
GO:0005861	1	troponin complex	7	0.104874	0	0	1	1	1
GO:0031332	1	RNAi effector complex	14	0.209748	0	0	1	1	1
GO:0070288	1	ferritin complex	2	0.029964	0	0	1	1	1
GO:0043679	1	axon terminus	84	1.25849	0	0	0.638372	1	1
GO:0016471	1	vacuolar proton-transporting V-type ATPase complex	13	0.194766	0	0	1	1	1
GO:0033180	1	proton-transporting V-type ATPase, V1 domain	7	0.104874	0	0	1	1	1
GO:0033179	1	proton-transporting V-type ATPase, V0 domain	9	0.134838	0	0	1	1	1
GO:0045009	1	chitosome	9	0.134838	0	0	1	1	1
GO:0090741	1	pigment granule membrane	9	0.134838	0	0	1	1	1
GO:0042470	1	melanosome	96	1.43827	3	2.08583	0.180058	1	1
GO:0017059	1	serine C-palmitoyltransferase complex	8	0.119856	0	0	1	1	1
GO:0019005	1	SCF ubiquitin ligase complex	62	0.928885	0	0	1	1	1
GO:0000152	1	nuclear ubiquitin ligase complex	42	0.629245	0	0	1	1	1
GO:0043218	1	compact myelin	13	0.194766	0	0	1	1	1
GO:0097038	1	perinuclear endoplasmic reticulum	19	0.284658	0	0	1	1	1
GO:1903095	1	ribonuclease III complex	2	0.029964	0	0	1	1	1
GO:0033011	1	perinuclear theca	2	0.029964	0	0	1	1	1
GO:0036126	1	sperm flagellum	77	1.15362	0	0	0.63211	1	1
GO:0101031	1	chaperone complex	22	0.329604	0	0	1	1	1
GO:0070775	1	H3 histone acetyltransferase complex	8	0.119856	0	0	1	1	1
GO:0008023	1	transcription elongation factor complex	50	0.749101	0	0	1	1	1
GO:0032806	1	carboxy-terminal domain protein kinase complex	19	0.284658	0	0	1	1	1
GO:0019908	1	nuclear cyclin-dependent protein kinase holoenzyme complex	12	0.179784	0	0	1	1	1
GO:0042101	1	T cell receptor complex	104	1.55813	1	0.641795	1	1	1
GO:0042611	1	MHC protein complex	24	0.359569	0	0	1	1	1
GO:0030027	1	lamellipodium	186	2.78666	0	0	0.119764	1	1
GO:0090725	1	peripheral region of growth cone	2	0.029964	0	0	1	1	1
GO:0032300	1	mismatch repair complex	7	0.104874	0	0	1	1	1
GO:0005801	1	cis-Golgi network	56	0.838993	0	0	1	1	1
GO:0032839	1	dendrite cytoplasm	31	0.464443	0	0	1	1	1
GO:0005643	1	nuclear pore	84	1.25849	1	0.794603	1	1	1
GO:0031010	1	ISWI-type complex	12	0.179784	0	0	1	1	1
GO:0000783	1	nuclear telomere cap complex	13	0.194766	1	5.13436	0.188022	1	1
GO:0061827	1	sperm head	6	0.0898921	0	0	1	1	1
GO:0090545	1	CHD-type complex	16	0.239712	0	0	1	1	1
GO:0000118	1	histone deacetylase complex	68	1.01878	0	0	0.628569	1	1
GO:0070822	1	Sin3-type complex	15	0.22473	0	0	1	1	1
GO:0000792	1	heterochromatin	76	1.13863	1	0.878246	1	1	1
GO:0043511	1	inhibin complex	1	0.014982	0	0	1	1	1
GO:0036284	1	tubulobulbar complex	2	0.029964	0	0	1	1	1
GO:0002102	1	podosome	27	0.404515	0	0	1	1	1
GO:0048180	1	activin complex	1	0.014982	0	0	1	1	1
GO:0031264	1	death-inducing signaling complex	9	0.134838	1	7.4163	0.138218	1	1
GO:0045120	1	pronucleus	15	0.22473	1	4.44978	0.211839	1	1
GO:0031617	1	NMS complex	4	0.0599281	0	0	1	1	1
GO:0031228	1	intrinsic component of Golgi membrane	63	0.943867	0	0	1	1	1
GO:0031257	1	cell trailing edge membrane	1	0.014982	0	0	1	1	1
GO:0001931	1	uropod	13	0.194766	0	0	1	1	1
GO:0031597	1	cytosolic proteasome complex	9	0.134838	0	0	1	1	1
GO:0030176	1	integral component of endoplasmic reticulum membrane	154	2.30723	0	0	0.178246	1	1
GO:0044094	1	host cell nuclear part	5	0.0749101	0	0	1	1	1
GO:0043202	1	lysosomal lumen	79	1.18358	0	0	0.633622	1	1
GO:0000836	1	Hrd1p ubiquitin ligase complex	8	0.119856	0	0	1	1	1
GO:0030137	1	COPI-coated vesicle	27	0.404515	0	0	1	1	1
GO:0000444	1	MIS12/MIND type complex	4	0.0599281	0	0	1	1	1
GO:0000778	1	condensed nuclear chromosome kinetochore	16	0.239712	0	0	1	1	1
GO:0036452	1	ESCRT complex	25	0.374551	0	0	1	1	1
GO:0097346	1	INO80-type complex	26	0.389533	0	0	1	1	1
GO:0031261	1	DNA replication preinitiation complex	5	0.0749101	0	0	1	1	1
GO:0000803	1	sex chromosome	27	0.404515	0	0	1	1	1
GO:0030120	1	vesicle coat	50	0.749101	0	0	1	1	1
GO:0012507	1	ER to Golgi transport vesicle membrane	56	0.838993	0	0	1	1	1
GO:0030663	1	COPI-coated vesicle membrane	17	0.254694	0	0	1	1	1
GO:0000795	1	synaptonemal complex	28	0.419497	0	0	1	1	1
GO:0030119	1	AP-type membrane coat adaptor complex	40	0.599281	0	0	1	1	1
GO:0030128	1	clathrin coat of endocytic vesicle	10	0.14982	0	0	1	1	1
GO:0030132	1	clathrin coat of coated pit	15	0.22473	0	0	1	1	1
GO:0030131	1	clathrin adaptor complex	23	0.344586	0	0	1	1	1
GO:0030130	1	clathrin coat of trans-Golgi network vesicle	13	0.194766	0	0	1	1	1
GO:0031205	1	endoplasmic reticulum Sec complex	2	0.029964	0	0	1	1	1
GO:0005758	1	mitochondrial intermembrane space	74	1.10867	3	2.70595	0.10526	1	1
GO:0061645	1	endocytic patch	14	0.209748	0	0	1	1	1
GO:0036125	1	fatty acid beta-oxidation multienzyme complex	1	0.014982	0	0	1	1	1
GO:0005901	1	caveola	72	1.07871	0	0	0.629434	1	1
GO:0032391	1	photoreceptor connecting cilium	36	0.539353	0	0	1	1	1
GO:0001750	1	photoreceptor outer segment	63	0.943867	1	1.05947	0.614697	1	1
GO:0005882	1	intermediate filament	67	1.0038	1	0.996219	1	1	1
GO:0002080	1	acrosomal membrane	14	0.209748	0	0	1	1	1
GO:0032997	1	Fc receptor complex	3	0.0449461	0	0	1	1	1
GO:0032116	1	SMC loading complex	2	0.029964	0	0	1	1	1
GO:0008328	1	ionotropic glutamate receptor complex	28	0.419497	0	0	1	1	1
GO:0034706	1	sodium channel complex	20	0.29964	0	0	1	1	1
GO:0020016	1	ciliary pocket	3	0.0449461	0	0	1	1	1
GO:0060170	1	ciliary membrane	59	0.883939	1	1.1313	0.590983	1	1
GO:0005902	1	microvillus	71	1.06372	0	0	0.629105	1	1
GO:0020003	1	symbiont-containing vacuole	6	0.0898921	0	0	1	1	1
GO:0005697	1	telomerase holoenzyme complex	19	0.284658	0	0	1	1	1
GO:0072588	1	box H/ACA RNP complex	5	0.0749101	0	0	1	1	1
GO:0043527	1	tRNA methyltransferase complex	5	0.0749101	0	0	1	1	1
GO:0000939	1	condensed chromosome inner kinetochore	5	0.0749101	0	0	1	1	1
GO:0000808	1	origin recognition complex	9	0.134838	0	0	1	1	1
GO:0045177	1	apical part of cell	313	4.68937	4	0.852993	1	1	1
GO:0005912	1	adherens junction	148	2.21734	0	0	0.285158	1	1
GO:0036387	1	pre-replicative complex	3	0.0449461	0	0	1	1	1
GO:0030681	1	multimeric ribonuclease P complex	10	0.14982	0	0	1	1	1
GO:0046930	1	pore complex	19	0.284658	0	0	1	1	1
GO:0045335	1	phagocytic vesicle	129	1.93268	1	0.517416	1	1	1
GO:0071682	1	endocytic vesicle lumen	16	0.239712	0	0	1	1	1
GO:0030057	1	desmosome	21	0.314622	1	3.17841	0.279195	1	1
GO:0000177	1	cytoplasmic exosome (RNase complex)	14	0.209748	0	0	1	1	1
GO:0031229	1	intrinsic component of nuclear inner membrane	13	0.194766	0	0	1	1	1
GO:0042555	1	MCM complex	12	0.179784	1	5.56222	0.175846	1	1
GO:0005652	1	nuclear lamina	12	0.179784	1	5.56222	0.175846	1	1
GO:0044292	1	dendrite terminus	12	0.179784	0	0	1	1	1
GO:0045293	1	mRNA editing complex	8	0.119856	0	0	1	1	1
GO:0044232	1	organelle membrane contact site	28	0.419497	0	0	1	1	1
GO:0099522	1	region of cytosol	23	0.344586	0	0	1	1	1
GO:0044304	1	main axon	60	0.898921	0	0	1	1	1
GO:0098533	1	ATPase dependent transmembrane transport complex	19	0.284658	0	0	1	1	1
GO:0036019	1	endolysosome	19	0.284658	0	0	1	1	1
GO:0045254	1	pyruvate dehydrogenase complex	7	0.104874	0	0	1	1	1
GO:0030936	1	transmembrane collagen trimer	1	0.014982	0	0	1	1	1
GO:0098553	1	lumenal side of endoplasmic reticulum membrane	26	0.389533	0	0	1	1	1
GO:0070419	1	nonhomologous end joining complex	9	0.134838	1	7.4163	0.138218	1	1
GO:0043186	1	P granule	16	0.239712	0	0	1	1	1
GO:0005852	1	eukaryotic translation initiation factor 3 complex	16	0.239712	0	0	1	1	1
GO:0032010	1	phagolysosome	5	0.0749101	1	13.3493	0.0853741	1	1
GO:0030670	1	phagocytic vesicle membrane	71	1.06372	0	0	0.629105	1	1
GO:0097651	1	phosphatidylinositol 3-kinase complex, class I	5	0.0749101	0	0	1	1	1
GO:0032156	1	septin cytoskeleton	13	0.194766	0	0	1	1	1
GO:0031235	1	intrinsic component of the cytoplasmic side of the plasma membrane	6	0.0898921	0	0	1	1	1
GO:0008305	1	integrin complex	29	0.434479	0	0	1	1	1
GO:0033644	1	host cell membrane	1	0.014982	0	0	1	1	1
GO:0044221	1	host cell synapse	1	0.014982	0	0	1	1	1
GO:0005845	1	mRNA cap binding complex	12	0.179784	0	0	1	1	1
GO:0005876	1	spindle microtubule	55	0.824011	0	0	1	1	1
GO:0031985	1	Golgi cisterna	101	1.51318	0	0	0.409049	1	1
GO:0035859	1	Seh1-associated complex	18	0.269676	0	0	1	1	1
GO:0060187	1	cell pole	2	0.029964	0	0	1	1	1
GO:0043296	1	apical junction complex	117	1.7529	0	0	0.423449	1	1
GO:0070160	1	tight junction	101	1.51318	0	0	0.409049	1	1
GO:0005921	1	gap junction	12	0.179784	0	0	1	1	1
GO:0090576	1	RNA polymerase III transcription factor complex	11	0.164802	0	0	1	1	1
GO:0033061	1	DNA recombinase mediator complex	7	0.104874	0	0	1	1	1
GO:0044217	1	other organism part	2	0.029964	0	0	1	1	1
GO:0089717	1	spanning component of membrane	16	0.239712	1	4.17167	0.223485	1	1
GO:0014704	1	intercalated disc	46	0.689173	0	0	1	1	1
GO:0031166	1	integral component of vacuolar membrane	5	0.0749101	0	0	1	1	1
GO:0097636	1	intrinsic component of autophagosome membrane	2	0.029964	0	0	1	1	1
GO:0000306	1	extrinsic component of vacuolar membrane	4	0.0599281	0	0	1	1	1
GO:0034045	1	phagophore assembly site membrane	16	0.239712	0	0	1	1	1
GO:0097630	1	intrinsic component of omegasome membrane	1	0.014982	0	0	1	1	1
GO:0001917	1	photoreceptor inner segment	39	0.584299	0	0	1	1	1
GO:0033100	1	NuA3 histone acetyltransferase complex	1	0.014982	0	0	1	1	1
GO:0030315	1	T-tubule	44	0.659209	0	0	1	1	1
GO:0000930	1	gamma-tubulin complex	22	0.329604	1	3.03394	0.28985	1	1
GO:0000931	1	gamma-tubulin large complex	8	0.119856	0	0	1	1	1
GO:0001534	1	radial spoke	4	0.0599281	0	0	1	1	1
GO:0045252	1	oxoglutarate dehydrogenase complex	6	0.0898921	0	0	1	1	1
GO:0005947	1	mitochondrial alpha-ketoglutarate dehydrogenase complex	5	0.0749101	0	0	1	1	1
GO:0000347	1	THO complex	6	0.0898921	0	0	1	1	1
GO:0000346	1	transcription export complex	14	0.209748	1	4.76762	0.200019	1	1
GO:0005839	1	proteasome core complex	20	0.29964	0	0	1	1	1
GO:1990427	1	stereocilia tip-link density	1	0.014982	0	0	1	1	1
GO:0005675	1	transcription factor TFIIH holo complex	12	0.179784	0	0	1	1	1
GO:0000439	1	transcription factor TFIIH core complex	8	0.119856	0	0	1	1	1
GO:0000796	1	condensin complex	8	0.119856	0	0	1	1	1
GO:1990415	1	Pex17p-Pex14p docking complex	3	0.0449461	0	0	1	1	1
GO:0033017	1	sarcoplasmic reticulum membrane	27	0.404515	0	0	1	1	1
GO:0000229	1	cytoplasmic chromosome	1	0.014982	0	0	1	1	1
GO:0032591	1	dendritic spine membrane	10	0.14982	0	0	1	1	1
GO:0071159	1	NF-kappaB complex	2	0.029964	0	0	1	1	1
GO:1903439	1	calcitonin family receptor complex	3	0.0449461	0	0	1	1	1
GO:0032994	1	protein-lipid complex	23	0.344586	0	0	1	1	1
GO:0090734	1	site of DNA damage	82	1.22853	1	0.813984	1	1	1
GO:0055037	1	recycling endosome	163	2.44207	4	1.63796	0.315799	1	1
GO:0005802	1	trans-Golgi network	228	3.4159	0	0	0.0855151	1	1
GO:0035838	1	growing cell tip	2	0.029964	0	0	1	1	1
GO:0034751	1	aryl hydrocarbon receptor complex	4	0.0599281	0	0	1	1	1
GO:0009295	1	nucleoid	43	0.644227	0	0	1	1	1
GO:0032154	1	cleavage furrow	52	0.779065	0	0	1	1	1
GO:0005884	1	actin filament	103	1.54315	2	1.29605	0.669395	1	1
GO:0042641	1	actomyosin	73	1.09369	2	1.82868	0.303927	1	1
GO:0014731	1	spectrin-associated cytoskeleton	9	0.134838	0	0	1	1	1
GO:0099569	1	presynaptic cytoskeleton	6	0.0898921	0	0	1	1	1
GO:0061673	1	mitotic spindle astral microtubule	6	0.0898921	0	0	1	1	1
GO:0097427	1	microtubule bundle	6	0.0898921	0	0	1	1	1
GO:1990716	1	axonemal central apparatus	3	0.0449461	0	0	1	1	1
GO:0099115	1	chromosome, subtelomeric region	1	0.014982	0	0	1	1	1
GO:0005720	1	nuclear heterochromatin	36	0.539353	0	0	1	1	1
GO:0034358	1	plasma lipoprotein particle	20	0.29964	0	0	1	1	1
GO:1990673	1	intrinsic component of endoplasmic reticulum-Golgi intermediate compartment (ERGIC) membrane	1	0.014982	0	0	1	1	1
GO:0080008	1	Cul4-RING E3 ubiquitin ligase complex	33	0.494407	0	0	1	1	1
GO:0030014	1	CCR4-NOT complex	17	0.254694	0	0	1	1	1
GO:0030312	1	external encapsulating structure	3	0.0449461	0	0	1	1	1
GO:0071782	1	endoplasmic reticulum tubular network	24	0.359569	0	0	1	1	1
GO:0098892	1	extrinsic component of postsynaptic specialization membrane	6	0.0898921	0	0	1	1	1
GO:0098839	1	postsynaptic density membrane	62	0.928885	1	1.07656	0.6089	1	1
GO:0005593	1	FACIT collagen trimer	4	0.0599281	0	0	1	1	1
GO:0005583	1	fibrillar collagen trimer	7	0.104874	0	0	1	1	1
GO:0030935	1	sheet-forming collagen trimer	1	0.014982	0	0	1	1	1
GO:0098651	1	basement membrane collagen trimer	7	0.104874	0	0	1	1	1
GO:0005598	1	short-chain collagen trimer	1	0.014982	0	0	1	1	1
GO:0030934	1	anchoring collagen complex	1	0.014982	0	0	1	1	1
GO:0098652	1	collagen type VII anchoring fibril	1	0.014982	0	0	1	1	1
GO:0005788	1	endoplasmic reticulum lumen	228	3.4159	0	0	0.0855151	1	1
GO:0150005	1	enzyme activator complex	4	0.0599281	0	0	1	1	1
GO:0031672	1	A band	27	0.404515	1	2.4721	0.340819	1	1
GO:0098647	1	collagen beaded filament	3	0.0449461	0	0	1	1	1
GO:0070081	1	clathrin-sculpted monoamine transport vesicle	5	0.0749101	0	0	1	1	1
GO:0030688	1	preribosome, small subunit precursor	15	0.22473	0	0	1	1	1
GO:0030689	1	Noc complex	3	0.0449461	0	0	1	1	1
GO:0030687	1	preribosome, large subunit precursor	24	0.359569	1	2.78111	0.310692	1	1
GO:0031414	1	N-terminal protein acetyltransferase complex	9	0.134838	0	0	1	1	1
GO:0071141	1	SMAD protein complex	8	0.119856	0	0	1	1	1
GO:0030496	1	midbody	174	2.60687	4	1.53441	0.338628	1	1
GO:0015030	1	Cajal body	54	0.809029	0	0	1	1	1
GO:0090533	1	cation-transporting ATPase complex	13	0.194766	0	0	1	1	1
GO:0031201	1	SNARE complex	42	0.629245	1	1.58921	0.472886	1	1
GO:1902710	1	GABA receptor complex	4	0.0599281	0	0	1	1	1
GO:0072562	1	blood microparticle	99	1.48322	3	2.02263	0.191195	1	1
GO:1903440	1	amylin receptor complex	2	0.029964	0	0	1	1	1
GO:0005871	1	kinesin complex	50	0.749101	0	0	1	1	1
GO:0044298	1	cell body membrane	17	0.254694	0	0	1	1	1
GO:0030990	1	intraciliary transport particle	27	0.404515	0	0	1	1	1
GO:0097470	1	ribbon synapse	11	0.164802	0	0	1	1	1
GO:0097208	1	alveolar lamellar body	6	0.0898921	0	0	1	1	1
GO:0097232	1	lamellar body membrane	2	0.029964	0	0	1	1	1
GO:0032982	1	myosin filament	12	0.179784	0	0	1	1	1
GO:0016324	1	apical plasma membrane	254	3.80543	3	0.788346	1	1	1
GO:1990907	1	beta-catenin-TCF complex	11	0.164802	0	0	1	1	1
GO:0099012	1	neuronal dense core vesicle membrane	3	0.0449461	0	0	1	1	1
GO:0098922	1	extrinsic component of dense core granule membrane	1	0.014982	0	0	1	1	1
GO:0042709	1	succinate-CoA ligase complex	2	0.029964	0	0	1	1	1
GO:0016460	1	myosin II complex	11	0.164802	0	0	1	1	1
GO:0098966	1	perisynaptic extracellular matrix	1	0.014982	0	0	1	1	1
GO:0097574	1	lateral part of cell	2	0.029964	0	0	1	1	1
GO:0005849	1	mRNA cleavage factor complex	20	0.29964	0	0	1	1	1
GO:0071437	1	invadopodium	13	0.194766	0	0	1	1	1
GO:0150002	1	distal dendrite	1	0.014982	0	0	1	1	1
GO:0097440	1	apical dendrite	15	0.22473	0	0	1	1	1
GO:0039714	1	cytoplasmic viral factory	1	0.014982	0	0	1	1	1
GO:0031234	1	extrinsic component of cytoplasmic side of plasma membrane	79	1.18358	2	1.68979	0.336491	1	1
GO:1905360	1	GTPase complex	23	0.344586	0	0	1	1	1
GO:0032045	1	guanyl-nucleotide exchange factor complex	14	0.209748	1	4.76762	0.200019	1	1
GO:0014802	1	terminal cisterna	4	0.0599281	0	0	1	1	1
GO:0033018	1	sarcoplasmic reticulum lumen	7	0.104874	0	0	1	1	1
GO:0070938	1	contractile ring	10	0.14982	0	0	1	1	1
GO:0098896	1	postsynaptic early endosome membrane	1	0.014982	0	0	1	1	1
GO:0098999	1	extrinsic component of postsynaptic endosome membrane	2	0.029964	0	0	1	1	1
GO:0043195	1	terminal bouton	36	0.539353	0	0	1	1	1
GO:0097457	1	hippocampal mossy fiber	3	0.0449461	0	0	1	1	1
GO:0072687	1	meiotic spindle	9	0.134838	0	0	1	1	1
GO:0051233	1	spindle midzone	33	0.494407	1	2.02263	0.397196	1	1
GO:0071754	1	IgM immunoglobulin complex, circulating	3	0.0449461	0	0	1	1	1
GO:1905286	1	serine-type peptidase complex	2	0.029964	0	0	1	1	1
GO:1990005	1	granular vesicle	2	0.029964	0	0	1	1	1
GO:0106068	1	SUMO ligase complex	8	0.119856	0	0	1	1	1
GO:0070992	1	translation initiation complex	1	0.014982	0	0	1	1	1
GO:0030904	1	retromer complex	20	0.29964	0	0	1	1	1
GO:0034364	1	high-density lipoprotein particle	12	0.179784	0	0	1	1	1
GO:0034385	1	triglyceride-rich plasma lipoprotein particle	11	0.164802	0	0	1	1	1
GO:0060199	1	clathrin-sculpted glutamate transport vesicle	3	0.0449461	0	0	1	1	1
GO:0060200	1	clathrin-sculpted acetylcholine transport vesicle	2	0.029964	0	0	1	1	1
GO:0031094	1	platelet dense tubular network	10	0.14982	0	0	1	1	1
GO:0031091	1	platelet alpha granule	77	1.15362	0	0	0.63211	1	1
GO:0005744	1	TIM23 mitochondrial import inner membrane translocase complex	14	0.209748	0	0	1	1	1
GO:0031082	1	BLOC complex	20	0.29964	0	0	1	1	1
GO:0032580	1	Golgi cisterna membrane	78	1.1686	0	0	0.632836	1	1
GO:0000137	1	Golgi cis cisterna	21	0.314622	0	0	1	1	1
GO:0033256	1	I-kappaB/NF-kappaB complex	7	0.104874	0	0	1	1	1
GO:0038037	1	G protein-coupled receptor dimeric complex	3	0.0449461	0	0	1	1	1
GO:0001674	1	female germ cell nucleus	3	0.0449461	0	0	1	1	1
GO:0042583	1	chromaffin granule	5	0.0749101	0	0	1	1	1
GO:0016010	1	dystrophin-associated glycoprotein complex	13	0.194766	0	0	1	1	1
GO:0016011	1	dystroglycan complex	4	0.0599281	0	0	1	1	1
GO:0000805	1	X chromosome	9	0.134838	0	0	1	1	1
GO:0016942	1	insulin-like growth factor binding protein complex	3	0.0449461	0	0	1	1	1
GO:0097517	1	contractile actin filament bundle	62	0.928885	0	0	1	1	1
GO:0032420	1	stereocilium	42	0.629245	0	0	1	1	1
GO:0099091	1	postsynaptic specialization, intracellular component	19	0.284658	0	0	1	1	1
GO:0044796	1	DNA polymerase processivity factor complex	1	0.014982	0	0	1	1	1
GO:0031379	1	RNA-directed RNA polymerase complex	2	0.029964	0	0	1	1	1
GO:0098637	1	protein complex involved in cell-matrix adhesion	1	0.014982	0	0	1	1	1
GO:0033202	1	DNA helicase complex	15	0.22473	0	0	1	1	1
GO:0034992	1	microtubule organizing center attachment site	8	0.119856	0	0	1	1	1
GO:0106094	1	nuclear membrane microtubule tethering complex	8	0.119856	0	0	1	1	1
GO:0000798	1	nuclear cohesin complex	4	0.0599281	0	0	1	1	1
GO:0030893	1	meiotic cohesin complex	5	0.0749101	1	13.3493	0.0853741	1	1
GO:0098675	1	intrinsic component of neuronal dense core vesicle membrane	1	0.014982	0	0	1	1	1
GO:0098952	1	intrinsic component of spine apparatus membrane	1	0.014982	0	0	1	1	1
GO:0099146	1	intrinsic component of postsynaptic density membrane	31	0.464443	0	0	1	1	1
GO:0099060	1	integral component of postsynaptic specialization membrane	37	0.554335	0	0	1	1	1
GO:0000940	1	condensed chromosome outer kinetochore	13	0.194766	0	0	1	1	1
GO:0009368	1	endopeptidase Clp complex	2	0.029964	0	0	1	1	1
GO:1903768	1	taste receptor complex	1	0.014982	0	0	1	1	1
GO:0099034	1	anchored component of postsynaptic endosome membrane	2	0.029964	0	0	1	1	1
GO:0098951	1	intrinsic component of postsynaptic recycling endosome membrane	2	0.029964	0	0	1	1	1
GO:0099030	1	anchored component of postsynaptic specialization membrane	3	0.0449461	0	0	1	1	1
GO:0099026	1	anchored component of presynaptic membrane	5	0.0749101	0	0	1	1	1
GO:1904511	1	cytoplasmic microtubule plus-end	2	0.029964	0	0	1	1	1
GO:0055028	1	cortical microtubule	3	0.0449461	0	0	1	1	1
GO:0035267	1	NuA4 histone acetyltransferase complex	18	0.269676	0	0	1	1	1
GO:0097524	1	sperm plasma membrane	4	0.0599281	0	0	1	1	1
GO:1905347	1	endodeoxyribonuclease complex	6	0.0898921	0	0	1	1	1
GO:0042824	1	MHC class I peptide loading complex	9	0.134838	0	0	1	1	1
GO:0031308	1	intrinsic component of nuclear outer membrane	1	0.014982	0	0	1	1	1
GO:0097179	1	protease inhibitor complex	3	0.0449461	0	0	1	1	1
GO:0044190	1	host cell mitochondrial envelope	1	0.014982	0	0	1	1	1
GO:0036064	1	ciliary basal body	129	1.93268	1	0.517416	1	1	1
GO:0060091	1	kinocilium	6	0.0898921	0	0	1	1	1
GO:0071020	1	post-spliceosomal complex	3	0.0449461	0	0	1	1	1
GO:0036194	1	muscle cell projection	3	0.0449461	0	0	1	1	1
GO:1905202	1	methylcrotonoyl-CoA carboxylase complex	2	0.029964	0	0	1	1	1
GO:0048500	1	signal recognition particle	9	0.134838	0	0	1	1	1
GO:0071256	1	translocon complex	6	0.0898921	0	0	1	1	1
GO:0034707	1	chloride channel complex	27	0.404515	0	0	1	1	1
GO:0098831	1	presynaptic active zone cytoplasmic component	15	0.22473	1	4.44978	0.211839	1	1
GO:0032009	1	early phagosome	11	0.164802	0	0	1	1	1
GO:0097136	1	Bcl-2 family protein complex	6	0.0898921	0	0	1	1	1
GO:0031231	1	intrinsic component of peroxisomal membrane	16	0.239712	0	0	1	1	1
GO:0071014	1	post-mRNA release spliceosomal complex	12	0.179784	0	0	1	1	1
GO:0071012	1	catalytic step 1 spliceosome	12	0.179784	0	0	1	1	1
GO:0071010	1	prespliceosome	16	0.239712	0	0	1	1	1
GO:0005721	1	pericentric heterochromatin	20	0.29964	0	0	1	1	1
GO:0000314	1	organellar small ribosomal subunit	28	0.419497	0	0	1	1	1
GO:0002141	1	stereocilia ankle link	4	0.0599281	0	0	1	1	1
GO:0031906	1	late endosome lumen	6	0.0898921	0	0	1	1	1
GO:0000275	1	mitochondrial proton-transporting ATP synthase complex, catalytic core F(1)	4	0.0599281	0	0	1	1	1
GO:0045267	1	proton-transporting ATP synthase, catalytic core	1	0.014982	0	0	1	1	1
GO:0045277	1	respiratory chain complex IV	15	0.22473	0	0	1	1	1
GO:0010009	1	cytoplasmic side of endosome membrane	4	0.0599281	0	0	1	1	1
GO:0005858	1	axonemal dynein complex	17	0.254694	0	0	1	1	1
GO:0045257	1	succinate dehydrogenase complex (ubiquinone)	5	0.0749101	0	0	1	1	1
GO:0045283	1	fumarate reductase complex	5	0.0749101	0	0	1	1	1
GO:0005790	1	smooth endoplasmic reticulum	30	0.449461	1	2.22489	0.369635	1	1
GO:0044665	1	MLL1/2 complex	31	0.464443	0	0	1	1	1
GO:0010369	1	chromocenter	13	0.194766	0	0	1	1	1
GO:0030874	1	nucleolar chromatin	1	0.014982	0	0	1	1	1
GO:0038201	1	TOR complex	14	0.209748	0	0	1	1	1
GO:0031933	1	telomeric heterochromatin	4	0.0599281	0	0	1	1	1
GO:0005622	2	intracellular	11823	177.132	172	0.971025	0.412173	1	1
GO:0110165	2	cellular anatomical entity	14039	210.333	213	1.01268	0.585165	1	1
GO:1990391	2	DNA repair complex	35	0.524371	2	3.8141	0.103247	1	1
GO:0005634	2	nucleus	6316	94.6264	91	0.961676	0.634768	1	1
GO:0098797	2	plasma membrane protein complex	511	7.65581	6	0.783718	0.709893	1	1
GO:0043235	2	receptor complex	387	5.79804	7	1.2073	0.526284	1	1
GO:0016021	2	integral component of membrane	4053	60.7221	60	0.988108	1	1	1
GO:0031226	2	intrinsic component of plasma membrane	1183	17.7237	25	1.41054	0.0809884	1	1
GO:0099023	2	vesicle tethering complex	68	1.01878	2	1.96314	0.276575	1	1
GO:0031410	2	cytoplasmic vesicle	2036	30.5034	25	0.819581	0.326114	1	1
GO:1990234	2	transferase complex	745	11.1616	7	0.62715	0.274763	1	1
GO:1902911	2	protein kinase complex	97	1.45326	2	1.37622	0.659127	1	1
GO:0005730	2	nucleolus	864	12.9445	19	1.46781	0.110916	1	1
GO:0044798	2	nuclear transcription factor complex	171	2.56193	4	1.56133	0.332096	1	1
GO:0097449	2	astrocyte projection	12	0.179784	1	5.56222	0.175846	1	1
GO:0045202	2	synapse	1019	15.2667	13	0.851528	0.687552	1	1
GO:0098984	2	neuron to neuron synapse	296	4.43468	5	1.12748	0.806186	1	1
GO:0071749	2	polymeric IgA immunoglobulin complex	4	0.0599281	1	16.6867	0.0716666	1	1
GO:0005911	2	cell-cell junction	399	5.97783	6	1.00371	1	1	1
GO:0005743	2	mitochondrial inner membrane	455	6.81682	11	1.61366	0.115129	1	1
GO:0034703	2	cation channel complex	151	2.26229	3	1.32609	0.497805	1	1
GO:0030894	2	replisome	27	0.404515	1	2.4721	0.340819	1	1
GO:0043596	2	nuclear replication fork	42	0.629245	1	1.58921	0.472886	1	1
GO:0000428	2	DNA-directed RNA polymerase complex	106	1.58809	2	1.25937	0.674823	1	1
GO:0099568	2	cytoplasmic region	223	3.34099	3	0.897937	1	1	1
GO:0005938	2	cell cortex	286	4.28486	5	1.1669	0.622648	1	1
GO:0042175	2	nuclear outer membrane-endoplasmic reticulum membrane network	967	14.4876	10	0.690245	0.272076	1	1
GO:0098562	2	cytoplasmic side of membrane	163	2.44207	4	1.63796	0.315799	1	1
GO:0098588	2	bounding membrane of organelle	1868	27.9864	21	0.750364	0.184668	1	1
GO:0005791	2	rough endoplasmic reticulum	71	1.06372	3	2.82028	0.0962308	1	1
GO:0000123	2	histone acetyltransferase complex	80	1.19856	1	0.834333	1	1	1
GO:0030141	2	secretory granule	709	10.6223	10	0.94142	1	1	1
GO:0030659	2	cytoplasmic vesicle membrane	670	10.038	5	0.498109	0.138245	1	1
GO:0098805	2	whole membrane	1519	22.7577	19	0.834883	0.502642	1	1
GO:1903293	2	phosphatase complex	44	0.659209	1	1.51697	0.488376	1	1
GO:0000785	2	chromatin	847	12.6898	15	1.18205	0.467341	1	1
GO:0044815	2	DNA packaging complex	65	0.973831	2	2.05374	0.260128	1	1
GO:0030684	2	preribosome	78	1.1686	2	1.71145	0.331091	1	1
GO:0060205	2	cytoplasmic vesicle lumen	291	4.35977	3	0.68811	0.804301	1	1
GO:0031300	2	intrinsic component of organelle membrane	374	5.60328	3	0.535401	0.383794	1	1
GO:0030672	2	synaptic vesicle membrane	86	1.28845	1	0.776124	1	1	1
GO:0005770	2	late endosome	252	3.77547	4	1.05947	0.792434	1	1
GO:0010008	2	endosome membrane	451	6.75689	7	1.03598	0.843552	1	1
GO:0022624	2	proteasome accessory complex	25	0.374551	1	2.66987	0.320884	1	1
GO:0032592	2	integral component of mitochondrial membrane	80	1.19856	2	1.66867	0.341878	1	1
GO:0031304	2	intrinsic component of mitochondrial inner membrane	54	0.809029	1	1.23605	0.559288	1	1
GO:0005741	2	mitochondrial outer membrane	180	2.69676	3	1.11244	0.753273	1	1
GO:0070069	2	cytochrome complex	28	0.419497	1	2.38381	0.350567	1	1
GO:0048787	2	presynaptic active zone membrane	28	0.419497	1	2.38381	0.350567	1	1
GO:0098889	2	intrinsic component of presynaptic membrane	52	0.779065	1	1.28359	0.545935	1	1
GO:0099699	2	integral component of synaptic membrane	91	1.36336	2	1.46696	0.400074	1	1
GO:0034708	2	methyltransferase complex	106	1.58809	1	0.629686	1	1	1
GO:0042579	2	microbody	131	1.96264	5	2.54758	0.0511783	1	1
GO:0098858	2	actin-based cell projection	180	2.69676	2	0.74163	1	1	1
GO:0030532	2	small nuclear ribonucleoprotein complex	62	0.928885	2	2.15312	0.243693	1	1
GO:0005759	2	mitochondrial matrix	456	6.8318	9	1.31737	0.429407	1	1
GO:0000313	2	organellar ribosome	89	1.3334	3	2.24989	0.15483	1	1
GO:0005875	2	microtubule associated complex	142	2.12745	1	0.470047	0.727028	1	1
GO:0005681	2	spliceosomal complex	186	2.78666	2	0.717706	1	1	1
GO:0005819	2	spindle	340	5.09389	5	0.981569	1	1	1
GO:0150034	2	distal axon	242	3.62565	4	1.10325	0.786291	1	1
GO:0030427	2	site of polarized growth	170	2.54694	4	1.57051	0.329967	1	1
GO:0035770	2	ribonucleoprotein granule	212	3.17619	5	1.57421	0.256594	1	1
GO:0098862	2	cluster of actin-based cell projections	124	1.85777	3	1.61484	0.439108	1	1
GO:0043230	2	extracellular organelle	1767	26.4732	35	1.32209	0.0949007	1	1
GO:0032838	2	plasma membrane bounded cell projection cytoplasm	183	2.74171	1	0.364736	0.530181	1	1
GO:0005764	2	lysosome	645	9.6634	9	0.931349	1	1	1
GO:0098852	2	lytic vacuole membrane	355	5.31862	4	0.752075	0.822892	1	1
GO:0005766	2	primary lysosome	147	2.20236	1	0.454059	0.728506	1	1
N/A	N/A	UNCLASSIFIED	858	12.8546	11	0.855726	0.77108	1	1
GO:0031252	2	cell leading edge	382	5.72313	7	1.22311	0.521578	1	1
GO:0005815	2	microtubule organizing center	718	10.7571	10	0.929619	1	1	1
GO:0030017	2	sarcomere	152	2.27727	2	0.878246	1	1	1
GO:0044297	2	cell body	458	6.86177	8	1.16588	0.560778	1	1
GO:0036477	2	somatodendritic compartment	652	9.76828	10	1.02372	0.86902	1	1
GO:0098833	2	presynaptic endocytic zone	9	0.134838	0	0	1	1	1
GO:0099243	2	extrinsic component of synaptic membrane	13	0.194766	0	0	1	1	1
GO:0097447	2	dendritic tree	470	7.04155	5	0.710071	0.562621	1	1
GO:0000794	2	condensed nuclear chromosome	83	1.24351	1	0.804177	1	1	1
GO:1905348	2	endonuclease complex	36	0.539353	0	0	1	1	1
GO:0005753	2	mitochondrial proton-transporting ATP synthase complex	21	0.314622	1	3.17841	0.279195	1	1
GO:0045263	2	proton-transporting ATP synthase complex, coupling factor F(o)	13	0.194766	0	0	1	1	1
GO:0030863	2	cortical cytoskeleton	103	1.54315	1	0.648026	1	1	1
GO:0015629	2	actin cytoskeleton	441	6.60707	6	0.908118	1	1	1
GO:0098794	2	postsynapse	492	7.37115	7	0.949648	1	1	1
GO:0005604	2	basement membrane	71	1.06372	1	0.940094	1	1	1
GO:0090568	2	nuclear transcriptional repressor complex	27	0.404515	0	0	1	1	1
GO:0034705	2	potassium channel complex	61	0.913903	0	0	1	1	1
GO:0005942	2	phosphatidylinositol 3-kinase complex	27	0.404515	0	0	1	1	1
GO:0005874	2	microtubule	385	5.76808	3	0.520104	0.387594	1	1
GO:0060198	2	clathrin-sculpted vesicle	8	0.119856	0	0	1	1	1
GO:0030662	2	coated vesicle membrane	150	2.2473	1	0.444978	0.729693	1	1
GO:0098857	2	membrane microdomain	283	4.23991	5	1.17927	0.619567	1	1
GO:0044309	2	neuron spine	140	2.09748	4	1.90705	0.164154	1	1
GO:0005865	2	striated muscle thin filament	21	0.314622	0	0	1	1	1
GO:0044306	2	neuron projection terminus	99	1.48322	0	0	0.408378	1	1
GO:0033178	2	proton-transporting two-sector ATPase complex, catalytic domain	14	0.209748	0	0	1	1	1
GO:0048770	2	pigment granule	96	1.43827	3	2.08583	0.180058	1	1
GO:0031211	2	endoplasmic reticulum palmitoyltransferase complex	8	0.119856	0	0	1	1	1
GO:0031461	2	cullin-RING ubiquitin ligase complex	155	2.32221	0	0	0.178441	1	1
GO:0043209	2	myelin sheath	42	0.629245	1	1.58921	0.472886	1	1
GO:0048471	2	perinuclear region of cytoplasm	631	9.45366	6	0.634675	0.314068	1	1
GO:0097729	2	9+2 motile cilium	80	1.19856	0	0	0.634465	1	1
GO:0000307	2	cyclin-dependent protein kinase holoenzyme complex	40	0.599281	1	1.66867	0.456928	1	1
GO:0005635	2	nuclear envelope	442	6.62205	4	0.604042	0.422828	1	1
GO:0070603	2	SWI/SNF superfamily-type complex	78	1.1686	0	0	0.632836	1	1
GO:0000782	2	telomere cap complex	13	0.194766	1	5.13436	0.188022	1	1
GO:0000784	2	nuclear chromosome, telomeric region	106	1.58809	3	1.88906	0.21781	1	1
GO:0000776	2	kinetochore	134	2.00759	2	0.996219	1	1	1
GO:0000139	2	Golgi membrane	681	10.2028	4	0.392051	0.0495957	1	1
GO:0031254	2	cell trailing edge	13	0.194766	0	0	1	1	1
GO:0031227	2	intrinsic component of endoplasmic reticulum membrane	161	2.41211	0	0	0.180469	1	1
GO:0042025	2	host cell nucleus	143	2.14243	1	0.46676	0.727271	1	1
GO:0005775	2	vacuolar lumen	149	2.23232	0	0	0.17791	1	1
GO:0000835	2	ER ubiquitin ligase complex	9	0.134838	0	0	1	1	1
GO:0005798	2	Golgi-associated vesicle	162	2.42709	1	0.412016	0.736438	1	1
GO:0000777	2	condensed chromosome kinetochore	104	1.55813	1	0.641795	1	1	1
GO:0000780	2	condensed nuclear chromosome, centromeric region	27	0.404515	0	0	1	1	1
GO:0030117	2	membrane coat	88	1.31842	0	0	0.643055	1	1
GO:0030660	2	Golgi-associated vesicle membrane	99	1.48322	0	0	0.408378	1	1
GO:0030134	2	COPII-coated ER to Golgi transport vesicle	86	1.28845	0	0	0.640623	1	1
GO:0099086	2	synaptonemal structure	28	0.419497	0	0	1	1	1
GO:0030669	2	clathrin-coated endocytic vesicle membrane	59	0.883939	1	1.1313	0.590983	1	1
GO:0030125	2	clathrin vesicle coat	23	0.344586	0	0	1	1	1
GO:0005905	2	clathrin-coated pit	60	0.898921	0	0	1	1	1
GO:0012510	2	trans-Golgi network transport vesicle membrane	14	0.209748	0	0	1	1	1
GO:0031970	2	organelle envelope lumen	83	1.24351	3	2.41253	0.134189	1	1
GO:0044853	2	plasma membrane raft	96	1.43827	0	0	0.407914	1	1
GO:0035869	2	ciliary transition zone	64	0.958849	0	0	1	1	1
GO:0097733	2	photoreceptor cell cilium	87	1.30344	1	0.767203	1	1	1
GO:0045111	2	intermediate filament cytoskeleton	101	1.51318	4	2.64343	0.0699739	1	1
GO:0001669	2	acrosomal vesicle	73	1.09369	1	0.914338	1	1	1
GO:0098878	2	neurotransmitter receptor complex	30	0.449461	0	0	1	1	1
GO:0033655	2	host cell cytoplasm part	9	0.134838	0	0	1	1	1
GO:0065010	2	extracellular membrane-bounded organelle	8	0.119856	0	0	1	1	1
GO:0005732	2	small nucleolar ribonucleoprotein complex	21	0.314622	0	0	1	1	1
GO:0030677	2	ribonuclease P complex	13	0.194766	0	0	1	1	1
GO:0000178	2	exosome (RNase complex)	24	0.359569	0	0	1	1	1
GO:0005637	2	nuclear inner membrane	56	0.838993	0	0	1	1	1
GO:0005581	2	collagen trimer	55	0.824011	0	0	1	1	1
GO:0060293	2	germ plasm	16	0.239712	0	0	1	1	1
GO:0005767	2	secondary lysosome	15	0.22473	1	4.44978	0.211839	1	1
GO:0009898	2	cytoplasmic side of plasma membrane	138	2.06752	3	1.45101	0.46721	1	1
GO:0098636	2	protein complex involved in cell adhesion	34	0.509389	1	1.96314	0.406114	1	1
GO:0034518	2	RNA cap binding complex	13	0.194766	0	0	1	1	1
GO:0005795	2	Golgi stack	131	1.96264	1	0.509517	1	1	1
GO:0044291	2	cell-cell contact zone	67	1.0038	0	0	0.628549	1	1
GO:0031310	2	intrinsic component of vacuolar membrane	5	0.0749101	0	0	1	1	1
GO:0000421	2	autophagosome membrane	35	0.524371	0	0	1	1	1
GO:0000407	2	phagophore assembly site	31	0.464443	0	0	1	1	1
GO:1903349	2	omegasome membrane	4	0.0599281	0	0	1	1	1
GO:0042383	2	sarcolemma	113	1.69297	1	0.590678	1	1	1
GO:0005930	2	axoneme	100	1.4982	0	0	0.408678	1	1
GO:0045240	2	dihydrolipoyl dehydrogenase complex	10	0.14982	0	0	1	1	1
GO:0030062	2	mitochondrial tricarboxylic acid cycle enzyme complex	6	0.0898921	0	0	1	1	1
GO:0002140	2	stereocilia tip link	1	0.014982	0	0	1	1	1
GO:0016529	2	sarcoplasmic reticulum	55	0.824011	0	0	1	1	1
GO:0032590	2	dendrite membrane	27	0.404515	1	2.4721	0.340819	1	1
GO:0097648	2	G protein-coupled receptor complex	4	0.0599281	0	0	1	1	1
GO:0051286	2	cell tip	5	0.0749101	0	0	1	1	1
GO:0032153	2	cell division site	74	1.10867	0	0	0.630305	1	1
GO:0000235	2	astral microtubule	9	0.134838	0	0	1	1	1
GO:0016459	2	myosin complex	43	0.644227	2	3.1045	0.14243	1	1
GO:1990777	2	lipoprotein particle	20	0.29964	0	0	1	1	1
GO:0033116	2	endoplasmic reticulum-Golgi intermediate compartment membrane	64	0.958849	0	0	1	1	1
GO:0098827	2	endoplasmic reticulum subcompartment	28	0.419497	0	0	1	1	1
GO:0099634	2	postsynaptic specialization membrane	74	1.10867	1	0.901982	1	1	1
GO:0098890	2	extrinsic component of postsynaptic membrane	10	0.14982	0	0	1	1	1
GO:0014069	2	postsynaptic density	275	4.12006	5	1.21358	0.611927	1	1
GO:0098643	2	banded collagen fibril	7	0.104874	0	0	1	1	1
GO:0098646	2	collagen sheet	1	0.014982	0	0	1	1	1
GO:0098642	2	network-forming collagen trimer	6	0.0898921	0	0	1	1	1
GO:0098648	2	collagen anchoring fibril	1	0.014982	0	0	1	1	1
GO:0042599	2	lamellar body	9	0.134838	0	0	1	1	1
GO:0032127	2	dense core granule membrane	5	0.0749101	0	0	1	1	1
GO:0098992	2	neuronal dense core vesicle	5	0.0749101	0	0	1	1	1
GO:0099535	2	synapse-associated extracellular matrix	1	0.014982	0	0	1	1	1
GO:0099544	2	perisynaptic space	1	0.014982	0	0	1	1	1
GO:0039713	2	viral factory	1	0.014982	0	0	1	1	1
GO:0098842	2	postsynaptic early endosome	3	0.0449461	0	0	1	1	1
GO:0031901	2	early endosome membrane	137	2.05254	1	0.487202	0.726224	1	1
GO:0098895	2	postsynaptic endosome membrane	4	0.0599281	0	0	1	1	1
GO:0031313	2	extrinsic component of endosome membrane	9	0.134838	0	0	1	1	1
GO:0044302	2	dentate gyrus mossy fiber	4	0.0599281	0	0	1	1	1
GO:0071753	2	IgM immunoglobulin complex	3	0.0449461	0	0	1	1	1
GO:0090665	2	glycoprotein complex	13	0.194766	0	0	1	1	1
GO:0036454	2	growth factor complex	3	0.0449461	0	0	1	1	1
GO:0032432	2	actin filament bundle	67	1.0038	0	0	0.628549	1	1
GO:0106083	2	nuclear membrane protein complex	8	0.119856	0	0	1	1	1
GO:0008278	2	cohesin complex	9	0.134838	1	7.4163	0.138218	1	1
GO:0098956	2	intrinsic component of dense core granule membrane	1	0.014982	0	0	1	1	1
GO:0098897	2	spine apparatus membrane	1	0.014982	0	0	1	1	1
GO:0098948	2	intrinsic component of postsynaptic specialization membrane	40	0.599281	0	0	1	1	1
GO:0099055	2	integral component of postsynaptic membrane	66	0.988813	0	0	1	1	1
GO:0098949	2	intrinsic component of postsynaptic endosome membrane	2	0.029964	0	0	1	1	1
GO:0098944	2	postsynaptic recycling endosome membrane	2	0.029964	0	0	1	1	1
GO:0099025	2	anchored component of postsynaptic membrane	5	0.0749101	0	0	1	1	1
GO:0035371	2	microtubule plus-end	22	0.329604	1	3.03394	0.28985	1	1
GO:0030981	2	cortical microtubule cytoskeleton	5	0.0749101	0	0	1	1	1
GO:0043189	2	H4/H2A histone acetyltransferase complex	18	0.269676	0	0	1	1	1
GO:0005640	2	nuclear outer membrane	24	0.359569	0	0	1	1	1
GO:1904090	2	peptidase inhibitor complex	3	0.0449461	0	0	1	1	1
GO:0033650	2	host cell mitochondrion	1	0.014982	0	0	1	1	1
GO:0097732	2	9+2 non-motile cilium	6	0.0898921	0	0	1	1	1
GO:0005778	2	peroxisomal membrane	61	0.913903	0	0	1	1	1
GO:0045261	2	proton-transporting ATP synthase complex, catalytic core F(1)	5	0.0749101	0	0	1	1	1
GO:0045281	2	succinate dehydrogenase complex	5	0.0749101	0	0	1	1	1
GO:0043231	3	intracellular membrane-bounded organelle	9171	137.4	128	0.931586	0.215238	1	1
GO:0098796	3	membrane protein complex	1054	15.7911	18	1.13989	0.512823	1	1
GO:0005886	3	plasma membrane	4133	61.9207	73	1.17893	0.114251	1	1
GO:0031224	3	intrinsic component of membrane	4154	62.2353	63	1.01229	0.94016	1	1
GO:0097708	3	intracellular vesicle	2039	30.5483	25	0.818375	0.326166	1	1
GO:1902494	3	catalytic complex	1300	19.4766	18	0.924185	0.811653	1	1
GO:0061695	3	transferase complex, transferring phosphorus-containing groups	244	3.65561	4	1.09421	0.78745	1	1
GO:0031981	3	nuclear lumen	4116	61.666	62	1.00542	0.940125	1	1
GO:0043232	3	intracellular non-membrane-bounded organelle	4046	60.6173	71	1.17128	0.130184	1	1
GO:0005667	3	transcription factor complex	281	4.20995	7	1.66273	0.206471	1	1
GO:0097386	3	glial cell projection	25	0.374551	1	2.66987	0.320884	1	1
GO:0030054	3	cell junction	1634	24.4806	21	0.857821	0.517851	1	1
GO:0071746	3	IgA immunoglobulin complex, circulating	4	0.0599281	1	16.6867	0.0716666	1	1
GO:0070161	3	anchoring junction	710	10.6372	10	0.940094	1	1	1
GO:0019866	3	organelle inner membrane	510	7.64083	11	1.43963	0.19755	1	1
GO:0031966	3	mitochondrial membrane	666	9.97803	14	1.40308	0.191788	1	1
GO:0034702	3	ion channel complex	196	2.93648	3	1.02163	0.770122	1	1
GO:0005657	3	replication fork	73	1.09369	2	1.82868	0.303927	1	1
GO:0032993	3	protein-DNA complex	145	2.17239	4	1.84129	0.286439	1	1
GO:0000228	3	nuclear chromosome	896	13.4239	13	0.968423	1	1	1
GO:0030880	3	RNA polymerase complex	109	1.63304	2	1.22471	0.680412	1	1
GO:0005783	3	endoplasmic reticulum	1176	17.6189	13	0.737846	0.31522	1	1
GO:0031248	3	protein acetyltransferase complex	89	1.3334	1	0.749963	1	1	1
GO:0005654	3	nucleoplasm	3636	54.4746	55	1.00964	0.937547	1	1
GO:0099503	3	secretory vesicle	841	12.5999	11	0.873024	0.770044	1	1
GO:0012506	3	vesicle membrane	690	10.3376	5	0.483671	0.105357	1	1
GO:0031983	3	vesicle lumen	291	4.35977	3	0.68811	0.804301	1	1
GO:0008021	3	synaptic vesicle	166	2.48702	2	0.804177	1	1	1
GO:0099501	3	exocytic vesicle membrane	86	1.28845	1	0.776124	1	1	1
GO:0000502	3	proteasome complex	64	0.958849	2	2.08583	0.254646	1	1
GO:0031301	3	integral component of organelle membrane	348	5.21374	2	0.383602	0.254169	1	1
GO:0098573	3	intrinsic component of mitochondrial membrane	81	1.21354	2	1.64807	0.347251	1	1
GO:0031968	3	organelle outer membrane	202	3.02637	3	0.991287	1	1	1
GO:0009986	3	cell surface	717	10.7421	16	1.48947	0.113972	1	1
GO:0048786	3	presynaptic active zone	66	0.988813	2	2.02263	0.265611	1	1
GO:0042734	3	presynaptic membrane	110	1.64802	2	1.21358	0.682306	1	1
GO:0099240	3	intrinsic component of synaptic membrane	100	1.4982	2	1.33493	0.664153	1	1
GO:0120114	3	Sm-like protein family complex	72	1.07871	2	1.85407	0.298467	1	1
GO:0015630	3	microtubule cytoskeleton	1134	16.9896	16	0.941752	0.899115	1	1
GO:0030424	3	axon	517	7.74571	7	0.903727	1	1	1
GO:0099080	3	supramolecular complex	1013	15.1768	11	0.724791	0.345964	1	1
GO:0000323	3	lytic vacuole	645	9.6634	9	0.931349	1	1	1
GO:0005774	3	vacuolar membrane	406	6.0827	4	0.657603	0.532852	1	1
N/A	N/A	UNCLASSIFIED	858	12.8546	11	0.855726	0.77108	1	1
GO:0030016	3	myofibril	170	2.54694	2	0.785255	1	1	1
GO:0019897	3	extrinsic component of plasma membrane	133	1.99261	2	1.00371	1	1	1
GO:0000793	3	condensed chromosome	200	2.9964	1	0.333733	0.376699	1	1
GO:0045259	3	proton-transporting ATP synthase complex	22	0.329604	1	3.03394	0.28985	1	1
GO:0033177	3	proton-transporting two-sector ATPase complex, proton-transporting domain	22	0.329604	0	0	1	1	1
GO:0062023	3	collagen-containing extracellular matrix	277	4.15002	2	0.481925	0.447637	1	1
GO:0017053	3	transcriptional repressor complex	77	1.15362	1	0.86684	1	1	1
GO:0099513	3	polymeric cytoskeletal fiber	549	8.22513	3	0.364736	0.069755	1	1
GO:0030136	3	clathrin-coated vesicle	159	2.38214	2	0.839581	1	1	1
GO:0098589	3	membrane region	292	4.37475	5	1.14292	0.629133	1	1
GO:0036379	3	myofilament	23	0.344586	0	0	1	1	1
GO:1905961	3	protein-cysteine S-palmitoyltransferase complex	8	0.119856	0	0	1	1	1
GO:0000151	3	ubiquitin ligase complex	276	4.13504	1	0.241836	0.198469	1	1
GO:0031514	3	motile cilium	136	2.03755	0	0	0.273199	1	1
GO:1904949	3	ATPase complex	82	1.22853	0	0	0.636315	1	1
GO:0000781	3	chromosome, telomeric region	139	2.0825	4	1.92077	0.161327	1	1
GO:0000775	3	chromosome, centromeric region	191	2.86157	2	0.698918	1	1	1
GO:0033648	3	host intracellular membrane-bounded organelle	145	2.17239	1	0.460322	0.727837	1	1
GO:0000153	3	cytoplasmic ubiquitin ligase complex	15	0.22473	0	0	1	1	1
GO:0000779	3	condensed chromosome, centromeric region	118	1.76788	1	0.56565	1	1	1
GO:0048475	3	coated membrane	88	1.31842	0	0	0.643055	1	1
GO:0045334	3	clathrin-coated endocytic vesicle	72	1.07871	1	0.927037	1	1	1
GO:0030666	3	endocytic vesicle membrane	159	2.38214	1	0.41979	0.734475	1	1
GO:0030118	3	clathrin coat	39	0.584299	0	0	1	1	1
GO:0030140	3	trans-Golgi network transport vesicle	31	0.464443	1	2.15312	0.378958	1	1
GO:0097731	3	9+0 non-motile cilium	96	1.43827	1	0.695278	1	1	1
GO:0030430	3	host cell cytoplasm	9	0.134838	0	0	1	1	1
GO:1905354	3	exoribonuclease complex	25	0.374551	0	0	1	1	1
GO:0031965	3	nuclear membrane	284	4.25489	2	0.470047	0.450695	1	1
GO:0045495	3	pole plasm	16	0.239712	0	0	1	1	1
GO:0098791	3	Golgi subcompartment	333	4.98901	1	0.20044	0.100403	1	1
GO:0005776	3	autophagosome	92	1.37835	0	0	0.648411	1	1
GO:0097014	3	ciliary plasm	101	1.51318	0	0	0.409049	1	1
GO:0045239	3	tricarboxylic acid cycle enzyme complex	14	0.209748	0	0	1	1	1
GO:0002139	3	stereocilia coupling link	5	0.0749101	0	0	1	1	1
GO:0016528	3	sarcoplasm	62	0.928885	0	0	1	1	1
GO:0032589	3	neuron projection membrane	44	0.659209	1	1.51697	0.488376	1	1
GO:0005818	3	aster	9	0.134838	0	0	1	1	1
GO:0005881	3	cytoplasmic microtubule	65	0.973831	0	0	1	1	1
GO:0005793	3	endoplasmic reticulum-Golgi intermediate compartment	119	1.78286	0	0	0.426227	1	1
GO:0099572	3	postsynaptic specialization	287	4.29984	5	1.16283	0.6237	1	1
GO:0098644	3	complex of collagen trimers	14	0.209748	0	0	1	1	1
GO:0098645	3	collagen network	6	0.0898921	0	0	1	1	1
GO:0031045	3	dense core granule	14	0.209748	0	0	1	1	1
GO:0098845	3	postsynaptic endosome	12	0.179784	1	5.56222	0.175846	1	1
GO:0097444	3	spine apparatus	4	0.0599281	0	0	1	1	1
GO:0098936	3	intrinsic component of postsynaptic membrane	71	1.06372	0	0	0.629105	1	1
GO:0031302	3	intrinsic component of endosome membrane	3	0.0449461	0	0	1	1	1
GO:0098837	3	postsynaptic recycling endosome	7	0.104874	1	9.53524	0.112188	1	1
GO:0099144	3	anchored component of synaptic membrane	9	0.134838	0	0	1	1	1
GO:0031903	3	microbody membrane	61	0.913903	0	0	1	1	1
GO:0045273	3	respiratory chain complex II	5	0.0749101	0	0	1	1	1
GO:1902495	4	transmembrane transporter complex	212	3.17619	3	0.944528	1	1	1
GO:1902493	4	acetyltransferase complex	89	1.3334	1	0.749963	1	1	1
GO:0070382	4	exocytic vesicle	180	2.69676	2	0.74163	1	1	1
GO:0019867	4	outer membrane	204	3.05633	3	0.981569	1	1	1
GO:0002178	4	palmitoyltransferase complex	11	0.164802	0	0	1	1	1
GO:0097730	4	non-motile cilium	115	1.72293	1	0.580406	1	1	1
GO:0032421	4	stereocilium bundle	45	0.674191	0	0	1	1	1
GO:1990351	5	transporter complex	220	3.29604	3	0.910182	1	1	1
GO:0098590	5	plasma membrane region	918	13.7535	13	0.945214	1	1	1

## Sheet: TRANS-GO_MOL_FUNC
ID	Level	Pathway	Pathway Size	Expected	Observed	Fold.Enrichment	Fisher Test P-value	FDR_Level	FDR_Overall
GO:0038023	6	signaling receptor activity	843	12.6298	20	1.58355	0.041243	0.158497	1
GO:0022836	6	gated channel activity	207	3.10128	0	0	0.0792487	0.158497	1
GO:0060089	7	molecular transducer activity	852	12.7647	20	1.56682	0.0576846	0.173054	1
GO:0034987	1	immunoglobulin receptor binding	59	0.883939	6	6.7878	0.00038659	0.186336	0.400991
GO:0003823	1	antigen binding	139	2.0825	9	4.32173	0.000352223	0.186336	0.400991
GO:0045569	0	TRAIL binding	5	0.0749101	3	40.048	0.000168258	0.283621	0.391725
GO:0003735	0	structural constituent of ribosome	157	2.35218	10	4.25138	0.000188829	0.283621	0.391725
GO:0015075	7	ion transmembrane transporter activity	624	9.34878	6	0.641795	0.314037	0.471056	1
GO:0097153	1	cysteine-type endopeptidase activity involved in apoptotic process	14	0.209748	3	14.3029	0.00185195	0.595092	1
GO:0097199	0	cysteine-type endopeptidase activity involved in apoptotic signaling pathway	9	0.134838	3	22.2489	0.000632723	0.633566	0.525033
GO:0098772	5	molecular function regulator	1354	20.2857	27	1.33099	0.127432	0.764592	1
GO:0016817	5	hydrolase activity, acting on acid anhydrides	777	11.641	6	0.515418	0.094539	0.764592	1
GO:0004888	5	transmembrane signaling receptor activity	667	9.99301	12	1.20084	0.512369	0.887174	1
GO:0043565	5	sequence-specific DNA binding	848	12.7048	16	1.25937	0.310871	0.887174	1
GO:0008233	5	peptidase activity	454	6.80184	8	1.17615	0.557548	0.887174	1
GO:1901265	5	nucleoside phosphate binding	1918	28.7355	25	0.870003	0.545228	0.887174	1
GO:0005342	5	organic acid transmembrane transporter activity	110	1.64802	2	1.21358	0.682306	0.887174	1
GO:0008514	5	organic anion transmembrane transporter activity	164	2.45705	3	1.22098	0.739312	0.887174	1
GO:0022832	5	voltage-gated channel activity	127	1.90272	0	0	0.268862	0.887174	1
GO:0022834	5	ligand-gated channel activity	69	1.03376	0	0	0.62867	0.887174	1
GO:0005515	4	protein binding	10037	150.375	162	1.07731	0.116118	0.935029	1
GO:0004930	4	G protein-coupled receptor activity	349	5.22873	2	0.382502	0.254712	0.935029	1
GO:0044212	4	transcription regulatory region DNA binding	704	10.5473	15	1.42216	0.15478	0.935029	1
GO:1990837	4	sequence-specific double-stranded DNA binding	654	9.79824	15	1.53089	0.0993266	0.935029	1
GO:0030234	4	enzyme regulator activity	876	13.1243	17	1.29531	0.253394	0.935029	1
GO:0015318	4	inorganic molecular entity transmembrane transporter activity	577	8.64463	5	0.578394	0.289414	0.935029	1
GO:0140297	4	DNA-binding transcription factor binding	317	4.7493	9	1.89502	0.0606084	0.935029	1
GO:0016818	4	hydrolase activity, acting on acid anhydrides, in phosphorus-containing anhydrides	777	11.641	6	0.515418	0.094539	0.935029	1
GO:0051020	4	GTPase binding	516	7.73072	13	1.6816	0.0647292	0.935029	1
GO:0016667	4	oxidoreductase activity, acting on a sulfur group of donors	57	0.853975	2	2.34199	0.216424	0.935029	1
GO:0034212	4	peptide N-acetyltransferase activity	68	1.01878	2	1.96314	0.276575	0.935029	1
GO:0016779	4	nucleotidyltransferase activity	122	1.82781	0	0	0.268393	0.935029	1
GO:0005244	4	voltage-gated ion channel activity	126	1.88773	0	0	0.268652	0.935029	1
GO:0001096	0	TFIIF-class transcription factor complex binding	1	0.014982	1	66.7467	0.0293048	1	1
GO:0061654	0	NEDD8 conjugating enzyme activity	1	0.014982	1	66.7467	0.0293048	1	1
GO:0004941	0	beta2-adrenergic receptor activity	1	0.014982	1	66.7467	0.0293048	1	1
GO:0004919	0	interleukin-9 receptor activity	1	0.014982	1	66.7467	0.0293048	1	1
GO:0000404	0	heteroduplex DNA loop binding	1	0.014982	1	66.7467	0.0293048	1	1
GO:0047805	0	cytidylate cyclase activity	1	0.014982	1	66.7467	0.0293048	1	1
GO:0052798	0	beta-galactoside alpha-2,3-sialyltransferase activity	1	0.014982	1	66.7467	0.0293048	1	1
GO:0004001	0	adenosine kinase activity	1	0.014982	1	66.7467	0.0293048	1	1
GO:0030144	0	alpha-1,6-mannosylglycoprotein 6-beta-N-acetylglucosaminyltransferase activity	1	0.014982	1	66.7467	0.0293048	1	1
GO:0000036	0	acyl carrier activity	1	0.014982	1	66.7467	0.0293048	1	1
GO:0000035	0	acyl binding	1	0.014982	1	66.7467	0.0293048	1	1
GO:0061714	0	folic acid receptor activity	1	0.014982	1	66.7467	0.0293048	1	1
GO:0008119	0	thiopurine S-methyltransferase activity	1	0.014982	1	66.7467	0.0293048	1	1
GO:0031700	0	adrenomedullin receptor binding	1	0.014982	1	66.7467	0.0293048	1	1
GO:0001069	0	regulatory region RNA binding	2	0.029964	1	33.3733	0.043635	1	1
GO:0051870	0	methotrexate binding	2	0.029964	1	33.3733	0.043635	1	1
GO:0004914	0	interleukin-5 receptor activity	2	0.029964	1	33.3733	0.043635	1	1
GO:0004912	0	interleukin-3 receptor activity	2	0.029964	1	33.3733	0.043635	1	1
GO:0050659	0	N-acetylgalactosamine 4-sulfate 6-O-sulfotransferase activity	2	0.029964	1	33.3733	0.043635	1	1
GO:0005275	0	amine transmembrane transporter activity	2	0.029964	1	33.3733	0.043635	1	1
GO:0071820	0	N-box binding	2	0.029964	1	33.3733	0.043635	1	1
GO:0016005	0	phospholipase A2 activator activity	2	0.029964	1	33.3733	0.043635	1	1
GO:0000254	0	C-4 methylsterol oxidase activity	2	0.029964	1	33.3733	0.043635	1	1
GO:0004450	0	isocitrate dehydrogenase (NADP+) activity	2	0.029964	1	33.3733	0.043635	1	1
GO:0015265	0	urea channel activity	2	0.029964	1	33.3733	0.043635	1	1
GO:0004370	0	glycerol kinase activity	2	0.029964	1	33.3733	0.043635	1	1
GO:0046976	0	histone methyltransferase activity (H3-K27 specific)	5	0.0749101	2	26.6987	0.00433813	1	1
GO:0001042	0	RNA polymerase I core binding	5	0.0749101	2	26.6987	0.00433813	1	1
GO:0004839	0	ubiquitin activating enzyme activity	3	0.0449461	1	22.2489	0.0577546	1	1
GO:0004814	0	arginine-tRNA ligase activity	3	0.0449461	1	22.2489	0.0577546	1	1
GO:0004668	0	protein-arginine deiminase activity	3	0.0449461	1	22.2489	0.0577546	1	1
GO:0004667	0	prostaglandin-D synthase activity	3	0.0449461	1	22.2489	0.0577546	1	1
GO:0000293	0	ferric-chelate reductase activity	3	0.0449461	1	22.2489	0.0577546	1	1
GO:0004487	0	methylenetetrahydrofolate dehydrogenase (NAD+) activity	3	0.0449461	1	22.2489	0.0577546	1	1
GO:0004477	0	methenyltetrahydrofolate cyclohydrolase activity	3	0.0449461	1	22.2489	0.0577546	1	1
GO:0051380	0	norepinephrine binding	3	0.0449461	1	22.2489	0.0577546	1	1
GO:0034618	0	arginine binding	7	0.104874	2	19.0705	0.00729336	1	1
GO:0050080	0	malonyl-CoA decarboxylase activity	4	0.0599281	1	16.6867	0.0716666	1	1
GO:0050051	0	leukotriene-B4 20-monooxygenase activity	4	0.0599281	1	16.6867	0.0716666	1	1
GO:0050656	0	3'-phosphoadenosine 5'-phosphosulfate binding	4	0.0599281	1	16.6867	0.0716666	1	1
GO:1990460	0	leptin receptor binding	4	0.0599281	1	16.6867	0.0716666	1	1
GO:0005173	0	stem cell factor receptor binding	4	0.0599281	1	16.6867	0.0716666	1	1
GO:0097200	0	cysteine-type endopeptidase activity involved in execution phase of apoptosis	4	0.0599281	1	16.6867	0.0716666	1	1
GO:0035662	0	Toll-like receptor 4 binding	4	0.0599281	1	16.6867	0.0716666	1	1
GO:0004488	0	methylenetetrahydrofolate dehydrogenase (NADP+) activity	4	0.0599281	1	16.6867	0.0716666	1	1
GO:0004468	0	lysine N-acetyltransferase activity, acting on acetyl phosphate as donor	4	0.0599281	1	16.6867	0.0716666	1	1
GO:0051379	0	epinephrine binding	4	0.0599281	1	16.6867	0.0716666	1	1
GO:0004383	0	guanylate cyclase activity	4	0.0599281	1	16.6867	0.0716666	1	1
GO:0031698	0	beta-2 adrenergic receptor binding	5	0.0749101	1	13.3493	0.0853741	1	1
GO:0050733	0	RS domain binding	5	0.0749101	1	13.3493	0.0853741	1	1
GO:0004185	0	serine-type carboxypeptidase activity	5	0.0749101	1	13.3493	0.0853741	1	1
GO:0004145	0	diamine N-acetyltransferase activity	5	0.0749101	1	13.3493	0.0853741	1	1
GO:0004064	0	arylesterase activity	5	0.0749101	1	13.3493	0.0853741	1	1
GO:0001875	0	lipopolysaccharide immune receptor activity	5	0.0749101	1	13.3493	0.0853741	1	1
GO:0036033	0	mediator complex binding	5	0.0749101	1	13.3493	0.0853741	1	1
GO:0043125	0	ErbB-3 class receptor binding	5	0.0749101	1	13.3493	0.0853741	1	1
GO:0004464	0	leukotriene-C4 synthase activity	5	0.0749101	1	13.3493	0.0853741	1	1
GO:0008179	0	adenylate cyclase binding	10	0.14982	2	13.3493	0.0129873	1	1
GO:0031726	0	CCR1 chemokine receptor binding	5	0.0749101	1	13.3493	0.0853741	1	1
GO:0015254	0	glycerol channel activity	5	0.0749101	1	13.3493	0.0853741	1	1
GO:0004861	0	cyclin-dependent protein serine/threonine kinase inhibitor activity	11	0.164802	2	12.1358	0.0152007	1	1
GO:0015194	0	L-serine transmembrane transporter activity	6	0.0898921	1	11.1244	0.0988801	1	1
GO:0015186	0	L-glutamine transmembrane transporter activity	6	0.0898921	1	11.1244	0.0988801	1	1
GO:0070883	0	pre-miRNA binding	6	0.0898921	1	11.1244	0.0988801	1	1
GO:0030346	0	protein phosphatase 2B binding	6	0.0898921	1	11.1244	0.0988801	1	1
GO:0019992	0	diacylglycerol binding	12	0.179784	2	11.1244	0.0175635	1	1
GO:0051575	0	5'-deoxyribose-5-phosphate lyase activity	6	0.0898921	1	11.1244	0.0988801	1	1
GO:0042043	0	neurexin family protein binding	13	0.194766	2	10.2687	0.0200707	1	1
GO:0016176	0	superoxide-generating NADPH oxidase activator activity	7	0.104874	1	9.53524	0.112188	1	1
GO:0008420	0	RNA polymerase II CTD heptapeptide repeat phosphatase activity	7	0.104874	1	9.53524	0.112188	1	1
GO:0015347	0	sodium-independent organic anion transmembrane transporter activity	7	0.104874	1	9.53524	0.112188	1	1
GO:0008199	0	ferric iron binding	7	0.104874	1	9.53524	0.112188	1	1
GO:0015250	0	water channel activity	7	0.104874	1	9.53524	0.112188	1	1
GO:0035259	0	glucocorticoid receptor binding	15	0.22473	2	8.89956	0.0254998	1	1
GO:0036435	0	K48-linked polyubiquitin modification-dependent protein binding	8	0.119856	1	8.34333	0.125299	1	1
GO:0061575	0	cyclin-dependent protein serine/threonine kinase activator activity	8	0.119856	1	8.34333	0.125299	1	1
GO:0000405	0	bubble DNA binding	8	0.119856	1	8.34333	0.125299	1	1
GO:0004602	0	glutathione peroxidase activity	16	0.239712	2	8.34333	0.0284125	1	1
GO:1990226	0	histone methyltransferase binding	8	0.119856	1	8.34333	0.125299	1	1
GO:0030619	0	U1 snRNA binding	8	0.119856	1	8.34333	0.125299	1	1
GO:0015279	0	store-operated calcium channel activity	8	0.119856	1	8.34333	0.125299	1	1
GO:0070878	0	primary miRNA binding	9	0.134838	1	7.4163	0.138218	1	1
GO:0016175	0	superoxide-generating NADPH oxidase activity	9	0.134838	1	7.4163	0.138218	1	1
GO:0008526	0	phosphatidylinositol transfer activity	9	0.134838	1	7.4163	0.138218	1	1
GO:0003691	0	double-stranded telomeric DNA binding	9	0.134838	1	7.4163	0.138218	1	1
GO:0008494	0	translation activator activity	9	0.134838	1	7.4163	0.138218	1	1
GO:0005542	0	folic acid binding	9	0.134838	1	7.4163	0.138218	1	1
GO:0004385	0	guanylate kinase activity	9	0.134838	1	7.4163	0.138218	1	1
GO:0046974	0	histone methyltransferase activity (H3-K9 specific)	10	0.14982	1	6.67467	0.150947	1	1
GO:0042301	0	phosphate ion binding	10	0.14982	1	6.67467	0.150947	1	1
GO:1990459	0	transferrin receptor binding	10	0.14982	1	6.67467	0.150947	1	1
GO:0030957	0	Tat protein binding	10	0.14982	1	6.67467	0.150947	1	1
GO:0070679	0	inositol 1,4,5 trisphosphate binding	10	0.14982	1	6.67467	0.150947	1	1
GO:0030898	0	actin-dependent ATPase activity	20	0.29964	2	6.67467	0.0412822	1	1
GO:0000979	0	RNA polymerase II core promoter sequence-specific DNA binding	21	0.314622	2	6.35683	0.0447834	1	1
GO:0005078	0	MAP-kinase scaffold activity	11	0.164802	1	6.06788	0.163489	1	1
GO:0005049	0	nuclear export signal receptor activity	11	0.164802	1	6.06788	0.163489	1	1
GO:0004115	0	3',5'-cyclic-AMP phosphodiesterase activity	12	0.179784	1	5.56222	0.175846	1	1
GO:0044548	0	S100 protein binding	12	0.179784	1	5.56222	0.175846	1	1
GO:0004089	0	carbonate dehydratase activity	12	0.179784	1	5.56222	0.175846	1	1
GO:0050135	0	NAD(P)+ nucleosidase activity	13	0.194766	1	5.13436	0.188022	1	1
GO:0005095	0	GTPase inhibitor activity	13	0.194766	1	5.13436	0.188022	1	1
GO:0005068	0	transmembrane receptor protein tyrosine kinase adaptor activity	13	0.194766	1	5.13436	0.188022	1	1
GO:1904047	0	S-adenosyl-L-methionine binding	13	0.194766	1	5.13436	0.188022	1	1
GO:0061809	0	NAD+ nucleotidase, cyclic ADP-ribose generating	13	0.194766	1	5.13436	0.188022	1	1
GO:0050811	0	GABA receptor binding	13	0.194766	1	5.13436	0.188022	1	1
GO:0070742	0	C2H2 zinc finger domain binding	14	0.209748	1	4.76762	0.200019	1	1
GO:0005001	0	transmembrane receptor protein tyrosine phosphatase activity	14	0.209748	1	4.76762	0.200019	1	1
GO:0008656	0	cysteine-type endopeptidase activator activity involved in apoptotic process	15	0.22473	1	4.44978	0.211839	1	1
GO:0031489	0	myosin V binding	15	0.22473	1	4.44978	0.211839	1	1
GO:0008137	0	NADH dehydrogenase (ubiquinone) activity	45	0.674191	3	4.44978	0.0337482	1	1
GO:0070330	0	aromatase activity	16	0.239712	1	4.17167	0.223485	1	1
GO:0120020	0	cholesterol transfer activity	16	0.239712	1	4.17167	0.223485	1	1
GO:0070888	0	E-box binding	34	0.509389	2	3.92627	0.0985876	1	1
GO:0030552	0	cAMP binding	18	0.269676	1	3.70815	0.246266	1	1
GO:0008353	0	RNA polymerase II CTD heptapeptide repeat kinase activity	18	0.269676	1	3.70815	0.246266	1	1
GO:0061631	0	ubiquitin conjugating enzyme activity	37	0.554335	2	3.60793	0.11274	1	1
GO:0004364	0	glutathione transferase activity	19	0.284658	1	3.51298	0.257405	1	1
GO:0045499	0	chemorepellent activity	19	0.284658	1	3.51298	0.257405	1	1
GO:0042288	0	MHC class I protein binding	20	0.29964	1	3.33733	0.268381	1	1
GO:0051537	0	2 iron, 2 sulfur cluster binding	20	0.29964	1	3.33733	0.268381	1	1
GO:0030215	0	semaphorin receptor binding	20	0.29964	1	3.33733	0.268381	1	1
GO:0008198	0	ferrous iron binding	20	0.29964	1	3.33733	0.268381	1	1
GO:0035255	0	ionotropic glutamate receptor binding	21	0.314622	1	3.17841	0.279195	1	1
GO:0034237	0	protein kinase A regulatory subunit binding	22	0.329604	1	3.03394	0.28985	1	1
GO:0005158	0	insulin receptor binding	22	0.329604	1	3.03394	0.28985	1	1
GO:0001530	0	lipopolysaccharide binding	23	0.344586	1	2.90203	0.300349	1	1
GO:0003688	0	DNA replication origin binding	23	0.344586	1	2.90203	0.300349	1	1
GO:0003746	0	translation elongation factor activity	24	0.359569	1	2.78111	0.310692	1	1
GO:1990841	0	promoter-specific chromatin binding	48	0.719137	2	2.78111	0.168271	1	1
GO:0097110	0	scaffold protein binding	51	0.764083	2	2.61752	0.184133	1	1
GO:0008009	0	chemokine activity	26	0.389533	1	2.56718	0.330925	1	1
GO:0046875	0	ephrin receptor binding	26	0.389533	1	2.56718	0.330925	1	1
GO:0005154	0	epidermal growth factor receptor binding	26	0.389533	1	2.56718	0.330925	1	1
GO:0046966	0	thyroid hormone receptor binding	28	0.419497	1	2.38381	0.350567	1	1
GO:0030332	0	cyclin binding	28	0.419497	1	2.38381	0.350567	1	1
GO:0004693	0	cyclin-dependent protein serine/threonine kinase activity	28	0.419497	1	2.38381	0.350567	1	1
GO:0043015	0	gamma-tubulin binding	28	0.419497	1	2.38381	0.350567	1	1
GO:0008307	0	structural constituent of muscle	30	0.449461	1	2.22489	0.369635	1	1
GO:0097718	0	disordered domain specific binding	30	0.449461	1	2.22489	0.369635	1	1
GO:0005516	0	calmodulin binding	155	2.32221	5	2.15312	0.0885784	1	1
GO:0071889	0	14-3-3 protein binding	32	0.479425	1	2.08583	0.388145	1	1
GO:0005164	0	tumor necrosis factor receptor binding	32	0.479425	1	2.08583	0.388145	1	1
GO:0017112	0	Rab guanyl-nucleotide exchange factor activity	33	0.494407	1	2.02263	0.397196	1	1
GO:0001103	0	RNA polymerase II repressing transcription factor binding	33	0.494407	1	2.02263	0.397196	1	1
GO:0019003	0	GDP binding	66	0.988813	2	2.02263	0.265611	1	1
GO:0005547	0	phosphatidylinositol-3,4,5-trisphosphate binding	34	0.509389	1	1.96314	0.406114	1	1
GO:0001102	0	RNA polymerase II activating transcription factor binding	34	0.509389	1	1.96314	0.406114	1	1
GO:0043014	0	alpha-tubulin binding	34	0.509389	1	1.96314	0.406114	1	1
GO:0051117	0	ATPase binding	69	1.03376	2	1.93469	0.282054	1	1
GO:0031492	0	nucleosomal DNA binding	36	0.539353	1	1.85407	0.423557	1	1
GO:0008022	0	protein C-terminus binding	183	2.74171	5	1.82368	0.205873	1	1
GO:0048487	0	beta-tubulin binding	37	0.554335	1	1.80396	0.432087	1	1
GO:0001784	0	phosphotyrosine residue binding	38	0.569317	1	1.75649	0.44049	1	1
GO:0003755	0	peptidyl-prolyl cis-trans isomerase activity	39	0.584299	1	1.71145	0.44877	1	1
GO:0015485	0	cholesterol binding	39	0.584299	1	1.71145	0.44877	1	1
GO:0001228	0	DNA-binding transcription activator activity, RNA polymerase II-specific	277	4.15002	7	1.68674	0.203254	1	1
GO:0051879	0	Hsp90 protein binding	41	0.614263	1	1.62797	0.464966	1	1
GO:0005096	0	GTPase activator activity	252	3.77547	6	1.58921	0.285738	1	1
GO:0050681	0	androgen receptor binding	42	0.629245	1	1.58921	0.472886	1	1
GO:0046982	0	protein heterodimerization activity	255	3.82042	6	1.57051	0.288751	1	1
GO:0001227	0	DNA-binding transcription repressor activity, RNA polymerase II-specific	177	2.65182	4	1.5084	0.345368	1	1
GO:0003743	0	translation initiation factor activity	51	0.764083	1	1.30876	0.539109	1	1
GO:0020037	0	heme binding	105	1.57311	2	1.27137	0.672995	1	1
GO:0005070	0	SH3/SH2 adaptor activity	53	0.794047	1	1.25937	0.552661	1	1
GO:0051082	0	unfolded protein binding	107	1.60308	2	1.2476	0.676669	1	1
GO:0017124	0	SH3 domain binding	117	1.7529	2	1.14097	0.695921	1	1
GO:0005546	0	phosphatidylinositol-4,5-bisphosphate binding	59	0.883939	1	1.1313	0.590983	1	1
GO:0030145	0	manganese ion binding	61	0.913903	1	1.09421	0.603016	1	1
GO:0002039	0	p53 binding	62	0.928885	1	1.07656	0.6089	1	1
GO:0000049	0	tRNA binding	62	0.928885	1	1.07656	0.6089	1	1
GO:0001618	0	virus receptor activity	65	0.973831	1	1.02687	0.626035	1	1
GO:0001540	0	amyloid-beta binding	65	0.973831	1	1.02687	0.626035	1	1
GO:0000287	0	magnesium ion binding	198	2.96644	3	1.01131	0.772368	1	1
N/A	N/A	UNCLASSIFIED	1416	21.2145	21	0.989887	1	1	1
GO:0005524	0	ATP binding	1341	20.0909	19	0.945702	0.906258	1	1
GO:0030165	0	PDZ domain binding	71	1.06372	1	0.940094	1	1	1
GO:0004843	0	thiol-dependent ubiquitin-specific protease activity	81	1.21354	1	0.824033	1	1	1
GO:0051015	0	actin filament binding	175	2.62185	2	0.762819	1	1	1
GO:0031625	0	ubiquitin protein ligase binding	280	4.19497	3	0.715143	0.802248	1	1
GO:0051087	0	chaperone binding	94	1.40831	1	0.710071	1	1	1
GO:0008270	0	zinc ion binding	679	10.1728	7	0.68811	0.415745	1	1
GO:0042826	0	histone deacetylase binding	103	1.54315	1	0.648026	1	1	1
GO:0003714	0	transcription corepressor activity	212	3.17619	2	0.629686	0.7738	1	1
GO:0005525	0	GTP binding	327	4.89912	3	0.612355	0.639498	1	1
GO:0044325	0	ion channel binding	111	1.663	1	0.601321	1	1	1
GO:0042803	0	protein homodimerization activity	559	8.37495	5	0.597018	0.287313	1	1
GO:0008201	0	heparin binding	113	1.69297	1	0.590678	1	1	1
GO:0003924	0	GTPase activity	280	4.19497	2	0.476762	0.448808	1	1
GO:0005457	0	GDP-fucose transmembrane transporter activity	2	0.029964	0	0	1	1	1
GO:0005456	0	CMP-N-acetylneuraminate transmembrane transporter activity	1	0.014982	0	0	1	1	1
GO:0005452	0	inorganic anion exchanger activity	8	0.119856	0	0	1	1	1
GO:0004367	0	glycerol-3-phosphate dehydrogenase [NAD+] activity	2	0.029964	0	0	1	1	1
GO:0015207	0	adenine transmembrane transporter activity	2	0.029964	0	0	1	1	1
GO:0004366	0	glycerol-3-phosphate O-acyltransferase activity	4	0.0599281	0	0	1	1	1
GO:0004365	0	glyceraldehyde-3-phosphate dehydrogenase (NAD+) (phosphorylating) activity	1	0.014982	0	0	1	1	1
GO:0043008	0	ATP-dependent protein binding	8	0.119856	0	0	1	1	1
GO:0004363	0	glutathione synthase activity	1	0.014982	0	0	1	1	1
GO:0004362	0	glutathione-disulfide reductase activity	1	0.014982	0	0	1	1	1
GO:0004361	0	glutaryl-CoA dehydrogenase activity	1	0.014982	0	0	1	1	1
GO:0004360	0	glutamine-fructose-6-phosphate transaminase (isomerizing) activity	2	0.029964	0	0	1	1	1
GO:0031073	0	cholesterol 26-hydroxylase activity	1	0.014982	0	0	1	1	1
GO:0031071	0	cysteine desulfurase activity	1	0.014982	0	0	1	1	1
GO:0001097	0	TFIIH-class transcription factor complex binding	2	0.029964	0	0	1	1	1
GO:0001094	0	TFIID-class transcription factor complex binding	11	0.164802	0	0	1	1	1
GO:0001093	0	TFIIB-class transcription factor binding	3	0.0449461	0	0	1	1	1
GO:0052381	0	tRNA dimethylallyltransferase activity	1	0.014982	0	0	1	1	1
GO:0004359	0	glutaminase activity	3	0.0449461	0	0	1	1	1
GO:0046980	0	tapasin binding	1	0.014982	0	0	1	1	1
GO:0004357	0	glutamate-cysteine ligase activity	2	0.029964	0	0	1	1	1
GO:0004356	0	glutamate-ammonia ligase activity	2	0.029964	0	0	1	1	1
GO:0004352	0	glutamate dehydrogenase (NAD+) activity	1	0.014982	0	0	1	1	1
GO:0008709	0	cholate 7-alpha-dehydrogenase activity	1	0.014982	0	0	1	1	1
GO:0004351	0	glutamate decarboxylase activity	1	0.014982	0	0	1	1	1
GO:0004350	0	glutamate-5-semialdehyde dehydrogenase activity	1	0.014982	0	0	1	1	1
GO:0008705	0	methionine synthase activity	1	0.014982	0	0	1	1	1
GO:0036505	0	prosaposin receptor activity	1	0.014982	0	0	1	1	1
GO:0008700	0	4-hydroxy-2-oxoglutarate aldolase activity	1	0.014982	0	0	1	1	1
GO:0001085	0	RNA polymerase II transcription factor binding	43	0.644227	0	0	1	1	1
GO:0046979	0	TAP2 binding	3	0.0449461	0	0	1	1	1
GO:0046978	0	TAP1 binding	5	0.0749101	0	0	1	1	1
GO:0035410	0	dihydrotestosterone 17-beta-dehydrogenase activity	2	0.029964	0	0	1	1	1
GO:0046975	0	histone methyltransferase activity (H3-K36 specific)	9	0.134838	0	0	1	1	1
GO:0046972	0	histone acetyltransferase activity (H4-K16 specific)	11	0.164802	0	0	1	1	1
GO:0004349	0	glutamate 5-kinase activity	1	0.014982	0	0	1	1	1
GO:0046970	0	NAD-dependent histone deacetylase activity (H4-K16 specific)	1	0.014982	0	0	1	1	1
GO:0004348	0	glucosylceramidase activity	2	0.029964	0	0	1	1	1
GO:0062124	0	4-hydroxybutyrate receptor activity	1	0.014982	0	0	1	1	1
GO:0004347	0	glucose-6-phosphate isomerase activity	1	0.014982	0	0	1	1	1
GO:0004346	0	glucose-6-phosphatase activity	2	0.029964	0	0	1	1	1
GO:0004345	0	glucose-6-phosphate dehydrogenase activity	2	0.029964	0	0	1	1	1
GO:0050197	0	phytanate-CoA ligase activity	2	0.029964	0	0	1	1	1
GO:0050196	0	[phosphorylase] phosphatase activity	2	0.029964	0	0	1	1	1
GO:0004343	0	glucosamine 6-phosphate N-acetyltransferase activity	1	0.014982	0	0	1	1	1
GO:0016992	0	lipoate synthase activity	1	0.014982	0	0	1	1	1
GO:0004342	0	glucosamine-6-phosphate deaminase activity	2	0.029964	0	0	1	1	1
GO:0032145	0	succinate-semialdehyde dehydrogenase binding	1	0.014982	0	0	1	1	1
GO:1905594	0	resveratrol binding	1	0.014982	0	0	1	1	1
GO:0004340	0	glucokinase activity	5	0.0749101	0	0	1	1	1
GO:0032143	0	single thymine insertion binding	2	0.029964	0	0	1	1	1
GO:0032142	0	single guanine insertion binding	3	0.0449461	0	0	1	1	1
GO:0072591	0	citrate-L-glutamate ligase activity	1	0.014982	0	0	1	1	1
GO:0072590	0	N-acetyl-L-aspartate-L-glutamate ligase activity	2	0.029964	0	0	1	1	1
GO:0002162	0	dystroglycan binding	8	0.119856	0	0	1	1	1
GO:0046969	0	NAD-dependent histone deacetylase activity (H3-K9 specific)	2	0.029964	0	0	1	1	1
GO:0035403	0	histone kinase activity (H3-T6 specific)	2	0.029964	0	0	1	1	1
GO:0035402	0	histone kinase activity (H3-T11 specific)	2	0.029964	0	0	1	1	1
GO:0035401	0	histone kinase activity (H3-Y41 specific)	1	0.014982	0	0	1	1	1
GO:0046965	0	retinoid X receptor binding	15	0.22473	0	0	1	1	1
GO:0005427	0	proton-dependent oligopeptide secondary active transmembrane transporter activity	1	0.014982	0	0	1	1	1
GO:0046964	0	3'-phosphoadenosine 5'-phosphosulfate transmembrane transporter activity	2	0.029964	0	0	1	1	1
GO:0046961	0	proton-transporting ATPase activity, rotational mechanism	20	0.29964	0	0	1	1	1
GO:0004339	0	glucan 1,4-alpha-glucosidase activity	2	0.029964	0	0	1	1	1
GO:0004337	0	geranyltranstransferase activity	2	0.029964	0	0	1	1	1
GO:0004336	0	galactosylceramidase activity	1	0.014982	0	0	1	1	1
GO:0004335	0	galactokinase activity	2	0.029964	0	0	1	1	1
GO:0004334	0	fumarylacetoacetase activity	1	0.014982	0	0	1	1	1
GO:0004333	0	fumarate hydratase activity	2	0.029964	0	0	1	1	1
GO:0032137	0	guanine/thymine mispair binding	3	0.0449461	0	0	1	1	1
GO:0050185	0	phosphatidylinositol deacylase activity	1	0.014982	0	0	1	1	1
GO:0004332	0	fructose-bisphosphate aldolase activity	2	0.029964	0	0	1	1	1
GO:0004331	0	fructose-2,6-bisphosphate 2-phosphatase activity	5	0.0749101	0	0	1	1	1
GO:0072587	0	DNA topoisomerase type II (double strand cut, ATP-hydrolyzing) activator activity	1	0.014982	0	0	1	1	1
GO:0106245	0	L-serine-phosphatidylethanolamine phosphatidyltransferase activity	2	0.029964	0	0	1	1	1
GO:0072582	0	17-beta-hydroxysteroid dehydrogenase (NADP+) activity	1	0.014982	0	0	1	1	1
GO:0002153	0	steroid receptor RNA activator RNA binding	2	0.029964	0	0	1	1	1
GO:0002151	0	G-quadruplex RNA binding	6	0.0898921	0	0	1	1	1
GO:0051267	0	CP2 mannose-ethanolamine phosphotransferase activity	1	0.014982	0	0	1	1	1
GO:0004329	0	formate-tetrahydrofolate ligase activity	2	0.029964	0	0	1	1	1
GO:0051265	0	diolein transacylation activity	1	0.014982	0	0	1	1	1
GO:0051264	0	mono-olein transacylation activity	1	0.014982	0	0	1	1	1
GO:0004326	0	tetrahydrofolylpolyglutamate synthase activity	1	0.014982	0	0	1	1	1
GO:0050178	0	phenylpyruvate tautomerase activity	2	0.029964	0	0	1	1	1
GO:0004325	0	ferrochelatase activity	1	0.014982	0	0	1	1	1
GO:0062101	0	peptidyl-aspartic acid 3-dioxygenase activity	1	0.014982	0	0	1	1	1
GO:0004324	0	ferredoxin-NADP+ reductase activity	1	0.014982	0	0	1	1	1
GO:1905577	0	ganglioside GP1c binding	1	0.014982	0	0	1	1	1
GO:1905576	0	ganglioside GT1b binding	2	0.029964	0	0	1	1	1
GO:0004322	0	ferroxidase activity	5	0.0749101	0	0	1	1	1
GO:0016971	0	flavin-linked sulfhydryl oxidase activity	3	0.0449461	0	0	1	1	1
GO:1905575	0	ganglioside GM3 binding	1	0.014982	0	0	1	1	1
GO:0004321	0	fatty-acyl-CoA synthase activity	4	0.0599281	0	0	1	1	1
GO:0099184	0	structural constituent of postsynaptic intermediate filament cytoskeleton	2	0.029964	0	0	1	1	1
GO:1905574	0	ganglioside GM2 binding	1	0.014982	0	0	1	1	1
GO:0004320	0	oleoyl-[acyl-carrier-protein] hydrolase activity	2	0.029964	0	0	1	1	1
GO:1905573	0	ganglioside GM1 binding	2	0.029964	0	0	1	1	1
GO:0106235	0	ceramide-1-phosphate phosphatase activity	3	0.0449461	0	0	1	1	1
GO:0072572	0	poly-ADP-D-ribose binding	2	0.029964	0	0	1	1	1
GO:0072571	0	mono-ADP-D-ribose binding	1	0.014982	0	0	1	1	1
GO:0106231	0	protein-propionyllysine depropionylase activity	2	0.029964	0	0	1	1	1
GO:0043682	0	copper transmembrane transporter activity, phosphorylative mechanism	2	0.029964	0	0	1	1	1
GO:0001056	0	RNA polymerase III activity	1	0.014982	0	0	1	1	1
GO:0001055	0	RNA polymerase II activity	4	0.0599281	0	0	1	1	1
GO:0001054	0	RNA polymerase I activity	2	0.029964	0	0	1	1	1
GO:0080146	0	L-cysteine desulfhydrase activity	1	0.014982	0	0	1	1	1
GO:0004317	0	3-hydroxypalmitoyl-[acyl-carrier-protein] dehydratase activity	1	0.014982	0	0	1	1	1
GO:0004316	0	3-oxoacyl-[acyl-carrier-protein] reductase (NADPH) activity	1	0.014982	0	0	1	1	1
GO:0033204	0	ribonuclease P RNA binding	10	0.14982	0	0	1	1	1
GO:0004315	0	3-oxoacyl-[acyl-carrier-protein] synthase activity	2	0.029964	0	0	1	1	1
GO:0016964	0	alpha-2 macroglobulin receptor activity	1	0.014982	0	0	1	1	1
GO:0004314	0	[acyl-carrier-protein] S-malonyltransferase activity	2	0.029964	0	0	1	1	1
GO:0004313	0	[acyl-carrier-protein] S-acetyltransferase activity	1	0.014982	0	0	1	1	1
GO:0106229	0	histone glutaryltransferase activity	1	0.014982	0	0	1	1	1
GO:0004310	0	farnesyl-diphosphate farnesyltransferase activity	1	0.014982	0	0	1	1	1
GO:0002135	0	CTP binding	1	0.014982	0	0	1	1	1
GO:0002134	0	UTP binding	2	0.029964	0	0	1	1	1
GO:0042586	0	peptide deformylase activity	1	0.014982	0	0	1	1	1
GO:1990050	0	phosphatidic acid transfer activity	5	0.0749101	0	0	1	1	1
GO:0046935	0	1-phosphatidylinositol-3-kinase regulator activity	14	0.209748	0	0	1	1	1
GO:0046934	0	phosphatidylinositol-4,5-bisphosphate 3-kinase activity	6	0.0898921	0	0	1	1	1
GO:0046933	0	proton-transporting ATP synthase activity, rotational mechanism	21	0.314622	0	0	1	1	1
GO:0004309	0	exopolyphosphatase activity	5	0.0749101	0	0	1	1	1
GO:0004307	0	ethanolaminephosphotransferase activity	3	0.0449461	0	0	1	1	1
GO:0004306	0	ethanolamine-phosphate cytidylyltransferase activity	1	0.014982	0	0	1	1	1
GO:0004305	0	ethanolamine kinase activity	4	0.0599281	0	0	1	1	1
GO:0004303	0	estradiol 17-beta-dehydrogenase activity	9	0.134838	0	0	1	1	1
GO:0050153	0	omega-hydroxydecanoate dehydrogenase activity	1	0.014982	0	0	1	1	1
GO:0004300	0	enoyl-CoA hydratase activity	9	0.134838	0	0	1	1	1
GO:0050152	0	omega-amidase activity	1	0.014982	0	0	1	1	1
GO:0072555	0	17-beta-ketosteroid reductase activity	1	0.014982	0	0	1	1	1
GO:0031014	0	troponin T binding	3	0.0449461	0	0	1	1	1
GO:0031013	0	troponin I binding	5	0.0749101	0	0	1	1	1
GO:0001031	0	RNA polymerase III type 2 promoter DNA binding	3	0.0449461	0	0	1	1	1
GO:0001030	0	RNA polymerase III type 1 promoter DNA binding	3	0.0449461	0	0	1	1	1
GO:1902282	0	voltage-gated potassium channel activity involved in ventricular cardiac muscle cell action potential repolarization	10	0.14982	0	0	1	1	1
GO:0046922	0	peptide-O-fucosyltransferase activity	2	0.029964	0	0	1	1	1
GO:0080122	0	AMP transmembrane transporter activity	2	0.029964	0	0	1	1	1
GO:0016941	0	natriuretic peptide receptor activity	3	0.0449461	0	0	1	1	1
GO:0072545	0	tyrosine binding	1	0.014982	0	0	1	1	1
GO:0031005	0	filamin binding	10	0.14982	0	0	1	1	1
GO:0072541	0	peroxynitrite reductase activity	1	0.014982	0	0	1	1	1
GO:0002114	0	interleukin-33 receptor activity	2	0.029964	0	0	1	1	1
GO:0002113	0	interleukin-33 binding	1	0.014982	0	0	1	1	1
GO:0002112	0	interleukin-33 receptor binding	1	0.014982	0	0	1	1	1
GO:0034988	0	Fc-gamma receptor I complex binding	2	0.029964	0	0	1	1	1
GO:0046911	0	metal chelating activity	1	0.014982	0	0	1	1	1
GO:0034986	0	iron chaperone activity	2	0.029964	0	0	1	1	1
GO:0016936	0	galactoside binding	7	0.104874	0	0	1	1	1
GO:0016934	0	extracellularly glycine-gated chloride channel activity	1	0.014982	0	0	1	1	1
GO:1905538	0	polysome binding	6	0.0898921	0	0	1	1	1
GO:0033897	0	ribonuclease T2 activity	2	0.029964	0	0	1	1	1
GO:0061697	0	protein-glutaryllysine deglutarylase activity	2	0.029964	0	0	1	1	1
GO:0044730	0	bone sialoprotein binding	1	0.014982	0	0	1	1	1
GO:0061690	0	lipoamidase activity	1	0.014982	0	0	1	1	1
GO:0001018	0	mitochondrial promoter sequence-specific DNA binding	3	0.0449461	0	0	1	1	1
GO:0001010	0	RNA polymerase II sequence-specific DNA-binding transcription factor recruiting activity	1	0.014982	0	0	1	1	1
GO:0050129	0	N-formylglutamate deformylase activity	1	0.014982	0	0	1	1	1
GO:0080101	0	phosphatidyl-N-dimethylethanolamine N-methyltransferase activity	1	0.014982	0	0	1	1	1
GO:0044729	0	hemi-methylated DNA-binding	2	0.029964	0	0	1	1	1
GO:0004999	0	vasoactive intestinal polypeptide receptor activity	2	0.029964	0	0	1	1	1
GO:0004998	0	transferrin receptor activity	2	0.029964	0	0	1	1	1
GO:0033885	0	10-hydroxy-9-(phosphonooxy)octadecanoate phosphatase activity	1	0.014982	0	0	1	1	1
GO:0050124	0	N-acylneuraminate-9-phosphatase activity	1	0.014982	0	0	1	1	1
GO:0016920	0	pyroglutamyl-peptidase activity	1	0.014982	0	0	1	1	1
GO:0004996	0	thyroid-stimulating hormone receptor activity	2	0.029964	0	0	1	1	1
GO:0033883	0	pyridoxal phosphatase activity	2	0.029964	0	0	1	1	1
GO:0033882	0	choloyl-CoA hydrolase activity	1	0.014982	0	0	1	1	1
GO:0050121	0	N-acylglucosamine 2-epimerase activity	1	0.014982	0	0	1	1	1
GO:0004994	0	somatostatin receptor activity	2	0.029964	0	0	1	1	1
GO:0061685	0	diphthine methylesterase activity	1	0.014982	0	0	1	1	1
GO:0004993	0	G protein-coupled serotonin receptor activity	8	0.119856	0	0	1	1	1
GO:0004992	0	platelet activating factor receptor activity	2	0.029964	0	0	1	1	1
GO:0032795	0	heterotrimeric G-protein binding	3	0.0449461	0	0	1	1	1
GO:0004991	0	parathyroid hormone receptor activity	1	0.014982	0	0	1	1	1
GO:0032794	0	GTPase activating protein binding	14	0.209748	0	0	1	1	1
GO:0004990	0	oxytocin receptor activity	1	0.014982	0	0	1	1	1
GO:0001006	0	RNA polymerase III type 3 promoter sequence-specific DNA binding	2	0.029964	0	0	1	1	1
GO:0038085	0	vascular endothelial growth factor binding	5	0.0749101	0	0	1	1	1
GO:0033878	0	hormone-sensitive lipase activity	2	0.029964	0	0	1	1	1
GO:0044717	0	8-hydroxy-dADP phosphatase activity	1	0.014982	0	0	1	1	1
GO:0044716	0	8-oxo-GDP phosphatase activity	1	0.014982	0	0	1	1	1
GO:0050115	0	myosin-light-chain-phosphatase activity	1	0.014982	0	0	1	1	1
GO:0044715	0	8-oxo-dGDP phosphatase activity	2	0.029964	0	0	1	1	1
GO:0010385	0	double-stranded methylated DNA binding	5	0.0749101	0	0	1	1	1
GO:0050113	0	inositol oxygenase activity	1	0.014982	0	0	1	1	1
GO:0072518	0	Rho-dependent protein serine/threonine kinase activity	2	0.029964	0	0	1	1	1
GO:0033872	0	[heparan sulfate]-glucosamine 3-sulfotransferase 3 activity	2	0.029964	0	0	1	1	1
GO:0061676	0	importin-alpha family protein binding	7	0.104874	0	0	1	1	1
GO:0004984	0	olfactory receptor activity	98	1.46824	0	0	0.40815	1	1
GO:0004983	0	neuropeptide Y receptor activity	2	0.029964	0	0	1	1	1
GO:0004982	0	N-formyl peptide receptor activity	3	0.0449461	0	0	1	1	1
GO:0090560	0	2-(3-amino-3-carboxypropyl)histidine synthase activity	1	0.014982	0	0	1	1	1
GO:0003896	0	DNA primase activity	3	0.0449461	0	0	1	1	1
GO:0004980	0	melanocyte-stimulating hormone receptor activity	1	0.014982	0	0	1	1	1
GO:0031699	0	beta-3 adrenergic receptor binding	1	0.014982	0	0	1	1	1
GO:0031697	0	beta-1 adrenergic receptor binding	4	0.0599281	0	0	1	1	1
GO:0043621	0	protein self-association	49	0.734119	0	0	1	1	1
GO:0031696	0	alpha-2C adrenergic receptor binding	2	0.029964	0	0	1	1	1
GO:0071424	0	rRNA (cytosine-N4-)-methyltransferase activity	1	0.014982	0	0	1	1	1
GO:0031695	0	alpha-2B adrenergic receptor binding	1	0.014982	0	0	1	1	1
GO:0031694	0	alpha-2A adrenergic receptor binding	3	0.0449461	0	0	1	1	1
GO:0070337	0	3'-flap-structured DNA binding	1	0.014982	0	0	1	1	1
GO:0031692	0	alpha-1B adrenergic receptor binding	3	0.0449461	0	0	1	1	1
GO:0031691	0	alpha-1A adrenergic receptor binding	2	0.029964	0	0	1	1	1
GO:0070335	0	aspartate binding	1	0.014982	0	0	1	1	1
GO:0140090	0	membrane curvature sensor activity	3	0.0449461	0	0	1	1	1
GO:0016907	0	G protein-coupled acetylcholine receptor activity	3	0.0449461	0	0	1	1	1
GO:0008097	0	5S rRNA binding	11	0.164802	0	0	1	1	1
GO:0033867	0	Fas-activated serine/threonine kinase activity	1	0.014982	0	0	1	1	1
GO:0004979	0	beta-endorphin receptor activity	1	0.014982	0	0	1	1	1
GO:0004978	0	corticotropin receptor activity	1	0.014982	0	0	1	1	1
GO:0050104	0	L-gulonate 3-dehydrogenase activity	1	0.014982	0	0	1	1	1
GO:0090556	0	phosphatidylserine floppase activity	2	0.029964	0	0	1	1	1
GO:0090555	0	phosphatidylethanolamine flippase activity	1	0.014982	0	0	1	1	1
GO:0033862	0	UMP kinase activity	1	0.014982	0	0	1	1	1
GO:0061666	0	UFM1 ligase activity	1	0.014982	0	0	1	1	1
GO:0090554	0	phosphatidylcholine floppase activity	5	0.0749101	0	0	1	1	1
GO:1905502	0	acetyl-CoA binding	3	0.0449461	0	0	1	1	1
GO:0061665	0	SUMO ligase activity	9	0.134838	0	0	1	1	1
GO:0004972	0	NMDA glutamate receptor activity	4	0.0599281	0	0	1	1	1
GO:0061663	0	NEDD8 ligase activity	3	0.0449461	0	0	1	1	1
GO:0003887	0	DNA-directed DNA polymerase activity	24	0.359569	0	0	1	1	1
GO:0004971	0	AMPA glutamate receptor activity	1	0.014982	0	0	1	1	1
GO:0003886	0	DNA (cytosine-5-)-methyltransferase activity	3	0.0449461	0	0	1	1	1
GO:0031687	0	A2A adenosine receptor binding	2	0.029964	0	0	1	1	1
GO:0003883	0	CTP synthase activity	2	0.029964	0	0	1	1	1
GO:0031686	0	A1 adenosine receptor binding	1	0.014982	0	0	1	1	1
GO:0003882	0	CDP-diacylglycerol-serine O-phosphatidyltransferase activity	1	0.014982	0	0	1	1	1
GO:0003881	0	CDP-diacylglycerol-inositol 3-phosphatidyltransferase activity	1	0.014982	0	0	1	1	1
GO:0031683	0	G-protein beta/gamma-subunit complex binding	17	0.254694	0	0	1	1	1
GO:0031682	0	G-protein gamma-subunit binding	2	0.029964	0	0	1	1	1
GO:0070326	0	very-low-density lipoprotein particle receptor binding	3	0.0449461	0	0	1	1	1
GO:0031681	0	G-protein beta-subunit binding	13	0.194766	0	0	1	1	1
GO:0140081	0	glycosylated region protein binding	2	0.029964	0	0	1	1	1
GO:0070324	0	thyroid hormone binding	5	0.0749101	0	0	1	1	1
GO:0086090	0	voltage-gated potassium channel activity involved in SA node cell action potential repolarization	1	0.014982	0	0	1	1	1
GO:0070320	0	inward rectifier potassium channel inhibitor activity	1	0.014982	0	0	1	1	1
GO:0038062	0	protein tyrosine kinase collagen receptor activity	2	0.029964	0	0	1	1	1
GO:0033858	0	N-acetylgalactosamine kinase activity	1	0.014982	0	0	1	1	1
GO:0033857	0	diphosphoinositol-pentakisphosphate kinase activity	2	0.029964	0	0	1	1	1
GO:0004969	0	histamine receptor activity	4	0.0599281	0	0	1	1	1
GO:0004968	0	gonadotropin-releasing hormone receptor activity	1	0.014982	0	0	1	1	1
GO:0004966	0	galanin receptor activity	5	0.0749101	0	0	1	1	1
GO:0008083	0	growth factor activity	84	1.25849	0	0	0.638372	1	1
GO:0061657	0	UFM1 conjugating enzyme activity	1	0.014982	0	0	1	1	1
GO:0004965	0	G protein-coupled GABA receptor activity	1	0.014982	0	0	1	1	1
GO:0061656	0	SUMO conjugating enzyme activity	1	0.014982	0	0	1	1	1
GO:1904408	0	melatonin binding	1	0.014982	0	0	1	1	1
GO:0032767	0	copper-dependent protein binding	3	0.0449461	0	0	1	1	1
GO:0003878	0	ATP citrate synthase activity	1	0.014982	0	0	1	1	1
GO:0004962	0	endothelin receptor activity	1	0.014982	0	0	1	1	1
GO:0090541	0	MIT domain binding	2	0.029964	0	0	1	1	1
GO:0003877	0	ATP adenylyltransferase activity	1	0.014982	0	0	1	1	1
GO:0004961	0	thromboxane A2 receptor activity	1	0.014982	0	0	1	1	1
GO:0003876	0	AMP deaminase activity	2	0.029964	0	0	1	1	1
GO:0086089	0	voltage-gated potassium channel activity involved in atrial cardiac muscle cell action potential repolarization	4	0.0599281	0	0	1	1	1
GO:0003875	0	ADP-ribosylarginine hydrolase activity	2	0.029964	0	0	1	1	1
GO:0140078	0	class I DNA-(apurinic or apyrimidinic site) endonuclease activity	10	0.14982	0	0	1	1	1
GO:0003874	0	6-pyruvoyltetrahydropterin synthase activity	1	0.014982	0	0	1	1	1
GO:0086087	0	voltage-gated potassium channel activity involved in bundle of His cell action potential repolarization	1	0.014982	0	0	1	1	1
GO:0003873	0	6-phosphofructo-2-kinase activity	4	0.0599281	0	0	1	1	1
GO:0003872	0	6-phosphofructokinase activity	3	0.0449461	0	0	1	1	1
GO:0003870	0	5-aminolevulinate synthase activity	2	0.029964	0	0	1	1	1
GO:0086083	0	cell adhesive protein binding involved in bundle of His cell-Purkinje myocyte communication	5	0.0749101	0	0	1	1	1
GO:0086082	0	cell adhesive protein binding involved in AV node cell-bundle of His cell communication	1	0.014982	0	0	1	1	1
GO:0030586	0	[methionine synthase] reductase activity	1	0.014982	0	0	1	1	1
GO:0001691	0	pseudophosphatase activity	2	0.029964	0	0	1	1	1
GO:0004958	0	prostaglandin F receptor activity	2	0.029964	0	0	1	1	1
GO:0061649	0	ubiquitin modification-dependent histone binding	3	0.0449461	0	0	1	1	1
GO:0004957	0	prostaglandin E receptor activity	4	0.0599281	0	0	1	1	1
GO:0004956	0	prostaglandin D receptor activity	2	0.029964	0	0	1	1	1
GO:0008073	0	ornithine decarboxylase inhibitor activity	3	0.0449461	0	0	1	1	1
GO:0033842	0	N-acetyl-beta-glucosaminyl-glycoprotein 4-beta-N-acetylgalactosaminyltransferase activity	2	0.029964	0	0	1	1	1
GO:0003868	0	4-hydroxyphenylpyruvate dioxygenase activity	1	0.014982	0	0	1	1	1
GO:1990698	0	palmitoleoyltransferase activity	2	0.029964	0	0	1	1	1
GO:0140069	0	histone butyryltransferase activity	1	0.014982	0	0	1	1	1
GO:0003865	0	3-oxo-5-alpha-steroid 4-dehydrogenase activity	2	0.029964	0	0	1	1	1
GO:0140068	0	histone crotonyltransferase activity	1	0.014982	0	0	1	1	1
GO:0086077	0	gap junction channel activity involved in AV node cell-bundle of His cell electrical coupling	1	0.014982	0	0	1	1	1
GO:0003863	0	3-methyl-2-oxobutanoate dehydrogenase (2-methylpropanoyl-transferring) activity	2	0.029964	0	0	1	1	1
GO:0003860	0	3-hydroxyisobutyryl-CoA hydrolase activity	1	0.014982	0	0	1	1	1
GO:0042500	0	aspartic endopeptidase activity, intramembrane cleaving	6	0.0898921	0	0	1	1	1
GO:0038047	0	morphine receptor activity	1	0.014982	0	0	1	1	1
GO:0038046	0	enkephalin receptor activity	1	0.014982	0	0	1	1	1
GO:0070300	0	phosphatidic acid binding	16	0.239712	0	0	1	1	1
GO:0001681	0	sialate O-acetylesterase activity	1	0.014982	0	0	1	1	1
GO:0004949	0	cannabinoid receptor activity	3	0.0449461	0	0	1	1	1
GO:0010348	0	lithium:proton antiporter activity	1	0.014982	0	0	1	1	1
GO:0004948	0	calcitonin receptor activity	1	0.014982	0	0	1	1	1
GO:0004945	0	angiotensin type II receptor activity	2	0.029964	0	0	1	1	1
GO:0008061	0	chitin binding	6	0.0898921	0	0	1	1	1
GO:0003858	0	3-hydroxybutyrate dehydrogenase activity	2	0.029964	0	0	1	1	1
GO:0061632	0	RNA lariat debranching enzyme activator activity	1	0.014982	0	0	1	1	1
GO:0004940	0	beta1-adrenergic receptor activity	1	0.014982	0	0	1	1	1
GO:0003854	0	3-beta-hydroxy-delta5-steroid dehydrogenase activity	3	0.0449461	0	0	1	1	1
GO:0003851	0	2-hydroxyacylsphingosine 1-beta-galactosyltransferase activity	1	0.014982	0	0	1	1	1
GO:0086063	0	voltage-gated sodium channel activity involved in SA node cell action potential	1	0.014982	0	0	1	1	1
GO:0086062	0	voltage-gated sodium channel activity involved in Purkinje myocyte action potential	2	0.029964	0	0	1	1	1
GO:0086061	0	voltage-gated sodium channel activity involved in bundle of His cell action potential	1	0.014982	0	0	1	1	1
GO:0086060	0	voltage-gated sodium channel activity involved in AV node cell action potential	1	0.014982	0	0	1	1	1
GO:0038036	0	sphingosine-1-phosphate receptor activity	7	0.104874	0	0	1	1	1
GO:0033829	0	O-fucosylpeptide 3-beta-N-acetylglucosaminyltransferase activity	3	0.0449461	0	0	1	1	1
GO:0102499	0	SHG alpha-glucan phosphorylase activity	3	0.0449461	0	0	1	1	1
GO:0004938	0	alpha2-adrenergic receptor activity	1	0.014982	0	0	1	1	1
GO:0004937	0	alpha1-adrenergic receptor activity	1	0.014982	0	0	1	1	1
GO:0061628	0	H3K27me3 modified histone binding	3	0.0449461	0	0	1	1	1
GO:0033823	0	procollagen glucosyltransferase activity	1	0.014982	0	0	1	1	1
GO:0061627	0	S-methylmethionine-homocysteine S-methyltransferase activity	1	0.014982	0	0	1	1	1
GO:0050786	0	RAGE receptor binding	11	0.164802	0	0	1	1	1
GO:0050785	0	advanced glycation end-product receptor activity	1	0.014982	0	0	1	1	1
GO:0102491	0	dGTP phosphohydrolase activity	1	0.014982	0	0	1	1	1
GO:0003847	0	1-alkyl-2-acetylglycerophosphocholine esterase activity	4	0.0599281	0	0	1	1	1
GO:0004931	0	extracellularly ATP-gated cation channel activity	5	0.0749101	0	0	1	1	1
GO:0102490	0	8-oxo-dGTP phosphohydrolase activity	1	0.014982	0	0	1	1	1
GO:0003846	0	2-acylglycerol O-acyltransferase activity	3	0.0449461	0	0	1	1	1
GO:0086059	0	voltage-gated calcium channel activity involved SA node cell action potential	1	0.014982	0	0	1	1	1
GO:0003844	0	1,4-alpha-glucan branching enzyme activity	1	0.014982	0	0	1	1	1
GO:0086056	0	voltage-gated calcium channel activity involved in AV node cell action potential	2	0.029964	0	0	1	1	1
GO:0003842	0	1-pyrroline-5-carboxylate dehydrogenase activity	1	0.014982	0	0	1	1	1
GO:0003841	0	1-acylglycerol-3-phosphate O-acyltransferase activity	14	0.209748	0	0	1	1	1
GO:0030553	0	cGMP binding	10	0.14982	0	0	1	1	1
GO:0001665	0	alpha-N-acetylgalactosaminide alpha-2,6-sialyltransferase activity	5	0.0749101	0	0	1	1	1
GO:0038025	0	reelin receptor activity	2	0.029964	0	0	1	1	1
GO:0030550	0	acetylcholine receptor inhibitor activity	2	0.029964	0	0	1	1	1
GO:0038021	0	leptin receptor activity	1	0.014982	0	0	1	1	1
GO:0033819	0	lipoyl(octanoyl) transferase activity	1	0.014982	0	0	1	1	1
GO:0008048	0	calcium sensitive guanylate cyclase activator activity	2	0.029964	0	0	1	1	1
GO:0102489	0	GTP phosphohydrolase activity	1	0.014982	0	0	1	1	1
GO:0008046	0	axon guidance receptor activity	6	0.0898921	0	0	1	1	1
GO:0051864	0	histone demethylase activity (H3-K36 specific)	10	0.14982	0	0	1	1	1
GO:0102488	0	dTTP phosphohydrolase activity	1	0.014982	0	0	1	1	1
GO:0102487	0	dUTP phosphohydrolase activity	1	0.014982	0	0	1	1	1
GO:0033814	0	propanoyl-CoA C-acyltransferase activity	1	0.014982	0	0	1	1	1
GO:0102486	0	dCTP phosphohydrolase activity	1	0.014982	0	0	1	1	1
GO:0048495	0	Roundabout binding	5	0.0749101	0	0	1	1	1
GO:0102485	0	dATP phosphohydrolase activity	1	0.014982	0	0	1	1	1
GO:0004925	0	prolactin receptor activity	1	0.014982	0	0	1	1	1
GO:0004924	0	oncostatin-M receptor activity	3	0.0449461	0	0	1	1	1
GO:0003839	0	gamma-glutamylcyclotransferase activity	2	0.029964	0	0	1	1	1
GO:0004923	0	leukemia inhibitory factor receptor activity	2	0.029964	0	0	1	1	1
GO:0003837	0	beta-ureidopropionase activity	1	0.014982	0	0	1	1	1
GO:0004921	0	interleukin-11 receptor activity	2	0.029964	0	0	1	1	1
GO:0003836	0	beta-galactoside (CMP) alpha-2,3-sialyltransferase activity	4	0.0599281	0	0	1	1	1
GO:0004920	0	interleukin-10 receptor activity	3	0.0449461	0	0	1	1	1
GO:0003835	0	beta-galactoside alpha-2,6-sialyltransferase activity	2	0.029964	0	0	1	1	1
GO:0003834	0	beta-carotene 15,15'-monooxygenase activity	1	0.014982	0	0	1	1	1
GO:0140037	0	sumo-dependent protein binding	2	0.029964	0	0	1	1	1
GO:0098695	0	inositol 1,4,5-trisphosphate receptor activity involved in regulation of postsynaptic cytosolic calcium levels	1	0.014982	0	0	1	1	1
GO:0003831	0	beta-N-acetylglucosaminylglycopeptide beta-1,4-galactosyltransferase activity	5	0.0749101	0	0	1	1	1
GO:0003830	0	beta-1,4-mannosylglycoprotein 4-beta-N-acetylglucosaminyltransferase activity	1	0.014982	0	0	1	1	1
GO:0030549	0	acetylcholine receptor activator activity	2	0.029964	0	0	1	1	1
GO:0140031	0	phosphorylation-dependent protein binding	3	0.0449461	0	0	1	1	1
GO:0086040	0	sodium:proton antiporter activity involved in regulation of cardiac muscle cell membrane potential	1	0.014982	0	0	1	1	1
GO:0030544	0	Hsp70 protein binding	39	0.584299	0	0	1	1	1
GO:0070996	0	type 1 melanocortin receptor binding	1	0.014982	0	0	1	1	1
GO:0070991	0	medium-chain-acyl-CoA dehydrogenase activity	3	0.0449461	0	0	1	1	1
GO:0004918	0	interleukin-8 receptor activity	2	0.029964	0	0	1	1	1
GO:0008035	0	high-density lipoprotein particle binding	6	0.0898921	0	0	1	1	1
GO:0004917	0	interleukin-7 receptor activity	2	0.029964	0	0	1	1	1
GO:0061608	0	nuclear import signal receptor activity	19	0.284658	0	0	1	1	1
GO:0004915	0	interleukin-6 receptor activity	2	0.029964	0	0	1	1	1
GO:0010314	0	phosphatidylinositol-5-phosphate binding	16	0.239712	0	0	1	1	1
GO:0061605	0	molybdopterin-synthase adenylyltransferase activity	1	0.014982	0	0	1	1	1
GO:0003829	0	beta-1,3-galactosyl-O-glycosyl-glycoprotein beta-1,6-N-acetylglucosaminyltransferase activity	3	0.0449461	0	0	1	1	1
GO:0004913	0	interleukin-4 receptor activity	2	0.029964	0	0	1	1	1
GO:0061604	0	molybdopterin-synthase sulfurtransferase activity	1	0.014982	0	0	1	1	1
GO:0003828	0	alpha-N-acetylneuraminate alpha-2,8-sialyltransferase activity	3	0.0449461	0	0	1	1	1
GO:0003827	0	alpha-1,3-mannosylglycoprotein 2-beta-N-acetylglucosaminyltransferase activity	1	0.014982	0	0	1	1	1
GO:0004911	0	interleukin-2 receptor activity	3	0.0449461	0	0	1	1	1
GO:0003826	0	alpha-ketoacid dehydrogenase activity	2	0.029964	0	0	1	1	1
GO:0004910	0	interleukin-1, type II, blocking receptor activity	1	0.014982	0	0	1	1	1
GO:0047395	0	glycerophosphoinositol glycerophosphodiesterase activity	1	0.014982	0	0	1	1	1
GO:0086039	0	calcium-transporting ATPase activity involved in regulation of cardiac muscle cell membrane potential	1	0.014982	0	0	1	1	1
GO:0086038	0	calcium:sodium antiporter activity involved in regulation of cardiac muscle cell membrane potential	1	0.014982	0	0	1	1	1
GO:0031626	0	beta-endorphin binding	1	0.014982	0	0	1	1	1
GO:0047391	0	alkylglycerophosphoethanolamine phosphodiesterase activity	3	0.0449461	0	0	1	1	1
GO:0031624	0	ubiquitin conjugating enzyme binding	29	0.434479	0	0	1	1	1
GO:0047390	0	glycerophosphocholine cholinephosphodiesterase activity	1	0.014982	0	0	1	1	1
GO:1903981	0	enterobactin binding	1	0.014982	0	0	1	1	1
GO:0070984	0	SET domain binding	1	0.014982	0	0	1	1	1
GO:0001642	0	group III metabotropic glutamate receptor activity	2	0.029964	0	0	1	1	1
GO:0001641	0	group II metabotropic glutamate receptor activity	1	0.014982	0	0	1	1	1
GO:0010309	0	acireductone dioxygenase [iron(II)-requiring] activity	1	0.014982	0	0	1	1	1
GO:0004909	0	interleukin-1, type I, activating receptor activity	1	0.014982	0	0	1	1	1
GO:0004906	0	interferon-gamma receptor activity	2	0.029964	0	0	1	1	1
GO:0004905	0	type I interferon receptor activity	2	0.029964	0	0	1	1	1
GO:0047389	0	glycerophosphocholine phosphodiesterase activity	2	0.029964	0	0	1	1	1
GO:0004903	0	growth hormone receptor activity	1	0.014982	0	0	1	1	1
GO:0008020	0	G protein-coupled photoreceptor activity	6	0.0898921	0	0	1	1	1
GO:0004900	0	erythropoietin receptor activity	1	0.014982	0	0	1	1	1
GO:0050750	0	low-density lipoprotein particle receptor binding	17	0.254694	0	0	1	1	1
GO:0047381	0	dodecanoyl-[acyl-carrier-protein] hydrolase activity	1	0.014982	0	0	1	1	1
GO:0003810	0	protein-glutamine gamma-glutamyltransferase activity	5	0.0749101	0	0	1	1	1
GO:0030527	0	structural constituent of chromatin	1	0.014982	0	0	1	1	1
GO:0086020	0	gap junction channel activity involved in SA node cell-atrial cardiac muscle cell electrical coupling	1	0.014982	0	0	1	1	1
GO:0052929	0	ATP:3'-cytidine-cytidine-tRNA adenylyltransferase activity	1	0.014982	0	0	1	1	1
GO:0052928	0	CTP:3'-cytidine-tRNA cytidylyltransferase activity	1	0.014982	0	0	1	1	1
GO:0070976	0	TIR domain binding	1	0.014982	0	0	1	1	1
GO:0001635	0	calcitonin gene-related peptide receptor activity	3	0.0449461	0	0	1	1	1
GO:0052927	0	CTP:tRNA cytidylyltransferase activity	1	0.014982	0	0	1	1	1
GO:0070975	0	FHA domain binding	1	0.014982	0	0	1	1	1
GO:0052926	0	dol-P-Man:Man(6)GlcNAc(2)-PP-Dol alpha-1,2-mannosyltransferase activity	1	0.014982	0	0	1	1	1
GO:0070974	0	POU domain binding	1	0.014982	0	0	1	1	1
GO:0052925	0	dol-P-Man:Man(5)GlcNAc(2)-PP-Dol alpha-1,3-mannosyltransferase activity	1	0.014982	0	0	1	1	1
GO:0001632	0	leukotriene B4 receptor activity	2	0.029964	0	0	1	1	1
GO:0008013	0	beta-catenin binding	73	1.09369	0	0	0.629835	1	1
GO:0047374	0	methylumbelliferyl-acetate deacetylase activity	3	0.0449461	0	0	1	1	1
GO:0047372	0	acylglycerol lipase activity	8	0.119856	0	0	1	1	1
GO:0097573	0	glutathione oxidoreductase activity	1	0.014982	0	0	1	1	1
GO:0001626	0	nociceptin receptor activity	1	0.014982	0	0	1	1	1
GO:0052918	0	dol-P-Man:Man(8)GlcNAc(2)-PP-Dol alpha-1,2-mannosyltransferase activity	1	0.014982	0	0	1	1	1
GO:0052917	0	dol-P-Man:Man(7)GlcNAc(2)-PP-Dol alpha-1,6-mannosyltransferase activity	1	0.014982	0	0	1	1	1
GO:0001621	0	G protein-coupled ADP receptor activity	3	0.0449461	0	0	1	1	1
GO:0018479	0	benzaldehyde dehydrogenase (NAD+) activity	2	0.029964	0	0	1	1	1
GO:0018478	0	malonate-semialdehyde dehydrogenase (acetylating) activity	1	0.014982	0	0	1	1	1
GO:0018477	0	benzaldehyde dehydrogenase (NADP+) activity	1	0.014982	0	0	1	1	1
GO:0030507	0	spectrin binding	24	0.359569	0	0	1	1	1
GO:0030506	0	ankyrin binding	18	0.269676	0	0	1	1	1
GO:0030504	0	inorganic diphosphate transmembrane transporter activity	1	0.014982	0	0	1	1	1
GO:0052909	0	18S rRNA (adenine(1779)-N(6)/adenine(1780)-N(6))-dimethyltransferase activity	1	0.014982	0	0	1	1	1
GO:0052907	0	23S rRNA (adenine(1618)-N(6))-methyltransferase activity	1	0.014982	0	0	1	1	1
GO:0016296	0	palmitoyl-[acyl-carrier-protein] hydrolase activity	2	0.029964	0	0	1	1	1
GO:0045183	0	translation factor activity, non-nucleic acid binding	1	0.014982	0	0	1	1	1
GO:0052906	0	tRNA (guanine(37)-N(1))-methyltransferase activity	1	0.014982	0	0	1	1	1
GO:0016295	0	myristoyl-[acyl-carrier-protein] hydrolase activity	2	0.029964	0	0	1	1	1
GO:0052905	0	tRNA (guanine(9)-N(1))-methyltransferase activity	3	0.0449461	0	0	1	1	1
GO:0052904	0	N1-acetylspermidine:oxygen oxidoreductase (3-acetamidopropanal-forming) activity	1	0.014982	0	0	1	1	1
GO:0052903	0	N1-acetylspermine:oxygen oxidoreductase (3-acetamidopropanal-forming) activity	1	0.014982	0	0	1	1	1
GO:0052902	0	spermidine:oxygen oxidoreductase (3-aminopropanal-forming) activity	1	0.014982	0	0	1	1	1
GO:0052901	0	spermine:oxygen oxidoreductase (spermidine-forming) activity	2	0.029964	0	0	1	1	1
GO:0016290	0	palmitoyl-CoA hydrolase activity	11	0.164802	0	0	1	1	1
GO:0010997	0	anaphase-promoting complex binding	8	0.119856	0	0	1	1	1
GO:0018467	0	formaldehyde dehydrogenase activity	1	0.014982	0	0	1	1	1
GO:0098641	0	cadherin binding involved in cell-cell adhesion	15	0.22473	0	0	1	1	1
GO:0098640	0	integrin binding involved in cell-matrix adhesion	2	0.029964	0	0	1	1	1
GO:0001609	0	G protein-coupled adenosine receptor activity	5	0.0749101	0	0	1	1	1
GO:0001607	0	neuromedin U receptor activity	1	0.014982	0	0	1	1	1
GO:0001605	0	adrenomedullin receptor activity	2	0.029964	0	0	1	1	1
GO:0016287	0	glycerone-phosphate O-acyltransferase activity	1	0.014982	0	0	1	1	1
GO:0045174	0	glutathione dehydrogenase (ascorbate) activity	2	0.029964	0	0	1	1	1
GO:0001604	0	urotensin II receptor activity	1	0.014982	0	0	1	1	1
GO:0016286	0	small conductance calcium-activated potassium channel activity	4	0.0599281	0	0	1	1	1
GO:0015196	0	L-tryptophan transmembrane transporter activity	2	0.029964	0	0	1	1	1
GO:0015195	0	L-threonine transmembrane transporter activity	1	0.014982	0	0	1	1	1
GO:0015193	0	L-proline transmembrane transporter activity	6	0.0898921	0	0	1	1	1
GO:0015191	0	L-methionine transmembrane transporter activity	1	0.014982	0	0	1	1	1
GO:0015190	0	L-leucine transmembrane transporter activity	3	0.0449461	0	0	1	1	1
GO:0051800	0	phosphatidylinositol-3,4-bisphosphate 3-phosphatase activity	1	0.014982	0	0	1	1	1
GO:0047349	0	D-ribitol-5-phosphate cytidylyltransferase activity	1	0.014982	0	0	1	1	1
GO:0098639	0	collagen binding involved in cell-matrix adhesion	5	0.0749101	0	0	1	1	1
GO:0102420	0	sn-1-glycerol-3-phosphate C16:0-DCA-CoA acyl transferase activity	4	0.0599281	0	0	1	1	1
GO:0047341	0	fucose-1-phosphate guanylyltransferase activity	1	0.014982	0	0	1	1	1
GO:0098633	0	collagen fibril binding	2	0.029964	0	0	1	1	1
GO:0016277	0	[myelin basic protein]-arginine N-methyltransferase activity	1	0.014982	0	0	1	1	1
GO:0015184	0	L-cystine transmembrane transporter activity	4	0.0599281	0	0	1	1	1
GO:0015183	0	L-aspartate transmembrane transporter activity	7	0.104874	0	0	1	1	1
GO:0015182	0	L-asparagine transmembrane transporter activity	2	0.029964	0	0	1	1	1
GO:0015180	0	L-alanine transmembrane transporter activity	6	0.0898921	0	0	1	1	1
GO:0019534	0	toxin transmembrane transporter activity	4	0.0599281	0	0	1	1	1
GO:0008693	0	3-hydroxydecanoyl-[acyl-carrier-protein] dehydratase activity	1	0.014982	0	0	1	1	1
GO:0019531	0	oxalate transmembrane transporter activity	7	0.104874	0	0	1	1	1
GO:0050700	0	CARD domain binding	15	0.22473	0	0	1	1	1
GO:1903924	0	estradiol binding	1	0.014982	0	0	1	1	1
GO:0045155	0	electron transporter, transferring electrons from CoQH2-cytochrome c reductase complex and cytochrome c oxidase complex activity	2	0.029964	0	0	1	1	1
GO:0045153	0	electron transporter, transferring electrons within CoQH2-cytochrome c reductase complex activity	1	0.014982	0	0	1	1	1
GO:0016263	0	glycoprotein-N-acetylgalactosamine 3-beta-galactosyltransferase activity	2	0.029964	0	0	1	1	1
GO:0016262	0	protein N-acetylglucosaminyltransferase activity	3	0.0449461	0	0	1	1	1
GO:0008689	0	3-demethylubiquinone-9 3-O-methyltransferase activity	1	0.014982	0	0	1	1	1
GO:0036487	0	nitric-oxide synthase inhibitor activity	1	0.014982	0	0	1	1	1
GO:0047326	0	inositol tetrakisphosphate 5-kinase activity	1	0.014982	0	0	1	1	1
GO:0008682	0	2-octoprenyl-3-methyl-6-methoxy-1,4-benzoquinone hydroxylase activity	1	0.014982	0	0	1	1	1
GO:0047325	0	inositol tetrakisphosphate 1-kinase activity	1	0.014982	0	0	1	1	1
GO:0047323	0	[3-methyl-2-oxobutanoate dehydrogenase (acetyl-transferring)] kinase activity	1	0.014982	0	0	1	1	1
GO:0047322	0	[hydroxymethylglutaryl-CoA reductase (NADPH)] kinase activity	1	0.014982	0	0	1	1	1
GO:0045145	0	single-stranded DNA 5'-3' exodeoxyribonuclease activity	4	0.0599281	0	0	1	1	1
GO:0070915	0	lysophosphatidic acid receptor activity	4	0.0599281	0	0	1	1	1
GO:0045142	0	triplex DNA binding	2	0.029964	0	0	1	1	1
GO:0016251	0	RNA polymerase II general transcription initiation factor activity	18	0.269676	0	0	1	1	1
GO:0016250	0	N-sulfoglucosamine sulfohydrolase activity	1	0.014982	0	0	1	1	1
GO:0048408	0	epidermal growth factor binding	3	0.0449461	0	0	1	1	1
GO:0048407	0	platelet-derived growth factor binding	9	0.134838	0	0	1	1	1
GO:0048406	0	nerve growth factor binding	4	0.0599281	0	0	1	1	1
GO:0048403	0	brain-derived neurotrophic factor binding	2	0.029964	0	0	1	1	1
GO:0036479	0	peroxidase inhibitor activity	1	0.014982	0	0	1	1	1
GO:0036478	0	L-dopa decarboxylase activator activity	1	0.014982	0	0	1	1	1
GO:0047316	0	glutamine-phenylpyruvate transaminase activity	1	0.014982	0	0	1	1	1
GO:0047315	0	kynurenine-glyoxylate transaminase activity	1	0.014982	0	0	1	1	1
GO:0008670	0	2,4-dienoyl-CoA reductase (NADPH) activity	2	0.029964	0	0	1	1	1
GO:0018423	0	protein C-terminal leucine carboxyl O-methyltransferase activity	1	0.014982	0	0	1	1	1
GO:0036470	0	tyrosine 3-monooxygenase activator activity	1	0.014982	0	0	1	1	1
GO:0045134	0	uridine-diphosphatase activity	4	0.0599281	0	0	1	1	1
GO:0070905	0	serine binding	4	0.0599281	0	0	1	1	1
GO:0045131	0	pre-mRNA branch point binding	1	0.014982	0	0	1	1	1
GO:0015152	0	glucose-6-phosphate transmembrane transporter activity	1	0.014982	0	0	1	1	1
GO:0008667	0	2,3-dihydro-2,3-dihydroxybenzoate dehydrogenase activity	1	0.014982	0	0	1	1	1
GO:0035379	0	carbon dioxide transmembrane transporter activity	2	0.029964	0	0	1	1	1
GO:0036461	0	BLOC-2 complex binding	2	0.029964	0	0	1	1	1
GO:0035374	0	chondroitin sulfate binding	8	0.119856	0	0	1	1	1
GO:0035373	0	chondroitin sulfate proteoglycan binding	2	0.029964	0	0	1	1	1
GO:0045127	0	N-acetylglucosamine kinase activity	1	0.014982	0	0	1	1	1
GO:0016232	0	HNK-1 sulfotransferase activity	1	0.014982	0	0	1	1	1
GO:0005391	0	sodium:potassium-exchanging ATPase activity	8	0.119856	0	0	1	1	1
GO:0016231	0	beta-N-acetylglucosaminidase activity	1	0.014982	0	0	1	1	1
GO:0016230	0	sphingomyelin phosphodiesterase activator activity	2	0.029964	0	0	1	1	1
GO:0033192	0	calmodulin-dependent protein phosphatase activity	5	0.0749101	0	0	1	1	1
GO:0015143	0	urate transmembrane transporter activity	3	0.0449461	0	0	1	1	1
GO:0008659	0	(3R)-hydroxymyristoyl-[acyl-carrier-protein] dehydratase activity	1	0.014982	0	0	1	1	1
GO:0015141	0	succinate transmembrane transporter activity	5	0.0749101	0	0	1	1	1
GO:0036456	0	L-methionine-(S)-S-oxide reductase activity	1	0.014982	0	0	1	1	1
GO:0008650	0	rRNA (uridine-2'-O-)-methyltransferase activity	2	0.029964	0	0	1	1	1
GO:0035368	0	selenocysteine insertion sequence binding	6	0.0898921	0	0	1	1	1
GO:0062078	0	TSC1-TSC2 complex binding	1	0.014982	0	0	1	1	1
GO:0005385	0	zinc ion transmembrane transporter activity	17	0.254694	0	0	1	1	1
GO:0062076	0	acyl-CoA delta5-desaturase activity	1	0.014982	0	0	1	1	1
GO:0033188	0	sphingomyelin synthase activity	3	0.0449461	0	0	1	1	1
GO:0004298	0	threonine-type endopeptidase activity	20	0.29964	0	0	1	1	1
GO:0062072	0	H3K9me3 modified histone binding	1	0.014982	0	0	1	1	1
GO:1901707	0	leptomycin B binding	1	0.014982	0	0	1	1	1
GO:0044020	0	histone methyltransferase activity (H4-R3 specific)	4	0.0599281	0	0	1	1	1
GO:0015132	0	prostaglandin transmembrane transporter activity	1	0.014982	0	0	1	1	1
GO:0015131	0	oxaloacetate transmembrane transporter activity	1	0.014982	0	0	1	1	1
GO:0015130	0	mevalonate transmembrane transporter activity	1	0.014982	0	0	1	1	1
GO:0032093	0	SAM domain binding	2	0.029964	0	0	1	1	1
GO:0032090	0	Pyrin domain binding	2	0.029964	0	0	1	1	1
GO:0062069	0	GARP complex binding	1	0.014982	0	0	1	1	1
GO:0039706	0	co-receptor binding	7	0.104874	0	0	1	1	1
GO:0062065	0	box H/ACA snoRNP complex binding	1	0.014982	0	0	1	1	1
GO:0015129	0	lactate transmembrane transporter activity	4	0.0599281	0	0	1	1	1
GO:0016213	0	linoleoyl-CoA desaturase activity	2	0.029964	0	0	1	1	1
GO:0062064	0	box C/D snoRNP complex binding	1	0.014982	0	0	1	1	1
GO:0016212	0	kynurenine-oxoglutarate transaminase activity	3	0.0449461	0	0	1	1	1
GO:0015127	0	bilirubin transmembrane transporter activity	1	0.014982	0	0	1	1	1
GO:0015126	0	canalicular bile acid transmembrane transporter activity	1	0.014982	0	0	1	1	1
GO:0062061	0	TAP complex binding	2	0.029964	0	0	1	1	1
GO:0032089	0	NACHT domain binding	2	0.029964	0	0	1	1	1
GO:0047994	0	hydroxymethylglutaryl-CoA hydrolase activity	1	0.014982	0	0	1	1	1
GO:0047992	0	hydroxylysine kinase activity	1	0.014982	0	0	1	1	1
GO:0005369	0	taurine:sodium symporter activity	1	0.014982	0	0	1	1	1
GO:0016208	0	AMP binding	13	0.194766	0	0	1	1	1
GO:0005367	0	myo-inositol:sodium symporter activity	1	0.014982	0	0	1	1	1
GO:0005366	0	myo-inositol:proton symporter activity	1	0.014982	0	0	1	1	1
GO:0016206	0	catechol O-methyltransferase activity	2	0.029964	0	0	1	1	1
GO:0005362	0	low-affinity glucose:sodium symporter activity	2	0.029964	0	0	1	1	1
GO:0015117	0	thiosulfate transmembrane transporter activity	1	0.014982	0	0	1	1	1
GO:0062050	0	GPI-mannose ethanolamine phosphate phosphodiesterase activity	1	0.014982	0	0	1	1	1
GO:0015112	0	nitrate transmembrane transporter activity	1	0.014982	0	0	1	1	1
GO:0047988	0	hydroxyacid-oxoacid transhydrogenase activity	1	0.014982	0	0	1	1	1
GO:0046899	0	nucleoside triphosphate adenylate kinase activity	2	0.029964	0	0	1	1	1
GO:0034246	0	mitochondrial sequence-specific DNA-binding transcription factor activity	1	0.014982	0	0	1	1	1
GO:0005353	0	fructose transmembrane transporter activity	3	0.0449461	0	0	1	1	1
GO:0015105	0	arsenite transmembrane transporter activity	1	0.014982	0	0	1	1	1
GO:0106177	0	cyclic-GMP-AMP hydrolase activity	1	0.014982	0	0	1	1	1
GO:0015100	0	vanadium ion transmembrane transporter activity	1	0.014982	0	0	1	1	1
GO:0002083	0	4-hydroxybenzoate decaprenyltransferase activity	1	0.014982	0	0	1	1	1
GO:0047977	0	hepoxilin-epoxide hydrolase activity	2	0.029964	0	0	1	1	1
GO:0034236	0	protein kinase A catalytic subunit binding	12	0.179784	0	0	1	1	1
GO:0034235	0	GPI anchor binding	5	0.0749101	0	0	1	1	1
GO:0033149	0	FFAT motif binding	3	0.0449461	0	0	1	1	1
GO:0005344	0	oxygen carrier activity	9	0.134838	0	0	1	1	1
GO:0033142	0	progesterone receptor binding	2	0.029964	0	0	1	1	1
GO:0004252	0	serine-type endopeptidase activity	95	1.42329	0	0	0.407909	1	1
GO:0008609	0	alkylglycerone-phosphate synthase activity	1	0.014982	0	0	1	1	1
GO:0008607	0	phosphorylase kinase regulator activity	3	0.0449461	0	0	1	1	1
GO:0032051	0	clathrin light chain binding	6	0.0898921	0	0	1	1	1
GO:0032050	0	clathrin heavy chain binding	7	0.104874	0	0	1	1	1
GO:0106162	0	mRNA N-acetyltransferase activity	1	0.014982	0	0	1	1	1
GO:0036403	0	arachidonate 8(S)-lipoxygenase activity	1	0.014982	0	0	1	1	1
GO:0036402	0	proteasome-activating ATPase activity	3	0.0449461	0	0	1	1	1
GO:0047961	0	glycine N-acyltransferase activity	2	0.029964	0	0	1	1	1
GO:0005335	0	serotonin:sodium symporter activity	3	0.0449461	0	0	1	1	1
GO:0005334	0	norepinephrine:sodium symporter activity	1	0.014982	0	0	1	1	1
GO:0046870	0	cadmium ion binding	3	0.0449461	0	0	1	1	1
GO:0005332	0	gamma-aminobutyric acid:sodium symporter activity	6	0.0898921	0	0	1	1	1
GO:0005330	0	dopamine:sodium symporter activity	1	0.014982	0	0	1	1	1
GO:0033130	0	acetylcholine receptor binding	9	0.134838	0	0	1	1	1
GO:0016890	0	site-specific endodeoxyribonuclease activity, specific for altered base	2	0.029964	0	0	1	1	1
GO:0032041	0	NAD-dependent histone deacetylase activity (H3-K14 specific)	10	0.14982	0	0	1	1	1
GO:0034211	0	GTP-dependent protein kinase activity	1	0.014982	0	0	1	1	1
GO:1904399	0	heparan sulfate binding	2	0.029964	0	0	1	1	1
GO:0032034	0	myosin II head/neck binding	1	0.014982	0	0	1	1	1
GO:0002058	0	uracil binding	1	0.014982	0	0	1	1	1
GO:0106140	0	P-TEFb complex binding	3	0.0449461	0	0	1	1	1
GO:0002055	0	adenine binding	1	0.014982	0	0	1	1	1
GO:0047946	0	glutamine N-acyltransferase activity	1	0.014982	0	0	1	1	1
GO:0047941	0	glucuronolactone reductase activity	1	0.014982	0	0	1	1	1
GO:0005316	0	high-affinity inorganic phosphate:sodium symporter activity	1	0.014982	0	0	1	1	1
GO:0005314	0	high-affinity glutamate transmembrane transporter activity	3	0.0449461	0	0	1	1	1
GO:0034202	0	glycolipid floppase activity	1	0.014982	0	0	1	1	1
GO:0032029	0	myosin tail binding	1	0.014982	0	0	1	1	1
GO:0106137	0	IkappaB kinase complex binding	2	0.029964	0	0	1	1	1
GO:0050072	0	m7G(5')pppN diphosphatase activity	6	0.0898921	0	0	1	1	1
GO:0002046	0	opsin binding	3	0.0449461	0	0	1	1	1
GO:0047939	0	L-glucuronate reductase activity	1	0.014982	0	0	1	1	1
GO:0042497	0	triacyl lipopeptide binding	1	0.014982	0	0	1	1	1
GO:0047936	0	glucose 1-dehydrogenase [NAD(P)] activity	1	0.014982	0	0	1	1	1
GO:0047933	0	glucose-1,6-bisphosphate synthase activity	1	0.014982	0	0	1	1	1
GO:0046848	0	hydroxyapatite binding	2	0.029964	0	0	1	1	1
GO:0005309	0	creatine:sodium symporter activity	1	0.014982	0	0	1	1	1
GO:0080048	0	GDP-D-glucose phosphorylase activity	1	0.014982	0	0	1	1	1
GO:0070290	0	N-acylphosphatidylethanolamine-specific phospholipase D activity	3	0.0449461	0	0	1	1	1
GO:0099077	0	histone-dependent DNA binding	1	0.014982	0	0	1	1	1
GO:0050061	0	long-chain-aldehyde dehydrogenase activity	1	0.014982	0	0	1	1	1
GO:0070287	0	ferritin receptor activity	1	0.014982	0	0	1	1	1
GO:0070280	0	pyridoxal binding	1	0.014982	0	0	1	1	1
GO:0080030	0	methyl indole-3-acetate esterase activity	3	0.0449461	0	0	1	1	1
GO:0047918	0	GDP-mannose 3,5-epimerase activity	1	0.014982	0	0	1	1	1
GO:0043560	0	insulin receptor substrate binding	10	0.14982	0	0	1	1	1
GO:0047915	0	ganglioside galactosyltransferase activity	1	0.014982	0	0	1	1	1
GO:0070273	0	phosphatidylinositol-4-phosphate binding	29	0.434479	0	0	1	1	1
GO:0034899	0	trimethylamine monooxygenase activity	1	0.014982	0	0	1	1	1
GO:0080025	0	phosphatidylinositol-3,5-bisphosphate binding	24	0.359569	0	0	1	1	1
GO:0016844	0	strictosidine synthase activity	1	0.014982	0	0	1	1	1
GO:0043559	0	insulin binding	6	0.0898921	0	0	1	1	1
GO:0106105	0	Ala-tRNA(Thr) hydrolase activity	1	0.014982	0	0	1	1	1
GO:0046817	0	chemokine receptor antagonist activity	1	0.014982	0	0	1	1	1
GO:0080019	0	fatty-acyl-CoA reductase (alcohol-forming) activity	2	0.029964	0	0	1	1	1
GO:0070260	0	5'-tyrosyl-DNA phosphodiesterase activity	1	0.014982	0	0	1	1	1
GO:0046811	0	histone deacetylase inhibitor activity	2	0.029964	0	0	1	1	1
GO:0050038	0	L-xylulose reductase (NADP+) activity	1	0.014982	0	0	1	1	1
GO:0033798	0	thyroxine 5-deiodinase activity	1	0.014982	0	0	1	1	1
GO:0051120	0	hepoxilin A3 synthase activity	1	0.014982	0	0	1	1	1
GO:0061599	0	molybdopterin molybdotransferase activity	1	0.014982	0	0	1	1	1
GO:0061598	0	molybdopterin adenylyltransferase activity	1	0.014982	0	0	1	1	1
GO:0050031	0	L-pipecolate oxidase activity	1	0.014982	0	0	1	1	1
GO:0033791	0	3alpha,7alpha,12alpha-trihydroxy-5beta-cholestanoyl-CoA 24-hydroxylase activity	1	0.014982	0	0	1	1	1
GO:0043546	0	molybdopterin cofactor binding	4	0.0599281	0	0	1	1	1
GO:0043544	0	lipoamide binding	1	0.014982	0	0	1	1	1
GO:0070251	0	pristanate-CoA ligase activity	1	0.014982	0	0	1	1	1
GO:0034875	0	caffeine oxidase activity	3	0.0449461	0	0	1	1	1
GO:0099038	0	ceramide floppase activity	2	0.029964	0	0	1	1	1
GO:0033787	0	cyanocobalamin reductase (cyanide-eliminating) activity	1	0.014982	0	0	1	1	1
GO:0050023	0	L-fuconate dehydratase activity	1	0.014982	0	0	1	1	1
GO:0033783	0	25-hydroxycholesterol 7alpha-hydroxylase activity	1	0.014982	0	0	1	1	1
GO:0033781	0	cholesterol 24-hydroxylase activity	1	0.014982	0	0	1	1	1
GO:0004890	0	GABA-A receptor activity	7	0.104874	0	0	1	1	1
GO:0043533	0	inositol 1,3,4,5 tetrakisphosphate binding	4	0.0599281	0	0	1	1	1
GO:0043532	0	angiostatin binding	4	0.0599281	0	0	1	1	1
GO:0043531	0	ADP binding	34	0.509389	0	0	1	1	1
GO:0045703	0	ketoreductase activity	1	0.014982	0	0	1	1	1
GO:0061578	0	Lys63-specific deubiquitinase activity	12	0.179784	0	0	1	1	1
GO:0050011	0	itaconyl-CoA hydratase activity	1	0.014982	0	0	1	1	1
GO:0004883	0	glucocorticoid receptor activity	1	0.014982	0	0	1	1	1
GO:0044610	0	FMN transmembrane transporter activity	1	0.014982	0	0	1	1	1
GO:0003796	0	lysozyme activity	2	0.029964	0	0	1	1	1
GO:0043522	0	leucine zipper domain binding	11	0.164802	0	0	1	1	1
GO:0016807	0	cysteine-type carboxypeptidase activity	4	0.0599281	0	0	1	1	1
GO:0004879	0	nuclear receptor activity	38	0.569317	0	0	1	1	1
GO:0004878	0	complement component C5a receptor activity	2	0.029964	0	0	1	1	1
GO:0004877	0	complement component C3b receptor activity	1	0.014982	0	0	1	1	1
GO:0004876	0	complement component C3a receptor activity	1	0.014982	0	0	1	1	1
GO:0044603	0	protein adenylylhydrolase activity	1	0.014982	0	0	1	1	1
GO:0004873	0	asialoglycoprotein receptor activity	2	0.029964	0	0	1	1	1
GO:0043515	0	kinetochore binding	7	0.104874	0	0	1	1	1
GO:0003785	0	actin monomer binding	23	0.344586	0	0	1	1	1
GO:0070224	0	sulfide:quinone oxidoreductase activity	2	0.029964	0	0	1	1	1
GO:0052899	0	N(1),N(12)-diacetylspermine:oxygen oxidoreductase (3-acetamidopropanal-forming) activity	1	0.014982	0	0	1	1	1
GO:0052895	0	N1-acetylspermine:oxygen oxidoreductase (N1-acetylspermidine-forming) activity	1	0.014982	0	0	1	1	1
GO:0052894	0	norspermine:oxygen oxidoreductase activity	1	0.014982	0	0	1	1	1
GO:0004867	0	serine-type endopeptidase inhibitor activity	52	0.779065	0	0	1	1	1
GO:0033754	0	indoleamine 2,3-dioxygenase activity	2	0.029964	0	0	1	1	1
GO:0004865	0	protein serine/threonine phosphatase inhibitor activity	6	0.0898921	0	0	1	1	1
GO:0004862	0	cAMP-dependent protein kinase inhibitor activity	8	0.119856	0	0	1	1	1
GO:0035925	0	mRNA 3'-UTR AU-rich region binding	23	0.344586	0	0	1	1	1
GO:0001594	0	trace-amine receptor activity	1	0.014982	0	0	1	1	1
GO:1902121	0	lithocholic acid binding	1	0.014982	0	0	1	1	1
GO:0001591	0	dopamine neurotransmitter receptor activity, coupled via Gi/Go	2	0.029964	0	0	1	1	1
GO:0033749	0	histone demethylase activity (H4-R3 specific)	1	0.014982	0	0	1	1	1
GO:0033746	0	histone demethylase activity (H3-R2 specific)	1	0.014982	0	0	1	1	1
GO:0033745	0	L-methionine-(R)-S-oxide reductase activity	3	0.0449461	0	0	1	1	1
GO:0004856	0	xylulokinase activity	1	0.014982	0	0	1	1	1
GO:0033743	0	peptide-methionine (R)-S-oxide reductase activity	4	0.0599281	0	0	1	1	1
GO:0061547	0	glycogen synthase activity, transferring glucose-1-phosphate	1	0.014982	0	0	1	1	1
GO:0004853	0	uroporphyrinogen decarboxylase activity	1	0.014982	0	0	1	1	1
GO:0004852	0	uroporphyrinogen-III synthase activity	1	0.014982	0	0	1	1	1
GO:0004850	0	uridine phosphorylase activity	1	0.014982	0	0	1	1	1
GO:1990599	0	3' overhang single-stranded DNA endodeoxyribonuclease activity	3	0.0449461	0	0	1	1	1
GO:0052872	0	tocotrienol omega-hydroxylase activity	1	0.014982	0	0	1	1	1
GO:0051787	0	misfolded protein binding	25	0.374551	0	0	1	1	1
GO:0052871	0	alpha-tocopherol omega-hydroxylase activity	1	0.014982	0	0	1	1	1
GO:0051786	0	all-trans-retinol 13,14-reductase activity	1	0.014982	0	0	1	1	1
GO:0004849	0	uridine kinase activity	4	0.0599281	0	0	1	1	1
GO:0033737	0	1-pyrroline dehydrogenase activity	1	0.014982	0	0	1	1	1
GO:0050699	0	WW domain binding	27	0.404515	0	0	1	1	1
GO:0022894	0	Intermediate conductance calcium-activated potassium channel activity	1	0.014982	0	0	1	1	1
GO:0050698	0	proteoglycan sulfotransferase activity	1	0.014982	0	0	1	1	1
GO:0090422	0	thiamine pyrophosphate transmembrane transporter activity	2	0.029964	0	0	1	1	1
GO:0050693	0	LBD domain binding	6	0.0898921	0	0	1	1	1
GO:0003756	0	protein disulfide isomerase activity	17	0.254694	0	0	1	1	1
GO:0050692	0	DNA binding domain binding	4	0.0599281	0	0	1	1	1
GO:1990583	0	phospholipase D activator activity	1	0.014982	0	0	1	1	1
GO:0052869	0	arachidonic acid omega-hydroxylase activity	2	0.029964	0	0	1	1	1
GO:0004838	0	L-tyrosine:2-oxoglutarate aminotransferase activity	1	0.014982	0	0	1	1	1
GO:0090416	0	nicotinate transmembrane transporter activity	1	0.014982	0	0	1	1	1
GO:0004835	0	tubulin-tyrosine ligase activity	1	0.014982	0	0	1	1	1
GO:0004833	0	tryptophan 2,3-dioxygenase activity	2	0.029964	0	0	1	1	1
GO:0004832	0	valine-tRNA ligase activity	6	0.0898921	0	0	1	1	1
GO:0102391	0	decanoate-CoA ligase activity	8	0.119856	0	0	1	1	1
GO:0004831	0	tyrosine-tRNA ligase activity	2	0.029964	0	0	1	1	1
GO:0102390	0	mycophenolic acid acyl-glucuronide esterase activity	1	0.014982	0	0	1	1	1
GO:0004830	0	tryptophan-tRNA ligase activity	2	0.029964	0	0	1	1	1
GO:0050682	0	AF-2 domain binding	3	0.0449461	0	0	1	1	1
GO:0052858	0	peptidyl-lysine acetyltransferase activity	1	0.014982	0	0	1	1	1
GO:0052857	0	NADPHX epimerase activity	2	0.029964	0	0	1	1	1
GO:0052856	0	NADHX epimerase activity	2	0.029964	0	0	1	1	1
GO:0052855	0	ADP-dependent NAD(P)H-hydrate dehydratase activity	1	0.014982	0	0	1	1	1
GO:0009032	0	thymidine phosphorylase activity	1	0.014982	0	0	1	1	1
GO:0052851	0	ferric-chelate reductase (NADPH) activity	3	0.0449461	0	0	1	1	1
GO:0090409	0	malonyl-CoA synthetase activity	1	0.014982	0	0	1	1	1
GO:0102389	0	polyprenol reductase activity	1	0.014982	0	0	1	1	1
GO:0004829	0	threonine-tRNA ligase activity	3	0.0449461	0	0	1	1	1
GO:0004828	0	serine-tRNA ligase activity	2	0.029964	0	0	1	1	1
GO:0004827	0	proline-tRNA ligase activity	2	0.029964	0	0	1	1	1
GO:0004826	0	phenylalanine-tRNA ligase activity	4	0.0599281	0	0	1	1	1
GO:0004825	0	methionine-tRNA ligase activity	2	0.029964	0	0	1	1	1
GO:0004824	0	lysine-tRNA ligase activity	1	0.014982	0	0	1	1	1
GO:0004823	0	leucine-tRNA ligase activity	2	0.029964	0	0	1	1	1
GO:0004822	0	isoleucine-tRNA ligase activity	2	0.029964	0	0	1	1	1
GO:0004821	0	histidine-tRNA ligase activity	2	0.029964	0	0	1	1	1
GO:0061513	0	glucose 6-phosphate:inorganic phosphate antiporter activity	3	0.0449461	0	0	1	1	1
GO:0004820	0	glycine-tRNA ligase activity	1	0.014982	0	0	1	1	1
GO:0071987	0	WD40-repeat domain binding	4	0.0599281	0	0	1	1	1
GO:0031531	0	thyrotropin-releasing hormone receptor binding	1	0.014982	0	0	1	1	1
GO:0031530	0	gonadotropin-releasing hormone receptor binding	2	0.029964	0	0	1	1	1
GO:0070892	0	lipoteichoic acid immune receptor activity	1	0.014982	0	0	1	1	1
GO:0070891	0	lipoteichoic acid binding	2	0.029964	0	0	1	1	1
GO:0052842	0	inositol diphosphate pentakisphosphate diphosphatase activity	4	0.0599281	0	0	1	1	1
GO:0070890	0	sodium-dependent L-ascorbate transmembrane transporter activity	2	0.029964	0	0	1	1	1
GO:0052840	0	inositol diphosphate tetrakisphosphate diphosphatase activity	4	0.0599281	0	0	1	1	1
GO:0004819	0	glutamine-tRNA ligase activity	2	0.029964	0	0	1	1	1
GO:0009020	0	tRNA (guanosine-2'-O-)-methyltransferase activity	1	0.014982	0	0	1	1	1
GO:0004818	0	glutamate-tRNA ligase activity	2	0.029964	0	0	1	1	1
GO:0004817	0	cysteine-tRNA ligase activity	2	0.029964	0	0	1	1	1
GO:0004816	0	asparagine-tRNA ligase activity	2	0.029964	0	0	1	1	1
GO:0004815	0	aspartate-tRNA ligase activity	2	0.029964	0	0	1	1	1
GO:0061507	0	cyclic-GMP-AMP binding	2	0.029964	0	0	1	1	1
GO:0051750	0	delta3,5-delta2,4-dienoyl-CoA isomerase activity	1	0.014982	0	0	1	1	1
GO:0004813	0	alanine-tRNA ligase activity	3	0.0449461	0	0	1	1	1
GO:0047298	0	(S)-3-amino-2-methylpropionate transaminase activity	1	0.014982	0	0	1	1	1
GO:0003726	0	double-stranded RNA adenosine deaminase activity	3	0.0449461	0	0	1	1	1
GO:0061501	0	cyclic-GMP-AMP synthase activity	1	0.014982	0	0	1	1	1
GO:0047293	0	4-hydroxybenzoate nonaprenyltransferase activity	1	0.014982	0	0	1	1	1
GO:0047291	0	lactosylceramide alpha-2,3-sialyltransferase activity	1	0.014982	0	0	1	1	1
GO:0003720	0	telomerase activity	5	0.0749101	0	0	1	1	1
GO:0047290	0	(alpha-N-acetylneuraminyl-2,3-beta-galactosyl-1,3)-N-acetyl-galactosaminide 6-alpha-sialyltransferase activity	2	0.029964	0	0	1	1	1
GO:0052833	0	inositol monophosphate 4-phosphatase activity	3	0.0449461	0	0	1	1	1
GO:0052832	0	inositol monophosphate 3-phosphatase activity	3	0.0449461	0	0	1	1	1
GO:0051747	0	cytosine C-5 DNA demethylase activity	2	0.029964	0	0	1	1	1
GO:0004809	0	tRNA (guanine-N2-)-methyltransferase activity	4	0.0599281	0	0	1	1	1
GO:0004807	0	triose-phosphate isomerase activity	1	0.014982	0	0	1	1	1
GO:0022852	0	glycine-gated chloride ion channel activity	1	0.014982	0	0	1	1	1
GO:0004803	0	transposase activity	3	0.0449461	0	0	1	1	1
GO:0022851	0	GABA-gated chloride ion channel activity	4	0.0599281	0	0	1	1	1
GO:0004802	0	transketolase activity	2	0.029964	0	0	1	1	1
GO:0022850	0	serotonin-gated cation-selective channel activity	2	0.029964	0	0	1	1	1
GO:0047288	0	monosialoganglioside sialyltransferase activity	2	0.029964	0	0	1	1	1
GO:0004801	0	sedoheptulose-7-phosphate:D-glyceraldehyde-3-phosphate glyceronetransferase activity	1	0.014982	0	0	1	1	1
GO:0004800	0	thyroxine 5'-deiodinase activity	1	0.014982	0	0	1	1	1
GO:0003711	0	transcription elongation regulator activity	1	0.014982	0	0	1	1	1
GO:0047280	0	nicotinamide phosphoribosyltransferase activity	1	0.014982	0	0	1	1	1
GO:0030429	0	kynureninase activity	1	0.014982	0	0	1	1	1
GO:0001537	0	N-acetylgalactosamine 4-O-sulfotransferase activity	4	0.0599281	0	0	1	1	1
GO:0009007	0	site-specific DNA-methyltransferase (adenine-specific) activity	2	0.029964	0	0	1	1	1
GO:0052826	0	inositol hexakisphosphate 2-phosphatase activity	1	0.014982	0	0	1	1	1
GO:0001532	0	interleukin-21 receptor activity	1	0.014982	0	0	1	1	1
GO:0052824	0	dolichyl-pyrophosphate Man7GlcNAc2 alpha-1,6-mannosyltransferase activity	1	0.014982	0	0	1	1	1
GO:0052822	0	DNA-3-methylguanine glycosylase activity	1	0.014982	0	0	1	1	1
GO:0022849	0	glutamate-gated calcium ion channel activity	2	0.029964	0	0	1	1	1
GO:0052821	0	DNA-7-methyladenine glycosylase activity	1	0.014982	0	0	1	1	1
GO:0022848	0	acetylcholine-gated cation-selective channel activity	8	0.119856	0	0	1	1	1
GO:0051736	0	ATP-dependent polyribonucleotide 5'-hydroxyl-kinase activity	1	0.014982	0	0	1	1	1
GO:0009000	0	selenocysteine lyase activity	1	0.014982	0	0	1	1	1
GO:0050649	0	testosterone 6-beta-hydroxylase activity	2	0.029964	0	0	1	1	1
GO:0050648	0	5(S)-hydroxyperoxy-6E,8Z,11Z,14Z-icosatetraenoic acid binding	1	0.014982	0	0	1	1	1
GO:0050647	0	5-hydroxy-6E,8Z,11Z,14Z-icosatetraenoic acid binding	1	0.014982	0	0	1	1	1
GO:0050646	0	5-oxo-6E,8Z,11Z,14Z-icosatetraenoic acid binding	1	0.014982	0	0	1	1	1
GO:0022841	0	potassium ion leak channel activity	9	0.134838	0	0	1	1	1
GO:0047277	0	globoside alpha-N-acetylgalactosaminyltransferase activity	1	0.014982	0	0	1	1	1
GO:0047275	0	glucosaminylgalactosylglucosylceramide beta-galactosyltransferase activity	2	0.029964	0	0	1	1	1
GO:0047273	0	galactosylgalactosylglucosylceramide beta-D-acetylgalactosaminyltransferase activity	1	0.014982	0	0	1	1	1
GO:0052816	0	long-chain acyl-CoA hydrolase activity	1	0.014982	0	0	1	1	1
GO:0052815	0	medium-chain acyl-CoA hydrolase activity	1	0.014982	0	0	1	1	1
GO:0052814	0	medium-chain-aldehyde dehydrogenase activity	1	0.014982	0	0	1	1	1
GO:0052812	0	phosphatidylinositol-3,4-bisphosphate 5-kinase activity	5	0.0749101	0	0	1	1	1
GO:0051724	0	NAD transmembrane transporter activity	1	0.014982	0	0	1	1	1
GO:0051722	0	protein C-terminal methylesterase activity	1	0.014982	0	0	1	1	1
GO:0102345	0	3-hydroxy-lignoceroyl-CoA dehydratase activity	4	0.0599281	0	0	1	1	1
GO:0051721	0	protein phosphatase 2A binding	29	0.434479	0	0	1	1	1
GO:0102344	0	3-hydroxy-behenoyl-CoA dehydratase activity	4	0.0599281	0	0	1	1	1
GO:0102343	0	3-hydroxy-arachidoyl-CoA dehydratase activity	4	0.0599281	0	0	1	1	1
GO:0102342	0	3-oxo-cerotoyl-CoA reductase activity	1	0.014982	0	0	1	1	1
GO:0102341	0	3-oxo-lignoceroyl-CoA reductase activity	1	0.014982	0	0	1	1	1
GO:0050633	0	acetyl-CoA C-myristoyltransferase activity	3	0.0449461	0	0	1	1	1
GO:0102340	0	3-oxo-behenoyl-CoA reductase activity	1	0.014982	0	0	1	1	1
GO:0050632	0	propionyl-CoA C2-trimethyltridecanoyltransferase activity	1	0.014982	0	0	1	1	1
GO:0047263	0	N-acylsphingosine galactosyltransferase activity	1	0.014982	0	0	1	1	1
GO:0071949	0	FAD binding	29	0.434479	0	0	1	1	1
GO:0001517	0	N-acetylglucosamine 6-O-sulfotransferase activity	4	0.0599281	0	0	1	1	1
GO:0001515	0	opioid peptide activity	2	0.029964	0	0	1	1	1
GO:0070856	0	myosin VI light chain binding	1	0.014982	0	0	1	1	1
GO:0001512	0	dihydronicotinamide riboside quinone reductase activity	1	0.014982	0	0	1	1	1
GO:0051717	0	inositol-1,3,4,5-tetrakisphosphate 3-phosphatase activity	2	0.029964	0	0	1	1	1
GO:0102339	0	3-oxo-arachidoyl-CoA reductase activity	1	0.014982	0	0	1	1	1
GO:0102338	0	3-oxo-lignoceronyl-CoA synthase activity	6	0.0898921	0	0	1	1	1
GO:0102337	0	3-oxo-cerotoyl-CoA synthase activity	6	0.0898921	0	0	1	1	1
GO:0102336	0	3-oxo-arachidoyl-CoA synthase activity	6	0.0898921	0	0	1	1	1
GO:0099635	0	voltage-gated calcium channel activity involved in positive regulation of presynaptic cytosolic calcium levels	4	0.0599281	0	0	1	1	1
GO:0047256	0	lactosylceramide 1,3-N-acetyl-beta-D-glucosaminyltransferase activity	1	0.014982	0	0	1	1	1
GO:1990518	0	single-stranded 3'-5' DNA helicase activity	3	0.0449461	0	0	1	1	1
GO:0071933	0	Arp2/3 complex binding	9	0.134838	0	0	1	1	1
GO:0015099	0	nickel cation transmembrane transporter activity	1	0.014982	0	0	1	1	1
GO:0015098	0	molybdate ion transmembrane transporter activity	1	0.014982	0	0	1	1	1
GO:0070840	0	dynein complex binding	17	0.254694	0	0	1	1	1
GO:0015095	0	magnesium ion transmembrane transporter activity	15	0.22473	0	0	1	1	1
GO:0015094	0	lead ion transmembrane transporter activity	1	0.014982	0	0	1	1	1
GO:0015093	0	ferrous iron transmembrane transporter activity	4	0.0599281	0	0	1	1	1
GO:0050614	0	delta24-sterol reductase activity	1	0.014982	0	0	1	1	1
GO:0050613	0	delta14-sterol reductase activity	2	0.029964	0	0	1	1	1
GO:1904929	0	coreceptor activity involved in Wnt signaling pathway, planar cell polarity pathway	5	0.0749101	0	0	1	1	1
GO:1904928	0	coreceptor activity involved in canonical Wnt signaling pathway	3	0.0449461	0	0	1	1	1
GO:0050610	0	methylarsonate reductase activity	2	0.029964	0	0	1	1	1
GO:0016174	0	NAD(P)H oxidase (H(2)O(2)-forming activity	8	0.119856	0	0	1	1	1
GO:0000406	0	double-strand/single-strand DNA junction binding	2	0.029964	0	0	1	1	1
GO:0015087	0	cobalt ion transmembrane transporter activity	3	0.0449461	0	0	1	1	1
GO:0015086	0	cadmium ion transmembrane transporter activity	4	0.0599281	0	0	1	1	1
GO:0016170	0	interleukin-15 receptor binding	1	0.014982	0	0	1	1	1
GO:0000403	0	Y-form DNA binding	5	0.0749101	0	0	1	1	1
GO:0000400	0	four-way junction DNA binding	17	0.254694	0	0	1	1	1
GO:0008597	0	calcium-dependent protein serine/threonine phosphatase regulator activity	3	0.0449461	0	0	1	1	1
GO:0047238	0	glucuronosyl-N-acetylgalactosaminyl-proteoglycan 4-beta-N-acetylgalactosaminyltransferase activity	4	0.0599281	0	0	1	1	1
GO:0047237	0	glucuronylgalactosylproteoglycan 4-beta-N-acetylgalactosaminyltransferase activity	3	0.0449461	0	0	1	1	1
GO:0036393	0	thiocyanate peroxidase activity	1	0.014982	0	0	1	1	1
GO:0071916	0	dipeptide transmembrane transporter activity	2	0.029964	0	0	1	1	1
GO:0071913	0	citrate secondary active transmembrane transporter activity	1	0.014982	0	0	1	1	1
GO:0016167	0	glial cell-derived neurotrophic factor receptor activity	2	0.029964	0	0	1	1	1
GO:0016165	0	linoleate 13S-lipoxygenase activity	3	0.0449461	0	0	1	1	1
GO:2001070	0	starch binding	2	0.029964	0	0	1	1	1
GO:0099609	0	microtubule lateral binding	2	0.029964	0	0	1	1	1
GO:1901641	0	ITP binding	1	0.014982	0	0	1	1	1
GO:1901640	0	XTP binding	1	0.014982	0	0	1	1	1
GO:0098519	0	nucleotide phosphatase activity, acting on free nucleotides	4	0.0599281	0	0	1	1	1
GO:0047225	0	acetylgalactosaminyl-O-glycosyl-glycoprotein beta-1,6-N-acetylglucosaminyltransferase activity	1	0.014982	0	0	1	1	1
GO:0047224	0	acetylgalactosaminyl-O-glycosyl-glycoprotein beta-1,3-N-acetylglucosaminyltransferase activity	1	0.014982	0	0	1	1	1
GO:0035299	0	inositol pentakisphosphate 2-kinase activity	1	0.014982	0	0	1	1	1
GO:0047223	0	beta-1,3-galactosyl-O-glycosyl-glycoprotein beta-1,3-N-acetylglucosaminyltransferase activity	3	0.0449461	0	0	1	1	1
GO:0047220	0	galactosylxylosylprotein 3-beta-galactosyltransferase activity	1	0.014982	0	0	1	1	1
GO:0016155	0	formyltetrahydrofolate dehydrogenase activity	2	0.029964	0	0	1	1	1
GO:0016154	0	pyrimidine-nucleoside phosphorylase activity	1	0.014982	0	0	1	1	1
GO:2001069	0	glycogen binding	3	0.0449461	0	0	1	1	1
GO:0015068	0	glycine amidinotransferase activity	1	0.014982	0	0	1	1	1
GO:0016151	0	nickel cation binding	1	0.014982	0	0	1	1	1
GO:0016150	0	translation release factor activity, codon nonspecific	1	0.014982	0	0	1	1	1
GO:0008579	0	JUN kinase phosphatase activity	1	0.014982	0	0	1	1	1
GO:0048306	0	calcium-dependent protein binding	49	0.734119	0	0	1	1	1
GO:0010859	0	calcium-dependent cysteine-type endopeptidase inhibitor activity	1	0.014982	0	0	1	1	1
GO:0008574	0	ATP-dependent microtubule motor activity, plus-end-directed	18	0.269676	0	0	1	1	1
GO:0010856	0	adenylate cyclase activator activity	5	0.0749101	0	0	1	1	1
GO:0010855	0	adenylate cyclase inhibitor activity	2	0.029964	0	0	1	1	1
GO:0036374	0	glutathione hydrolase activity	4	0.0599281	0	0	1	1	1
GO:0036373	0	L-fucose mutarotase activity	1	0.014982	0	0	1	1	1
GO:0098505	0	G-rich strand telomeric DNA binding	10	0.14982	0	0	1	1	1
GO:0016149	0	translation release factor activity, codon specific	3	0.0449461	0	0	1	1	1
GO:0034191	0	apolipoprotein A-I receptor binding	2	0.029964	0	0	1	1	1
GO:0045031	0	G protein-coupled ATP receptor activity	2	0.029964	0	0	1	1	1
GO:0045030	0	G protein-coupled UTP receptor activity	1	0.014982	0	0	1	1	1
GO:0015057	0	thrombin-activated receptor activity	5	0.0749101	0	0	1	1	1
GO:0008569	0	ATP-dependent microtubule motor activity, minus-end-directed	17	0.254694	0	0	1	1	1
GO:0008568	0	microtubule-severing ATPase activity	8	0.119856	0	0	1	1	1
GO:0035276	0	ethanol binding	3	0.0449461	0	0	1	1	1
GO:0034189	0	very-low-density lipoprotein particle binding	1	0.014982	0	0	1	1	1
GO:0045029	0	G protein-coupled UDP receptor activity	2	0.029964	0	0	1	1	1
GO:0034188	0	apolipoprotein A-I receptor activity	2	0.029964	0	0	1	1	1
GO:0045027	0	DNA end binding	2	0.029964	0	0	1	1	1
GO:0034186	0	apolipoprotein A-I binding	4	0.0599281	0	0	1	1	1
GO:0005292	0	high-affinity lysine transmembrane transporter activity	1	0.014982	0	0	1	1	1
GO:0005290	0	L-histidine transmembrane transporter activity	3	0.0449461	0	0	1	1	1
GO:0008559	0	ATPase-coupled xenobiotic transmembrane transporter activity	4	0.0599281	0	0	1	1	1
GO:1901612	0	cardiolipin binding	9	0.134838	0	0	1	1	1
GO:0008555	0	ATPase-coupled chloride transmembrane transporter activity	1	0.014982	0	0	1	1	1
GO:0008553	0	proton-exporting ATPase activity, phosphorylative mechanism	12	0.179784	0	0	1	1	1
GO:0102991	0	myristoyl-CoA hydrolase activity	9	0.134838	0	0	1	1	1
GO:0005289	0	high-affinity arginine transmembrane transporter activity	1	0.014982	0	0	1	1	1
GO:0015039	0	NADPH-adrenodoxin reductase activity	1	0.014982	0	0	1	1	1
GO:0004198	0	calcium-dependent cysteine-type endopeptidase activity	15	0.22473	0	0	1	1	1
GO:0005280	0	amino acid:proton symporter activity	3	0.0449461	0	0	1	1	1
GO:0008545	0	JUN kinase kinase activity	2	0.029964	0	0	1	1	1
GO:0005277	0	acetylcholine transmembrane transporter activity	1	0.014982	0	0	1	1	1
GO:0004181	0	metallocarboxypeptidase activity	15	0.22473	0	0	1	1	1
GO:0008532	0	N-acetyllactosaminide beta-1,3-N-acetylglucosaminyltransferase activity	7	0.104874	0	0	1	1	1
GO:0008531	0	riboflavin kinase activity	1	0.014982	0	0	1	1	1
GO:0035248	0	alpha-1,4-N-acetylgalactosaminyltransferase activity	1	0.014982	0	0	1	1	1
GO:0036332	0	placental growth factor-activated receptor activity	1	0.014982	0	0	1	1	1
GO:0047894	0	flavonol 3-sulfotransferase activity	2	0.029964	0	0	1	1	1
GO:0035243	0	protein-arginine omega-N symmetric methyltransferase activity	4	0.0599281	0	0	1	1	1
GO:0035242	0	protein-arginine omega-N asymmetric methyltransferase activity	5	0.0749101	0	0	1	1	1
GO:0035241	0	protein-arginine omega-N monomethyltransferase activity	4	0.0599281	0	0	1	1	1
GO:0035240	0	dopamine binding	2	0.029964	0	0	1	1	1
GO:0015019	0	heparan-alpha-glucosaminide N-acetyltransferase activity	1	0.014982	0	0	1	1	1
GO:0015018	0	galactosylgalactosylxylosylprotein 3-beta-glucuronosyltransferase activity	2	0.029964	0	0	1	1	1
GO:0004176	0	ATP-dependent peptidase activity	5	0.0749101	0	0	1	1	1
GO:0015016	0	[heparan sulfate]-glucosamine N-sulfotransferase activity	3	0.0449461	0	0	1	1	1
GO:0004174	0	electron-transferring-flavoprotein dehydrogenase activity	2	0.029964	0	0	1	1	1
GO:0004170	0	dUTP diphosphatase activity	1	0.014982	0	0	1	1	1
GO:0036328	0	VEGF-C-activated receptor activity	1	0.014982	0	0	1	1	1
GO:0008523	0	sodium-dependent multivitamin transmembrane transporter activity	1	0.014982	0	0	1	1	1
GO:0036327	0	VEGF-B-activated receptor activity	1	0.014982	0	0	1	1	1
GO:0036326	0	VEGF-A-activated receptor activity	1	0.014982	0	0	1	1	1
GO:0102965	0	alcohol-forming fatty acyl-CoA reductase activity	2	0.029964	0	0	1	1	1
GO:0008521	0	acetyl-CoA transmembrane transporter activity	1	0.014982	0	0	1	1	1
GO:0047888	0	fatty acid peroxidase activity	1	0.014982	0	0	1	1	1
GO:0047886	0	farnesol dehydrogenase activity	1	0.014982	0	0	1	1	1
GO:0004169	0	dolichyl-phosphate-mannose-protein mannosyltransferase activity	9	0.134838	0	0	1	1	1
GO:0046790	0	virion binding	9	0.134838	0	0	1	1	1
GO:0004168	0	dolichol kinase activity	1	0.014982	0	0	1	1	1
GO:0005252	0	open rectifier potassium channel activity	1	0.014982	0	0	1	1	1
GO:0004167	0	dopachrome isomerase activity	3	0.0449461	0	0	1	1	1
GO:0005251	0	delayed rectifier potassium channel activity	23	0.344586	0	0	1	1	1
GO:0005250	0	A-type (transient outward) potassium channel activity	3	0.0449461	0	0	1	1	1
GO:0004165	0	dodecenoyl-CoA delta-isomerase activity	3	0.0449461	0	0	1	1	1
GO:0004164	0	diphthine synthase activity	1	0.014982	0	0	1	1	1
GO:0004163	0	diphosphomevalonate decarboxylase activity	1	0.014982	0	0	1	1	1
GO:0008519	0	ammonium transmembrane transporter activity	9	0.134838	0	0	1	1	1
GO:0004161	0	dimethylallyltranstransferase activity	2	0.029964	0	0	1	1	1
GO:0008518	0	folate:anion antiporter activity	1	0.014982	0	0	1	1	1
GO:0106078	0	histone succinyltransferase activity	1	0.014982	0	0	1	1	1
GO:0008513	0	secondary active organic cation transmembrane transporter activity	2	0.029964	0	0	1	1	1
GO:0036317	0	tyrosyl-RNA phosphodiesterase activity	1	0.014982	0	0	1	1	1
GO:0106073	0	dolichyl pyrophosphate Glc2Man9GlcNAc2 alpha-1,2-glucosyltransferase activity	2	0.029964	0	0	1	1	1
GO:0008511	0	sodium:potassium:chloride symporter activity	3	0.0449461	0	0	1	1	1
GO:0008510	0	sodium:bicarbonate symporter activity	5	0.0749101	0	0	1	1	1
GO:0102953	0	hypoglycin A gamma-glutamyl transpeptidase activity	4	0.0599281	0	0	1	1	1
GO:0036313	0	phosphatidylinositol 3-kinase catalytic subunit binding	1	0.014982	0	0	1	1	1
GO:0036312	0	phosphatidylinositol 3-kinase regulatory subunit binding	9	0.134838	0	0	1	1	1
GO:0035226	0	glutamate-cysteine ligase catalytic subunit binding	1	0.014982	0	0	1	1	1
GO:0036310	0	annealing helicase activity	7	0.104874	0	0	1	1	1
GO:0047874	0	dolichyldiphosphatase activity	1	0.014982	0	0	1	1	1
GO:0046789	0	host cell surface receptor binding	1	0.014982	0	0	1	1	1
GO:0005247	0	voltage-gated chloride channel activity	8	0.119856	0	0	1	1	1
GO:0004155	0	6,7-dihydropteridine reductase activity	1	0.014982	0	0	1	1	1
GO:0033041	0	sweet taste receptor activity	1	0.014982	0	0	1	1	1
GO:0004152	0	dihydroorotate dehydrogenase activity	1	0.014982	0	0	1	1	1
GO:0033040	0	sour taste receptor activity	1	0.014982	0	0	1	1	1
GO:0004151	0	dihydroorotase activity	1	0.014982	0	0	1	1	1
GO:0008508	0	bile acid:sodium symporter activity	3	0.0449461	0	0	1	1	1
GO:0008507	0	sodium:iodide symporter activity	1	0.014982	0	0	1	1	1
GO:0008506	0	sucrose:proton symporter activity	4	0.0599281	0	0	1	1	1
GO:0008503	0	benzodiazepine receptor activity	4	0.0599281	0	0	1	1	1
GO:0008502	0	melatonin receptor activity	1	0.014982	0	0	1	1	1
GO:0047865	0	dimethylglycine dehydrogenase activity	1	0.014982	0	0	1	1	1
GO:0047860	0	diiodophenylpyruvate reductase activity	1	0.014982	0	0	1	1	1
GO:0005234	0	extracellularly glutamate-gated ion channel activity	1	0.014982	0	0	1	1	1
GO:0033038	0	bitter taste receptor activity	12	0.179784	0	0	1	1	1
GO:0004149	0	dihydrolipoyllysine-residue succinyltransferase activity	1	0.014982	0	0	1	1	1
GO:0004148	0	dihydrolipoyl dehydrogenase activity	2	0.029964	0	0	1	1	1
GO:0004146	0	dihydrofolate reductase activity	2	0.029964	0	0	1	1	1
GO:0004144	0	diacylglycerol O-acyltransferase activity	3	0.0449461	0	0	1	1	1
GO:0004143	0	diacylglycerol kinase activity	11	0.164802	0	0	1	1	1
GO:0044596	0	3-demethylubiquinol-10 3-O-methyltransferase activity	1	0.014982	0	0	1	1	1
GO:0004142	0	diacylglycerol cholinephosphotransferase activity	3	0.0449461	0	0	1	1	1
GO:0044595	0	decaprenyldihydroxybenzoate methyltransferase activity	1	0.014982	0	0	1	1	1
GO:1905394	0	retromer complex binding	5	0.0749101	0	0	1	1	1
GO:0044594	0	17-beta-hydroxysteroid dehydrogenase (NAD+) activity	1	0.014982	0	0	1	1	1
GO:0004140	0	dephospho-CoA kinase activity	2	0.029964	0	0	1	1	1
GO:0102938	0	orcinol O-methyltransferase activity	2	0.029964	0	0	1	1	1
GO:0005229	0	intracellular calcium activated chloride channel activity	9	0.134838	0	0	1	1	1
GO:0005228	0	intracellular sodium activated potassium channel activity	1	0.014982	0	0	1	1	1
GO:0004139	0	deoxyribose-phosphate aldolase activity	1	0.014982	0	0	1	1	1
GO:0005223	0	intracellular cGMP-activated cation channel activity	4	0.0599281	0	0	1	1	1
GO:0004138	0	deoxyguanosine kinase activity	2	0.029964	0	0	1	1	1
GO:0005222	0	intracellular cAMP-activated cation channel activity	4	0.0599281	0	0	1	1	1
GO:0004137	0	deoxycytidine kinase activity	2	0.029964	0	0	1	1	1
GO:0004136	0	deoxyadenosine kinase activity	2	0.029964	0	0	1	1	1
GO:0016785	0	transferase activity, transferring selenium-containing groups	1	0.014982	0	0	1	1	1
GO:0004135	0	amylo-alpha-1,6-glucosidase activity	1	0.014982	0	0	1	1	1
GO:0016784	0	3-mercaptopyruvate sulfurtransferase activity	1	0.014982	0	0	1	1	1
GO:0004134	0	4-alpha-glucanotransferase activity	1	0.014982	0	0	1	1	1
GO:0004132	0	dCMP deaminase activity	2	0.029964	0	0	1	1	1
GO:0047844	0	deoxycytidine deaminase activity	8	0.119856	0	0	1	1	1
GO:0005219	0	ryanodine-sensitive calcium-release channel activity	4	0.0599281	0	0	1	1	1
GO:0047840	0	dCTP diphosphatase activity	1	0.014982	0	0	1	1	1
GO:0004129	0	cytochrome-c oxidase activity	19	0.284658	0	0	1	1	1
GO:0004128	0	cytochrome-b5 reductase activity, acting on NAD(P)H	7	0.104874	0	0	1	1	1
GO:0005212	0	structural constituent of eye lens	8	0.119856	0	0	1	1	1
GO:0004127	0	cytidylate kinase activity	4	0.0599281	0	0	1	1	1
GO:0004126	0	cytidine deaminase activity	11	0.164802	0	0	1	1	1
GO:0004124	0	cysteine synthase activity	2	0.029964	0	0	1	1	1
GO:0004123	0	cystathionine gamma-lyase activity	1	0.014982	0	0	1	1	1
GO:0004122	0	cystathionine beta-synthase activity	2	0.029964	0	0	1	1	1
GO:1904288	0	BAT3 complex binding	4	0.0599281	0	0	1	1	1
GO:0042392	0	sphingosine-1-phosphate phosphatase activity	5	0.0749101	0	0	1	1	1
GO:0051059	0	NF-kappaB binding	31	0.464443	0	0	1	1	1
GO:0070191	0	methionine-R-sulfoxide reductase activity	1	0.014982	0	0	1	1	1
GO:0004119	0	cGMP-inhibited cyclic-nucleotide phosphodiesterase activity	2	0.029964	0	0	1	1	1
GO:0016768	0	spermine synthase activity	1	0.014982	0	0	1	1	1
GO:0004118	0	cGMP-stimulated cyclic-nucleotide phosphodiesterase activity	2	0.029964	0	0	1	1	1
[truncated: 2,932 more rows]

## Sheet: PROT-GO_BIO_PROC
ID	Level	Pathway	Pathway Size	Expected	Observed	Fold.Enrichment	Fisher Test P-value	FDR_Level	FDR_Overall
[truncated: 8,683 more rows]

[truncated: 4 more sheets: PROT-GO_MOL_FUNC, PROT-PANTHER, MET-SuperPathway, MET-SubPathway]
