# Supplementary material for: Multi-omics subtyping pipeline for chronic obstructive pulmonary disease
Source: PLoS One. 2021 Aug 25;16(8):e0255337. doi: 10.1371/journal.pone.0255337 (PMC8386883; doi:10.1371/journal.pone.0255337)
Supplement: S10 Table — Columns include clinical variable, type of statistical test, p-value, FDR and summary statistics (mean/percent) for this clinical variable for each subtype. For more detailed explanation of the clinical variables see Data Dictionary in S3 Table. (XLSX) [file pone.0255337.s010.xlsx]

## Sheet: Supplementary Table 10
S10 Table: Post-clustering clinical associations of subjects in large subtype for all three -omics data sets compared to all other subjects.
Columns include clinical variable, type of statistical test, p-value, FDR and summary statistics (mean/percent) for this clinical variable for each subtype. For more detailed explanation of the clinical variables see Data Dictionary in S3 Table.
clinical_variable	test_used	test_results	FDR	per_cluster_mean_or_percent
ccenter	chisq 2 categories	9.78050066572309e-05	0.026603	Perc of Cluster 1 = 'NJC': 60.7 |Perc of Cluster 1 = 'UIA': 39.3 |Perc of Cluster 2 = 'NJC': 79.1 |Perc of Cluster 2 = 'UIA': 20.9
HighCholest	chisq 2 categories	0.002465429925393	0.15733	Perc of Cluster 1 = '0': 62.3 |Perc of Cluster 1 = '1': 37.7 |Perc of Cluster 2 = '0': 47.3 |Perc of Cluster 2 = '1': 52.7
HighBloodPres	chisq 2 categories	0.00249506615303728	0.15733	Perc of Cluster 1 = '0': 60.3 |Perc of Cluster 1 = '1': 39.7 |Perc of Cluster 2 = '0': 45.3 |Perc of Cluster 2 = '1': 54.7
distwalked	numeric (ANOVA)	0.00279808864168167	0.15733	Cluster 1 Mean:1365.8 (sd:417.5), Cluster 2 Mean:1237.6 (sd:436.2)
SF36_PF_t_score	numeric (ANOVA)	0.00388938280181114	0.15733	Cluster 1 Mean:43.9 (sd:11.2), Cluster 2 Mean:40.6 (sd:12.1)
SF36_PF_score	numeric (ANOVA)	0.00389052310540522	0.15733	Cluster 1 Mean:68.9 (sd:26.6), Cluster 2 Mean:60.9 (sd:28.8)
Duration_Smoking	numeric (ANOVA)	0.00404892145592448	0.15733	Cluster 1 Mean:35.3 (sd:12.0), Cluster 2 Mean:38.8 (sd:11.5)
Diabetes	chisq 2 categories	0.00560616131260828	0.190609	Perc of Cluster 1 = '0': 90.8 |Perc of Cluster 1 = '1': 9.2 |Perc of Cluster 2 = '0': 81.8 |Perc of Cluster 2 = '1': 18.2
PhlegmAM	chisq 2 categories	0.0092076533734792	0.255521	Perc of Cluster 1 = '0': 80.0 |Perc of Cluster 1 = '1': 20.0 |Perc of Cluster 2 = '0': 68.9 |Perc of Cluster 2 = '1': 31.1
AWT_seg_Thirona	numeric (ANOVA)	0.00939416499405167	0.255521	Cluster 1 Mean:1.0 (sd:0.2), Cluster 2 Mean:1.1 (sd:0.2)
hematocrit	numeric (ANOVA)	0.0130312968100447	0.322228	Cluster 1 Mean:42.9 (sd:3.9), Cluster 2 Mean:43.9 (sd:4.6)
Walk_Limit	chisq 2 categories	0.014798771701733	0.335439	Perc of Cluster 1 = '1': 40.9 |Perc of Cluster 1 = '0': 59.1 |Perc of Cluster 2 = '1': 53.1 |Perc of Cluster 2 = '0': 46.9
AwakeByShrtBrth	chisq 2 categories	0.0166206405728742	0.347658	Perc of Cluster 1 = '0': 90.8 |Perc of Cluster 1 = '1': 9.2 |Perc of Cluster 2 = '0': 83.1 |Perc of Cluster 2 = '1': 16.9
ChestWheez12mo	chisq 2 categories	0.0186690698689737	0.347658	Perc of Cluster 1 = '0': 61.0 |Perc of Cluster 1 = '1': 39.0 |Perc of Cluster 2 = '0': 49.3 |Perc of Cluster 2 = '1': 50.7
Waist_CM	numeric (ANOVA)	0.0203512834760573	0.347658	Cluster 1 Mean:99.9 (sd:16.3), Cluster 2 Mean:103.6 (sd:15.2)
diabetes_slv	chisq 2 categories	0.0210414452879393	0.347658	Perc of Cluster 1 = '0': 96.4 |Perc of Cluster 1 = '1': 3.6 |Perc of Cluster 2 = '0': 91.2 |Perc of Cluster 2 = '1': 8.8
smoking_status	chisq 2 categories	0.0230067500312714	0.347658	Perc of Cluster 1 = '1': 81.6 |Perc of Cluster 1 = '2': 18.4 |Perc of Cluster 2 = '1': 72.3 |Perc of Cluster 2 = '2': 27.7
SmokCigNow	chisq 2 categories	0.0230067500312714	0.347658	Perc of Cluster 1 = '0': 81.6 |Perc of Cluster 1 = '1': 18.4 |Perc of Cluster 2 = '0': 72.3 |Perc of Cluster 2 = '1': 27.7
Resting_SaO2	numeric (ANOVA)	0.027494496216473	0.370289	Cluster 1 Mean:94.6 (sd:3.3), Cluster 2 Mean:93.9 (sd:3.5)
hemoglobin	numeric (ANOVA)	0.029127691698841	0.370289	Cluster 1 Mean:14.2 (sd:1.4), Cluster 2 Mean:14.5 (sd:1.6)
SF36_RE_t_score	numeric (ANOVA)	0.0299299782997756	0.370289	Cluster 1 Mean:48.6 (sd:10.0), Cluster 2 Mean:46.2 (sd:12.7)
SF36_RE_score	numeric (ANOVA)	0.029949813998198	0.370289	Cluster 1 Mean:84.4 (sd:21.4), Cluster 2 Mean:79.3 (sd:27.3)
deltaFEV1	numeric (ANOVA)	0.0332346808414851	0.393036	Cluster 1 Mean:0.1 (sd:0.1), Cluster 2 Mean:0.1 (sd:0.2)
SaO2_1_Min_Post	numeric (ANOVA)	0.0356693889412134	0.404253	Cluster 1 Mean:93.9 (sd:4.5), Cluster 2 Mean:93.0 (sd:4.2)
ATS_PackYears	numeric (ANOVA)	0.0402050688391788	0.424902	Cluster 1 Mean:42.7 (sd:23.3), Cluster 2 Mean:47.7 (sd:26.1)
stomachulcers_slv	chisq 2 categories	0.0406155993392727	0.424902	Perc of Cluster 1 = '0': 97.7 |Perc of Cluster 1 = '1': 2.3 |Perc of Cluster 2 = '0': 93.9 |Perc of Cluster 2 = '1': 6.1
basophl	numeric (ANOVA)	0.0462528748127398	0.465955	Cluster 1 Mean:0.0 (sd:0.0), Cluster 2 Mean:0.0 (sd:0.0)
gender	chisq 2 categories	0.0491887756509898	0.47261	Perc of Cluster 1 = '2': 53.8 |Perc of Cluster 1 = '1': 46.2 |Perc of Cluster 2 = '2': 43.9 |Perc of Cluster 2 = '1': 56.1
ChstWheezyWhist	chisq 2 categories	0.0515215255295459	0.47261	Perc of Cluster 1 = '0': 61.0 |Perc of Cluster 1 = '1': 39.0 |Perc of Cluster 2 = '0': 51.4 |Perc of Cluster 2 = '1': 48.6
CoughAM_yn	chisq 2 categories	0.0521261089943681	0.47261	Perc of Cluster 1 = '0': 81.0 |Perc of Cluster 1 = '1': 19.0 |Perc of Cluster 2 = '0': 73.0 |Perc of Cluster 2 = '1': 27.0
SF36_PCS_score	numeric (ANOVA)	0.0549742280677825	0.482355	Cluster 1 Mean:45.2 (sd:10.7), Cluster 2 Mean:43.1 (sd:11.1)
Weight_KG	numeric (ANOVA)	0.0591523206739263	0.502795	Cluster 1 Mean:82.8 (sd:21.3), Cluster 2 Mean:86.7 (sd:19.2)
BMI	numeric (ANOVA)	0.0649873272124993	0.535653	Cluster 1 Mean:29.0 (sd:6.5), Cluster 2 Mean:30.2 (sd:5.9)
LtdUphill	chisq 2 categories	0.0766501035785094	0.597698	Perc of Cluster 1 = '0': 52.8 |Perc of Cluster 1 = '1': 47.2 |Perc of Cluster 2 = '0': 43.9 |Perc of Cluster 2 = '1': 56.1
Platelets	numeric (ANOVA)	0.0782870063878672	0.597698	Cluster 1 Mean:245.2 (sd:64.8), Cluster 2 Mean:234.0 (sd:60.8)
pctEmph_LowerLobes_Slicer	numeric (ANOVA)	0.0800670689275776	0.597698	Cluster 1 Mean:7.0 (sd:11.1), Cluster 2 Mean:5.2 (sd:8.0)
deltaFVC	numeric (ANOVA)	0.0813044905110391	0.597698	Cluster 1 Mean:0.1 (sd:0.3), Cluster 2 Mean:0.1 (sd:0.3)
diasBP_2	numeric (ANOVA)	0.0897882049281946	0.642695	Cluster 1 Mean:74.5 (sd:9.8), Cluster 2 Mean:72.8 (sd:9.8)
AFib	chisq 2 categories	0.0927189816091557	0.646655	Perc of Cluster 1 = '1': 4.3 |Perc of Cluster 1 = '0': 95.7 |Perc of Cluster 2 = '1': 8.1 |Perc of Cluster 2 = '0': 91.9
CAT7	chisq 6 categories	0.0953004221328265	0.648043	Perc of Cluster 1 = '0': 44.9 |Perc of Cluster 1 = '4': 3.6 |Perc of Cluster 1 = '1': 29.2 |Perc of Cluster 1 = '2': 12.5 |Perc of Cluster 1 = '3': 7.5 |Perc of Cluster 1 = '5': 2.3 |Perc of Cluster 2 = '0': 49.3 |Perc of Cluster 2 = '4': 4.7 |Perc of Cluster 2 = '1': 18.9 |Perc of Cluster 2 = '2': 11.5 |Perc of Cluster 2 = '3': 9.5 |Perc of Cluster 2 = '5': 6.1
SF36_RP_t_score	numeric (ANOVA)	0.102034207255434	0.660878	Cluster 1 Mean:46.2 (sd:11.2), Cluster 2 Mean:44.4 (sd:11.7)
SF36_RP_score	numeric (ANOVA)	0.102047326841532	0.660878	Cluster 1 Mean:72.9 (sd:28.7), Cluster 2 Mean:68.1 (sd:29.9)
Change_P1_P2_Smoking_Status	Fisher exact 4 categories	0.10679966733767	0.666838	Perc of Cluster 1 = 'C->F': 12.8 |Perc of Cluster 1 = 'C': 16.7 |Perc of Cluster 1 = 'F': 68.9 |Perc of Cluster 1 = 'F->C': 1.6 |Perc of Cluster 2 = 'C->F': 12.2 |Perc of Cluster 2 = 'C': 23.6 |Perc of Cluster 2 = 'F': 60.1 |Perc of Cluster 2 = 'F->C': 4.1
osteoarth_slv	chisq 2 categories	0.107870823563142	0.666838	Perc of Cluster 1 = '0': 92.5 |Perc of Cluster 1 = '1': 7.5 |Perc of Cluster 2 = '0': 87.8 |Perc of Cluster 2 = '1': 12.2
pctEmph_LowerThird_Slicer	numeric (ANOVA)	0.112400811885235	0.6794	Cluster 1 Mean:7.1 (sd:10.5), Cluster 2 Mean:5.6 (sd:7.6)
CognitiveDisorder	Fisher exact 2 categories	0.120439882455102	0.697014	Perc of Cluster 1 = '0': 99.0 |Perc of Cluster 1 = '1': 1.0 |Perc of Cluster 2 = '0': 96.6 |Perc of Cluster 2 = '1': 3.4
tia_slv	Fisher exact 2 categories	0.120439882455102	0.697014	Perc of Cluster 1 = '0': 99.0 |Perc of Cluster 1 = '1': 1.0 |Perc of Cluster 2 = '0': 96.6 |Perc of Cluster 2 = '1': 3.4
TIA	chisq 2 categories	0.132394688923581	0.699257	Perc of Cluster 1 = '0': 97.4 |Perc of Cluster 1 = '1': 2.6 |Perc of Cluster 2 = '0': 94.6 |Perc of Cluster 2 = '1': 5.4
CAT3	Fisher exact 6 categories	0.135166735762293	0.699257	Perc of Cluster 1 = '0': 59.0 |Perc of Cluster 1 = '2': 9.5 |Perc of Cluster 1 = '1': 19.3 |Perc of Cluster 1 = '3': 9.8 |Perc of Cluster 1 = '5': 0.7 |Perc of Cluster 1 = '4': 1.6 |Perc of Cluster 2 = '0': 50.0 |Perc of Cluster 2 = '2': 9.5 |Perc of Cluster 2 = '1': 31.1 |Perc of Cluster 2 = '3': 7.4 |Perc of Cluster 2 = '5': 0.7 |Perc of Cluster 2 = '4': 1.4
race	chisq 2 categories	0.138952877954605	0.699257	Perc of Cluster 1 = '1': 93.8 |Perc of Cluster 1 = '2': 6.2 |Perc of Cluster 2 = '1': 89.9 |Perc of Cluster 2 = '2': 10.1
CAT1	Fisher exact 6 categories	0.139369654809296	0.699257	Perc of Cluster 1 = '2': 17.7 |Perc of Cluster 1 = '5': 2.3 |Perc of Cluster 1 = '1': 41.6 |Perc of Cluster 1 = '0': 14.1 |Perc of Cluster 1 = '4': 7.2 |Perc of Cluster 1 = '3': 17.0 |Perc of Cluster 2 = '2': 27.0 |Perc of Cluster 2 = '5': 1.4 |Perc of Cluster 2 = '1': 33.1 |Perc of Cluster 2 = '0': 14.9 |Perc of Cluster 2 = '4': 4.1 |Perc of Cluster 2 = '3': 19.6
Change_pctEmph_RML_Thirona	numeric (ANOVA)	0.140164976269532	0.699257	Cluster 1 Mean:0.4 (sd:5.4), Cluster 2 Mean:1.2 (sd:4.3)
diasBP	numeric (ANOVA)	0.140785599925168	0.699257	Cluster 1 Mean:75.3 (sd:10.1), Cluster 2 Mean:73.8 (sd:10.1)
ShrtBrthAttk	chisq 2 categories	0.145532568016908	0.699257	Perc of Cluster 1 = '0': 80.3 |Perc of Cluster 1 = '1': 19.7 |Perc of Cluster 2 = '0': 74.3 |Perc of Cluster 2 = '1': 25.7
SGRQ_scoreActive	numeric (ANOVA)	0.146441485186008	0.699257	Cluster 1 Mean:31.7 (sd:29.4), Cluster 2 Mean:35.9 (sd:26.6)
Change_P1_P2_SGRQ_total	numeric (ANOVA)	0.146989962626988	0.699257	Cluster 1 Mean:1.3 (sd:12.4), Cluster 2 Mean:-0.5 (sd:11.9)
MCV	numeric (ANOVA)	0.153555077399444	0.699257	Cluster 1 Mean:92.0 (sd:5.1), Cluster 2 Mean:92.8 (sd:5.8)
TreatSteroids	chisq 2 categories	0.157946493637727	0.699257	Perc of Cluster 1 = '0': 84.3 |Perc of Cluster 1 = '1': 15.7 |Perc of Cluster 2 = '0': 89.2 |Perc of Cluster 2 = '1': 10.8
basophl_pct	Fisher exact 4 categories	0.158810459368843	0.699257	Perc of Cluster 1 = '1': 58.0 |Perc of Cluster 1 = '0': 40.0 |Perc of Cluster 1 = '3': 0.0 |Perc of Cluster 1 = '2': 2.0 |Perc of Cluster 2 = '1': 60.1 |Perc of Cluster 2 = '0': 39.2 |Perc of Cluster 2 = '3': 0.7 |Perc of Cluster 2 = '2': 0.0
coronaryartery_slv	Fisher exact 2 categories	0.159745738960965	0.699257	Perc of Cluster 1 = '0': 95.7 |Perc of Cluster 1 = '1': 4.3 |Perc of Cluster 2 = '0': 98.6 |Perc of Cluster 2 = '1': 1.4
CABG	Fisher exact 2 categories	0.159932482288424	0.699257	Perc of Cluster 1 = '0': 98.7 |Perc of Cluster 1 = '1': 1.3 |Perc of Cluster 2 = '0': 96.6 |Perc of Cluster 2 = '1': 3.4
Change_Adj_Density_plethy	numeric (ANOVA)	0.161117291430652	0.699257	Cluster 1 Mean:-1.2 (sd:11.0), Cluster 2 Mean:-2.7 (sd:8.2)
CAT6	Fisher exact 6 categories	0.161960243788808	0.699257	Perc of Cluster 1 = '0': 76.4 |Perc of Cluster 1 = '1': 13.1 |Perc of Cluster 1 = '4': 1.3 |Perc of Cluster 1 = '2': 3.3 |Perc of Cluster 1 = '3': 4.3 |Perc of Cluster 1 = '5': 1.6 |Perc of Cluster 2 = '0': 76.4 |Perc of Cluster 2 = '1': 8.1 |Perc of Cluster 2 = '4': 2.0 |Perc of Cluster 2 = '2': 2.7 |Perc of Cluster 2 = '3': 5.4 |Perc of Cluster 2 = '5': 5.4
BHT	numeric (ANOVA)	0.17262884063332	0.733673	Cluster 1 Mean:10.2 (sd:0.4), Cluster 2 Mean:10.2 (sd:0.4)
CoronaryArtery	chisq 2 categories	0.181034471753215	0.75756	Perc of Cluster 1 = '0': 93.4 |Perc of Cluster 1 = '1': 6.6 |Perc of Cluster 2 = '0': 89.9 |Perc of Cluster 2 = '1': 10.1
sysBP_2	numeric (ANOVA)	0.188427410950926	0.776549	Cluster 1 Mean:128.5 (sd:18.4), Cluster 2 Mean:126.1 (sd:18.2)
monocyt_pct	numeric (ANOVA)	0.193624405993197	0.786057	Cluster 1 Mean:8.1 (sd:2.0), Cluster 2 Mean:8.4 (sd:2.4)
pctEmph	numeric (ANOVA)	0.197541192295581	0.787059	Cluster 1 Mean:7.8 (sd:11.5), Cluster 2 Mean:6.3 (sd:9.3)
Change_Adj_Density_ctmodel	numeric (ANOVA)	0.199658243302564	0.787059	Cluster 1 Mean:-0.5 (sd:12.6), Cluster 2 Mean:-2.0 (sd:9.5)
Pi10_Thirona	numeric (ANOVA)	0.210468786103626	0.802417	Cluster 1 Mean:2.1 (sd:0.5), Cluster 2 Mean:2.2 (sd:0.5)
HeartAttack	chisq 2 categories	0.214045079145537	0.802417	Perc of Cluster 1 = '0': 95.4 |Perc of Cluster 1 = '1': 4.6 |Perc of Cluster 2 = '0': 92.6 |Perc of Cluster 2 = '1': 7.4
osteoporosis_slv	chisq 2 categories	0.214045079145537	0.802417	Perc of Cluster 1 = '0': 95.4 |Perc of Cluster 1 = '1': 4.6 |Perc of Cluster 2 = '0': 92.6 |Perc of Cluster 2 = '1': 7.4
Age_Enroll	numeric (ANOVA)	0.215354434819182	0.802417	Cluster 1 Mean:67.1 (sd:8.0), Cluster 2 Mean:68.1 (sd:9.0)
Phlegm3Mo	chisq 2 categories	0.228284258877281	0.818972	Perc of Cluster 1 = '0': 75.3 |Perc of Cluster 1 = '1': 24.7 |Perc of Cluster 2 = '0': 69.8 |Perc of Cluster 2 = '1': 30.2
SF36_SF_score	numeric (ANOVA)	0.23141970054366	0.818972	Cluster 1 Mean:82.7 (sd:22.6), Cluster 2 Mean:79.9 (sd:23.9)
SF36_SF_t_score	numeric (ANOVA)	0.231478405863516	0.818972	Cluster 1 Mean:49.3 (sd:9.9), Cluster 2 Mean:48.1 (sd:10.4)
RBC	numeric (ANOVA)	0.231841438210082	0.818972	Cluster 1 Mean:4.7 (sd:0.5), Cluster 2 Mean:4.7 (sd:0.6)
CongestHeartFail	Fisher exact 2 categories	0.244594082402979	0.849249	Perc of Cluster 1 = '0': 97.7 |Perc of Cluster 1 = '1': 2.3 |Perc of Cluster 2 = '0': 95.3 |Perc of Cluster 2 = '1': 4.7
SF36_BP_t_score	numeric (ANOVA)	0.249679580451522	0.849249	Cluster 1 Mean:49.4 (sd:9.7), Cluster 2 Mean:48.3 (sd:11.3)
SF36_BP_score	numeric (ANOVA)	0.249779193390755	0.849249	Cluster 1 Mean:70.0 (sd:22.9), Cluster 2 Mean:67.2 (sd:26.8)
HavePhlegm	chisq 2 categories	0.255078498414895	0.85656	Perc of Cluster 1 = '0': 70.2 |Perc of Cluster 1 = '1': 29.8 |Perc of Cluster 2 = '0': 64.9 |Perc of Cluster 2 = '1': 35.1
BDR	chisq 2 categories	0.264357900196422	0.863988	Perc of Cluster 1 = '0': 82.0 |Perc of Cluster 1 = '1': 18.0 |Perc of Cluster 2 = '0': 77.6 |Perc of Cluster 2 = '1': 22.4
ChronBronch	chisq 3 categories	0.273803550525808	0.863988	Perc of Cluster 1 = '1': 15.4 |Perc of Cluster 1 = '0': 78.7 |Perc of Cluster 1 = '3': 5.9 |Perc of Cluster 2 = '1': 20.9 |Perc of Cluster 2 = '0': 75.0 |Perc of Cluster 2 = '3': 4.1
ERLungProb	chisq 2 categories	0.278642790336644	0.863988	Perc of Cluster 1 = '0': 90.2 |Perc of Cluster 1 = '1': 9.8 |Perc of Cluster 2 = '0': 93.2 |Perc of Cluster 2 = '1': 6.8
Severe_Exacerbations	chisq 2 categories	0.278642790336644	0.863988	Perc of Cluster 1 = '0': 90.2 |Perc of Cluster 1 = '1': 9.8 |Perc of Cluster 2 = '0': 93.2 |Perc of Cluster 2 = '1': 6.8
HR	numeric (ANOVA)	0.279845930550279	0.863988	Cluster 1 Mean:73.8 (sd:12.6), Cluster 2 Mean:72.4 (sd:12.6)
CAT2	Fisher exact 6 categories	0.280471844401546	0.863988	Perc of Cluster 1 = '2': 14.1 |Perc of Cluster 1 = '5': 2.3 |Perc of Cluster 1 = '1': 30.8 |Perc of Cluster 1 = '0': 32.1 |Perc of Cluster 1 = '4': 5.9 |Perc of Cluster 1 = '3': 14.8 |Perc of Cluster 2 = '2': 18.9 |Perc of Cluster 2 = '5': 0.7 |Perc of Cluster 2 = '1': 24.3 |Perc of Cluster 2 = '0': 31.1 |Perc of Cluster 2 = '4': 4.7 |Perc of Cluster 2 = '3': 20.3
CAT_score	numeric (ANOVA)	0.282559391770885	0.863988	Cluster 1 Mean:10.6 (sd:7.6), Cluster 2 Mean:11.4 (sd:7.7)
sysBP_3	numeric (ANOVA)	0.284000656934598	0.863988	Cluster 1 Mean:126.9 (sd:17.7), Cluster 2 Mean:125.0 (sd:17.8)
COPDExac_Hospital	Fisher exact 3 categories	0.285878531937007	0.863988	Perc of Cluster 1 = '0': 97.4 |Perc of Cluster 1 = '1': 2.6 |Perc of Cluster 1 = '3': 0.0 |Perc of Cluster 2 = '0': 98.0 |Perc of Cluster 2 = '1': 1.4 |Perc of Cluster 2 = '3': 0.7
SGRQ_scoreSymptom	numeric (ANOVA)	0.29218028655648	0.871002	Cluster 1 Mean:24.1 (sd:23.1), Cluster 2 Mean:26.5 (sd:22.3)
Chronic_Bronchitis_P1	chisq 2 categories	0.294603627132349	0.871002	Perc of Cluster 1 = '1': 14.4 |Perc of Cluster 1 = '0': 85.6 |Perc of Cluster 2 = '1': 18.2 |Perc of Cluster 2 = '0': 81.8
GastroEsophReflx	chisq 2 categories	0.29911360825034	0.874827	Perc of Cluster 1 = '0': 63.3 |Perc of Cluster 1 = '1': 36.7 |Perc of Cluster 2 = '0': 68.2 |Perc of Cluster 2 = '1': 31.8
O2_Therapy	chisq 2 categories	0.311720116014342	0.901999	Perc of Cluster 1 = '1': 25.2 |Perc of Cluster 1 = '0': 74.8 |Perc of Cluster 2 = '1': 29.7 |Perc of Cluster 2 = '0': 70.3
BloodClots	chisq 2 categories	0.319671063827844	0.907913	Perc of Cluster 1 = '0': 93.8 |Perc of Cluster 1 = '1': 6.2 |Perc of Cluster 2 = '0': 91.2 |Perc of Cluster 2 = '1': 8.8
COPDExac_UsualMed	Fisher exact 5 categories	0.325948486808074	0.907913	Perc of Cluster 1 = '0': 96.7 |Perc of Cluster 1 = '2': 0.7 |Perc of Cluster 1 = '1': 2.3 |Perc of Cluster 1 = '3': 0.0 |Perc of Cluster 1 = '6': 0.3 |Perc of Cluster 2 = '0': 95.3 |Perc of Cluster 2 = '2': 0.7 |Perc of Cluster 2 = '1': 2.7 |Perc of Cluster 2 = '3': 1.4 |Perc of Cluster 2 = '6': 0.0
MCH	numeric (ANOVA)	0.330308465591484	0.907913	Cluster 1 Mean:30.6 (sd:1.9), Cluster 2 Mean:30.8 (sd:2.1)
SGRQ_scoreTotal	numeric (ANOVA)	0.330702371786983	0.907913	Cluster 1 Mean:20.5 (sd:19.9), Cluster 2 Mean:22.4 (sd:18.1)
highbloodpres_slv	chisq 2 categories	0.331819683839792	0.907913	Perc of Cluster 1 = '0': 88.2 |Perc of Cluster 1 = '1': 11.8 |Perc of Cluster 2 = '0': 91.2 |Perc of Cluster 2 = '1': 8.8
pctGasTrap_Thirona	numeric (ANOVA)	0.333791647300575	0.907913	Cluster 1 Mean:21.1 (sd:21.6), Cluster 2 Mean:19.0 (sd:18.3)
pctEmph_UpperLobes_Slicer	numeric (ANOVA)	0.33932819564677	0.913834	Cluster 1 Mean:7.9 (sd:11.9), Cluster 2 Mean:6.8 (sd:10.3)
Change_pctEmph_LUL_Thirona	numeric (ANOVA)	0.359811566119093	0.956964	Cluster 1 Mean:0.6 (sd:4.8), Cluster 2 Mean:1.0 (sd:3.5)
Change_Perc15_Insp_Thirona	numeric (ANOVA)	0.362379806711394	0.956964	Cluster 1 Mean:-1.9 (sd:12.5), Cluster 2 Mean:-3.0 (sd:12.1)
neutrophl	numeric (ANOVA)	0.370198318065614	0.968211	Cluster 1 Mean:4.6 (sd:1.7), Cluster 2 Mean:4.5 (sd:1.4)
Angioplasty	chisq 2 categories	0.38496377389951	0.984798	Perc of Cluster 1 = '0': 90.5 |Perc of Cluster 1 = '1': 9.5 |Perc of Cluster 2 = '0': 87.8 |Perc of Cluster 2 = '1': 12.2
SaO2_EndWalk	numeric (ANOVA)	0.388585109157928	0.984798	Cluster 1 Mean:91.2 (sd:6.0), Cluster 2 Mean:90.7 (sd:5.3)
finalgold_visit	chisq 6 categories	0.391640060145644	0.984798	Perc of Cluster 1 = '2': 18.6 |Perc of Cluster 1 = '4': 7.0 |Perc of Cluster 1 = '0': 43.5 |Perc of Cluster 1 = '3': 10.3 |Perc of Cluster 1 = '1': 10.6 |Perc of Cluster 1 = '-1': 10.0 |Perc of Cluster 2 = '2': 20.9 |Perc of Cluster 2 = '4': 2.7 |Perc of Cluster 2 = '0': 40.5 |Perc of Cluster 2 = '3': 12.2 |Perc of Cluster 2 = '1': 10.1 |Perc of Cluster 2 = '-1': 13.5
COPD	chisq 3 categories	0.392355191428095	0.984798	Perc of Cluster 1 = '1': 29.2 |Perc of Cluster 1 = '0': 61.3 |Perc of Cluster 1 = '3': 9.5 |Perc of Cluster 2 = '1': 35.1 |Perc of Cluster 2 = '0': 57.4 |Perc of Cluster 2 = '3': 7.4
wbc	numeric (ANOVA)	0.394643306304592	0.984798	Cluster 1 Mean:7.3 (sd:2.1), Cluster 2 Mean:7.2 (sd:1.7)
diasBP_3	numeric (ANOVA)	0.400035773115502	0.989179	Cluster 1 Mean:74.0 (sd:9.4), Cluster 2 Mean:73.2 (sd:9.6)
pctEmph_UpperThird_Slicer	numeric (ANOVA)	0.407869944473729	0.991108	Cluster 1 Mean:8.0 (sd:13.2), Cluster 2 Mean:6.9 (sd:11.9)
HR_EndWalk	numeric (ANOVA)	0.408491993625749	0.991108	Cluster 1 Mean:103.4 (sd:17.4), Cluster 2 Mean:101.9 (sd:17.4)
adj_density_ctmodel	numeric (ANOVA)	0.41174716644524	0.991108	Cluster 1 Mean:81.9 (sd:25.4), Cluster 2 Mean:84.0 (sd:24.6)
Height_CM	numeric (ANOVA)	0.41925838173726	1	Cluster 1 Mean:168.6 (sd:9.8), Cluster 2 Mean:169.4 (sd:9.4)
Change_P1_P2_FEV1_ml	numeric (ANOVA)	0.424047483640525	1	Cluster 1 Mean:-209.6 (sd:260.7), Cluster 2 Mean:-188.2 (sd:277.1)
finalgold_baseline	Fisher exact 6 categories	0.441580278642189	1	Perc of Cluster 1 = '3': 12.2 |Perc of Cluster 1 = '0': 45.1 |Perc of Cluster 1 = '4': 3.3 |Perc of Cluster 1 = '2': 21.4 |Perc of Cluster 1 = '1': 9.9 |Perc of Cluster 1 = '-1': 8.2 |Perc of Cluster 2 = '3': 12.2 |Perc of Cluster 2 = '0': 40.1 |Perc of Cluster 2 = '4': 0.7 |Perc of Cluster 2 = '2': 24.5 |Perc of Cluster 2 = '1': 11.6 |Perc of Cluster 2 = '-1': 10.9
finalGold	Fisher exact 6 categories	0.441580278642189	1	Perc of Cluster 1 = '3': 12.2 |Perc of Cluster 1 = '0': 45.1 |Perc of Cluster 1 = '4': 3.3 |Perc of Cluster 1 = '2': 21.4 |Perc of Cluster 1 = '1': 9.9 |Perc of Cluster 1 = '-1': 8.2 |Perc of Cluster 2 = '3': 12.2 |Perc of Cluster 2 = '0': 40.1 |Perc of Cluster 2 = '4': 0.7 |Perc of Cluster 2 = '2': 24.5 |Perc of Cluster 2 = '1': 11.6 |Perc of Cluster 2 = '-1': 10.9
FinalGold_Phase1	Fisher exact 6 categories	0.441580278642189	1	Perc of Cluster 1 = '3': 12.2 |Perc of Cluster 1 = '0': 45.1 |Perc of Cluster 1 = '4': 3.3 |Perc of Cluster 1 = '2': 21.4 |Perc of Cluster 1 = '1': 9.9 |Perc of Cluster 1 = '-1': 8.2 |Perc of Cluster 2 = '3': 12.2 |Perc of Cluster 2 = '0': 40.1 |Perc of Cluster 2 = '4': 0.7 |Perc of Cluster 2 = '2': 24.5 |Perc of Cluster 2 = '1': 11.6 |Perc of Cluster 2 = '-1': 10.9
COPDExac_Antib_Ster_Home	Fisher exact 4 categories	0.44194657848354	1	Perc of Cluster 1 = '0': 94.1 |Perc of Cluster 1 = '1': 3.3 |Perc of Cluster 1 = '2': 2.3 |Perc of Cluster 1 = '4': 0.3 |Perc of Cluster 2 = '0': 92.6 |Perc of Cluster 2 = '1': 6.1 |Perc of Cluster 2 = '2': 1.4 |Perc of Cluster 2 = '4': 0.0
COPDExac_NewRx_Antib_Ster	Fisher exact 5 categories	0.442214190259553	1	Perc of Cluster 1 = '0': 86.9 |Perc of Cluster 1 = '4': 1.0 |Perc of Cluster 1 = '1': 9.2 |Perc of Cluster 1 = '2': 2.3 |Perc of Cluster 1 = '3': 0.7 |Perc of Cluster 2 = '0': 90.5 |Perc of Cluster 2 = '4': 0.0 |Perc of Cluster 2 = '1': 5.4 |Perc of Cluster 2 = '2': 3.4 |Perc of Cluster 2 = '3': 0.7
heartattack_slv	Fisher exact 2 categories	0.447342778972217	1	Perc of Cluster 1 = '0': 98.7 |Perc of Cluster 1 = '1': 1.3 |Perc of Cluster 2 = '0': 97.3 |Perc of Cluster 2 = '1': 2.7
sysBP	numeric (ANOVA)	0.46321493238342	1	Cluster 1 Mean:130.7 (sd:18.4), Cluster 2 Mean:129.4 (sd:18.0)
SF36_GH_t_score	numeric (ANOVA)	0.465110124303787	1	Cluster 1 Mean:47.4 (sd:11.0), Cluster 2 Mean:46.6 (sd:9.5)
SF36_GH_score	numeric (ANOVA)	0.465199263978587	1	Cluster 1 Mean:65.4 (sd:23.1), Cluster 2 Mean:63.8 (sd:20.0)
EpisodeCghPhlm	chisq 2 categories	0.468084856891589	1	Perc of Cluster 1 = '1': 20.7 |Perc of Cluster 1 = '0': 79.3 |Perc of Cluster 2 = '1': 23.6 |Perc of Cluster 2 = '0': 76.4
CAT8	chisq 6 categories	0.481663613825837	1	Perc of Cluster 1 = '4': 7.5 |Perc of Cluster 1 = '3': 14.8 |Perc of Cluster 1 = '1': 31.5 |Perc of Cluster 1 = '0': 16.7 |Perc of Cluster 1 = '2': 25.6 |Perc of Cluster 1 = '5': 3.9 |Perc of Cluster 2 = '4': 8.1 |Perc of Cluster 2 = '3': 22.3 |Perc of Cluster 2 = '1': 29.7 |Perc of Cluster 2 = '0': 15.5 |Perc of Cluster 2 = '2': 20.9 |Perc of Cluster 2 = '5': 3.4
PeriphVascular	Fisher exact 2 categories	0.482400825106783	1	Perc of Cluster 1 = '0': 98.4 |Perc of Cluster 1 = '1': 1.6 |Perc of Cluster 2 = '0': 97.3 |Perc of Cluster 2 = '1': 2.7
COPDExac_NoTrt	Fisher exact 7 categories	0.482758620689655	1	Perc of Cluster 1 = '0': 95.7 |Perc of Cluster 1 = '2': 0.3 |Perc of Cluster 1 = '1': 2.3 |Perc of Cluster 1 = '6': 0.7 |Perc of Cluster 1 = '5': 0.3 |Perc of Cluster 1 = '4': 0.3 |Perc of Cluster 1 = '3': 0.3 |Perc of Cluster 2 = '0': 92.6 |Perc of Cluster 2 = '2': 1.4 |Perc of Cluster 2 = '1': 4.1 |Perc of Cluster 2 = '6': 0.0 |Perc of Cluster 2 = '5': 0.7 |Perc of Cluster 2 = '4': 0.7 |Perc of…
Chronic_Bronchitis	chisq 2 categories	0.504296777490185	1	Perc of Cluster 1 = '0': 83.6 |Perc of Cluster 1 = '1': 16.4 |Perc of Cluster 2 = '0': 81.1 |Perc of Cluster 2 = '1': 18.9
SF36_VT_t_score	numeric (ANOVA)	0.510227114658237	1	Cluster 1 Mean:51.6 (sd:9.9), Cluster 2 Mean:51.0 (sd:9.7)
SF36_VT_score	numeric (ANOVA)	0.510406414194047	1	Cluster 1 Mean:61.5 (sd:19.7), Cluster 2 Mean:60.2 (sd:19.5)
Change_TLC_Thirona	numeric (ANOVA)	0.514157500033086	1	Cluster 1 Mean:0.0 (sd:0.4), Cluster 2 Mean:-0.0 (sd:0.5)
HR_1_Min_Post	numeric (ANOVA)	0.523003398561725	1	Cluster 1 Mean:90.6 (sd:16.8), Cluster 2 Mean:89.5 (sd:15.8)
TreatChestIll	chisq 2 categories	0.528768069850239	1	Perc of Cluster 1 = '0': 80.7 |Perc of Cluster 1 = '1': 19.3 |Perc of Cluster 2 = '0': 83.1 |Perc of Cluster 2 = '1': 16.9
KidneyDisease	Fisher exact 2 categories	0.538837839585239	1	Perc of Cluster 1 = '0': 97.7 |Perc of Cluster 1 = '1': 2.3 |Perc of Cluster 2 = '0': 96.6 |Perc of Cluster 2 = '1': 3.4
Change_P1_P2_FEV1_ml_yr	numeric (ANOVA)	0.540418380745095	1	Cluster 1 Mean:-38.5 (sd:47.8), Cluster 2 Mean:-35.4 (sd:52.7)
Angina	chisq 2 categories	0.54621612069238	1	Perc of Cluster 1 = '0': 95.4 |Perc of Cluster 1 = '1': 4.6 |Perc of Cluster 2 = '0': 96.6 |Perc of Cluster 2 = '1': 3.4
SF36_MCS_score	numeric (ANOVA)	0.55836330827982	1	Cluster 1 Mean:52.4 (sd:10.2), Cluster 2 Mean:51.8 (sd:11.4)
Arm_Span_CM	numeric (ANOVA)	0.571986810450332	1	Cluster 1 Mean:169.2 (sd:10.8), Cluster 2 Mean:169.8 (sd:10.8)
CAT5	chisq 6 categories	0.59360362319051	1	Perc of Cluster 1 = '1': 19.3 |Perc of Cluster 1 = '2': 8.2 |Perc of Cluster 1 = '3': 13.1 |Perc of Cluster 1 = '0': 48.5 |Perc of Cluster 1 = '5': 4.3 |Perc of Cluster 1 = '4': 6.6 |Perc of Cluster 2 = '1': 16.9 |Perc of Cluster 2 = '2': 12.2 |Perc of Cluster 2 = '3': 16.2 |Perc of Cluster 2 = '0': 42.6 |Perc of Cluster 2 = '5': 5.4 |Perc of Cluster 2 = '4': 6.8
Change_P1_P2_FEV1pp	numeric (ANOVA)	0.596769051779674	1	Cluster 1 Mean:-1.7 (sd:9.5), Cluster 2 Mean:-1.2 (sd:9.8)
Change_P1_P2_distwalked	numeric (ANOVA)	0.599877136353293	1	Cluster 1 Mean:-238.2 (sd:329.1), Cluster 2 Mean:-256.3 (sd:359.0)
FlareupChestTrb	chisq 2 categories	0.6004623196798	1	Perc of Cluster 1 = '0': 79.7 |Perc of Cluster 1 = '1': 20.3 |Perc of Cluster 2 = '0': 81.8 |Perc of Cluster 2 = '1': 18.2
Change_pctEmph_Thirona	numeric (ANOVA)	0.615335847651619	1	Cluster 1 Mean:0.8 (sd:4.3), Cluster 2 Mean:1.0 (sd:3.2)
SF36_MH_t_score	numeric (ANOVA)	0.625295460176044	1	Cluster 1 Mean:51.8 (sd:10.0), Cluster 2 Mean:51.3 (sd:9.9)
SF36_MH_score	numeric (ANOVA)	0.625322804449562	1	Cluster 1 Mean:78.2 (sd:17.7), Cluster 2 Mean:77.3 (sd:17.6)
HaveCough	chisq 2 categories	0.628280806321211	1	Perc of Cluster 1 = '1': 28.5 |Perc of Cluster 1 = '0': 71.5 |Perc of Cluster 2 = '1': 26.4 |Perc of Cluster 2 = '0': 73.6
AwakeByCough	chisq 2 categories	0.641361880078087	1	Perc of Cluster 1 = '0': 81.3 |Perc of Cluster 1 = '1': 18.7 |Perc of Cluster 2 = '0': 83.1 |Perc of Cluster 2 = '1': 16.9
DLco_raw	numeric (ANOVA)	0.65699793277878	1	Cluster 1 Mean:20.3 (sd:8.0), Cluster 2 Mean:20.6 (sd:7.8)
highcholest_slv	chisq 2 categories	0.658872676286325	1	Perc of Cluster 1 = '0': 91.1 |Perc of Cluster 1 = '1': 8.9 |Perc of Cluster 2 = '0': 89.9 |Perc of Cluster 2 = '1': 10.1
FEV1pp_utah	numeric (ANOVA)	0.66182443458732	1	Cluster 1 Mean:77.2 (sd:26.9), Cluster 2 Mean:78.3 (sd:24.2)
Exacerbation_Frequency	Fisher exact 5 categories	0.662780310496302	1	Perc of Cluster 1 = '0': 83.3 |Perc of Cluster 1 = '4': 1.0 |Perc of Cluster 1 = '1': 10.8 |Perc of Cluster 1 = '2': 3.6 |Perc of Cluster 1 = '3': 1.3 |Perc of Cluster 2 = '0': 87.2 |Perc of Cluster 2 = '4': 0.0 |Perc of Cluster 2 = '1': 7.4 |Perc of Cluster 2 = '2': 4.1 |Perc of Cluster 2 = '3': 1.4
stroke_slv	Fisher exact 2 categories	0.663501850183336	1	Perc of Cluster 1 = '0': 99.0 |Perc of Cluster 1 = '1': 1.0 |Perc of Cluster 2 = '0': 98.6 |Perc of Cluster 2 = '1': 1.4
FVCpp_utah	numeric (ANOVA)	0.665324801073102	1	Cluster 1 Mean:86.9 (sd:18.5), Cluster 2 Mean:86.1 (sd:17.8)
LiverDisease	Fisher exact 2 categories	0.687729999267241	1	Perc of Cluster 1 = '0': 98.7 |Perc of Cluster 1 = '1': 1.3 |Perc of Cluster 2 = '0': 98.0 |Perc of Cluster 2 = '1': 2.0
Change_pctEmph_RLL_Thirona	numeric (ANOVA)	0.716139460743985	1	Cluster 1 Mean:0.9 (sd:4.3), Cluster 2 Mean:1.1 (sd:3.7)
Emphysema	chisq 3 categories	0.719548980127797	1	Perc of Cluster 1 = '0': 70.2 |Perc of Cluster 1 = '3': 8.2 |Perc of Cluster 1 = '1': 21.6 |Perc of Cluster 2 = '0': 72.3 |Perc of Cluster 2 = '3': 6.1 |Perc of Cluster 2 = '1': 21.6
congestheartfail_slv	Fisher exact 2 categories	0.719937219073759	1	Perc of Cluster 1 = '0': 98.4 |Perc of Cluster 1 = '1': 1.6 |Perc of Cluster 2 = '0': 98.0 |Perc of Cluster 2 = '1': 2.0
maculardegen_slv	Fisher exact 2 categories	0.719937219073759	1	Perc of Cluster 1 = '0': 98.4 |Perc of Cluster 1 = '1': 1.6 |Perc of Cluster 2 = '0': 98.0 |Perc of Cluster 2 = '1': 2.0
Change_pctEmph_RUL_Thirona	numeric (ANOVA)	0.726484432633589	1	Cluster 1 Mean:0.8 (sd:4.2), Cluster 2 Mean:0.9 (sd:3.8)
Cough3Mo	chisq 2 categories	0.739514158880477	1	Perc of Cluster 1 = '1': 28.0 |Perc of Cluster 1 = '0': 72.0 |Perc of Cluster 2 = '1': 29.5 |Perc of Cluster 2 = '0': 70.5
O2_suppl_6MW	numeric (ANOVA)	0.754651388072658	1	Cluster 1 Mean:0.6 (sd:1.7), Cluster 2 Mean:0.5 (sd:1.4)
adj_density_plethy	numeric (ANOVA)	0.76068626895669	1	Cluster 1 Mean:73.1 (sd:21.9), Cluster 2 Mean:73.8 (sd:20.9)
eosinphl	numeric (ANOVA)	0.773169958088269	1	Cluster 1 Mean:0.2 (sd:0.2), Cluster 2 Mean:0.2 (sd:0.2)
compressfracback_slv	Fisher exact 2 categories	0.778829259906292	1	Perc of Cluster 1 = '0': 97.0 |Perc of Cluster 1 = '1': 3.0 |Perc of Cluster 2 = '0': 96.6 |Perc of Cluster 2 = '1': 3.4
DLCOpp	numeric (ANOVA)	0.780044056033344	1	Cluster 1 Mean:85.4 (sd:28.0), Cluster 2 Mean:86.1 (sd:26.0)
SGRQ_scoreImpact	numeric (ANOVA)	0.794899034813634	1	Cluster 1 Mean:13.0 (sd:16.3), Cluster 2 Mean:13.4 (sd:14.8)
Change_P1_P2_O2	Fisher exact 3 categories	0.801235171332074	1	Perc of Cluster 1 = '1': 9.2 |Perc of Cluster 1 = '0': 89.8 |Perc of Cluster 1 = '-1': 1.0 |Perc of Cluster 2 = '1': 11.5 |Perc of Cluster 2 = '0': 87.8 |Perc of Cluster 2 = '-1': 0.7
Anemia	chisq 2 categories	0.814128397747819	1	Perc of Cluster 1 = '0': 89.8 |Perc of Cluster 1 = '1': 10.2 |Perc of Cluster 2 = '0': 90.5 |Perc of Cluster 2 = '1': 9.5
angioplasty_slv	chisq 2 categories	0.82031560863929	1	Perc of Cluster 1 = '0': 95.7 |Perc of Cluster 1 = '1': 4.3 |Perc of Cluster 2 = '0': 95.3 |Perc of Cluster 2 = '1': 4.7
Change_P1_P2_MMRC	numeric (ANOVA)	0.824360959526324	1	Cluster 1 Mean:0.1 (sd:1.0), Cluster 2 Mean:0.1 (sd:1.1)
neutrophl_pct	numeric (ANOVA)	0.828417989535629	1	Cluster 1 Mean:61.9 (sd:9.1), Cluster 2 Mean:61.7 (sd:8.4)
VI	numeric (ANOVA)	0.830038645821912	1	Cluster 1 Mean:3.4 (sd:1.0), Cluster 2 Mean:3.4 (sd:1.0)
lymphcyt	numeric (ANOVA)	0.846787295396147	1	Cluster 1 Mean:1.9 (sd:0.7), Cluster 2 Mean:1.9 (sd:0.7)
CoughRestDay	chisq 2 categories	0.849597406140121	1	Perc of Cluster 1 = '1': 28.2 |Perc of Cluster 1 = '0': 71.8 |Perc of Cluster 2 = '1': 29.1 |Perc of Cluster 2 = '0': 70.9
Change_MeanAtten_Insp_Thirona	numeric (ANOVA)	0.864231360032458	1	Cluster 1 Mean:-3.2 (sd:15.9), Cluster 2 Mean:-2.9 (sd:17.4)
PhlegmRestDay	chisq 2 categories	0.876155704406925	1	Perc of Cluster 1 = '0': 79.0 |Perc of Cluster 1 = '1': 21.0 |Perc of Cluster 2 = '0': 78.4 |Perc of Cluster 2 = '1': 21.6
MCHC	Fisher exact 7 categories	0.883058470764618	1	Perc of Cluster 1 = '31': 1.6 |Perc of Cluster 1 = '33': 43.9 |Perc of Cluster 1 = '35': 4.3 |Perc of Cluster 1 = '32': 15.4 |Perc of Cluster 1 = '34': 34.1 |Perc of Cluster 1 = '30': 0.3 |Perc of Cluster 1 = '36': 0.3 |Perc of Cluster 2 = '31': 2.0 |Perc of Cluster 2 = '33': 45.3 |Perc of Cluster 2 = '35': 4.7 |Perc of Cluster 2 = '32': 17.6 |Perc of Cluster 2 = '34': 29.1 |Perc of Cluster 2 = '…
eosinphl_pct	numeric (ANOVA)	0.903480047946217	1	Cluster 1 Mean:2.8 (sd:2.0), Cluster 2 Mean:2.9 (sd:2.3)
gerd_slv	chisq 2 categories	0.911964868526862	1	Perc of Cluster 1 = '0': 88.2 |Perc of Cluster 1 = '1': 11.8 |Perc of Cluster 2 = '0': 87.8 |Perc of Cluster 2 = '1': 12.2
CAT4	chisq 6 categories	0.937868813726674	1	Perc of Cluster 1 = '1': 20.3 |Perc of Cluster 1 = '4': 13.4 |Perc of Cluster 1 = '2': 17.7 |Perc of Cluster 1 = '3': 13.8 |Perc of Cluster 1 = '5': 15.4 |Perc of Cluster 1 = '0': 19.3 |Perc of Cluster 2 = '1': 17.6 |Perc of Cluster 2 = '4': 16.2 |Perc of Cluster 2 = '2': 18.2 |Perc of Cluster 2 = '3': 14.9 |Perc of Cluster 2 = '5': 13.5 |Perc of Cluster 2 = '0': 19.6
VA	numeric (ANOVA)	0.938403437875134	1	Cluster 1 Mean:5.3 (sd:1.2), Cluster 2 Mean:5.3 (sd:1.2)
Change_pctEmph_LLL_Thirona	numeric (ANOVA)	0.938582901486442	1	Cluster 1 Mean:0.8 (sd:4.4), Cluster 2 Mean:0.9 (sd:3.3)
DLCO_PB_adjusted	numeric (ANOVA)	0.955581422223579	1	Cluster 1 Mean:19.1 (sd:7.5), Cluster 2 Mean:19.1 (sd:7.2)
lymphcyt_pct	numeric (ANOVA)	0.974918135612342	1	Cluster 1 Mean:26.6 (sd:8.4), Cluster 2 Mean:26.6 (sd:8.2)
monocyt	numeric (ANOVA)	0.999824899116053	1	Cluster 1 Mean:0.6 (sd:0.2), Cluster 2 Mean:0.6 (sd:0.2)
COPDExac_ICU	Fisher exact 2 categories	1	1	Perc of Cluster 1 = '0': 99.7 |Perc of Cluster 1 = '1': 0.3 |Perc of Cluster 2 = '0': 100.0 |Perc of Cluster 2 = '1': 0.0
COPDExac_BreathingTube	Fisher exact 2 categories	1	1	Perc of Cluster 1 = '0': 99.7 |Perc of Cluster 1 = '1': 0.3 |Perc of Cluster 2 = '0': 100.0 |Perc of Cluster 2 = '1': 0.0
ethnic	Not tested: 1 unique value	1	1	not tested
EverSmokedCig	Not tested: 1 unique value	1	1	not tested
O2_Hours_Day	Not tested: 331 NA > 90.00%	1	1	not tested
O2_Years	Not tested: 330 NA > 90.00%	1	1	not tested
O2use_rest	Not tested: 331 NA > 90.00%	1	1	not tested
O2use_exercise	Not tested: 331 NA > 90.00%	1	1	not tested
O2use_sleep	Not tested: 331 NA > 90.00%	1	1	not tested
Walk_Course	Not tested: 1 unique value	1	1	not tested
WalkSymp_BackPain	Not tested: 251 NA > 90.00%	1	1	not tested
WalkSymp_JointPain	Not tested: 251 NA > 90.00%	1	1	not tested
WalkSymp_Legs_Fatigue	Not tested: 251 NA > 90.00%	1	1	not tested
WalkSymp_ShortnessBreath	Not tested: 251 NA > 90.00%	1	1	not tested
DxAgeAngina	Not tested: 434 NA > 90.00%	1	1	not tested
DxAgeAFib	Not tested: 428 NA > 90.00%	1	1	not tested
DxAgeCHF	Not tested: 439 NA > 90.00%	1	1	not tested
DxAgeCAD	Not tested: 421 NA > 90.00%	1	1	not tested
DxAgeDiabetes	Not tested: 400 NA > 90.00%	1	1	not tested
DxAgeHighBP	Not tested: 266 NA > 90.00%	1	1	not tested
DxAgeCholesterol	Not tested: 270 NA > 90.00%	1	1	not tested
DxAgeMI	Not tested: 431 NA > 90.00%	1	1	not tested
DxAgeBloodClots	Not tested: 422 NA > 90.00%	1	1	not tested
DxAgePVD	Not tested: 445 NA > 90.00%	1	1	not tested
Stroke	Fisher exact 2 categories	1	1	Perc of Cluster 1 = '0': 97.4 |Perc of Cluster 1 = '1': 2.6 |Perc of Cluster 2 = '0': 97.3 |Perc of Cluster 2 = '1': 2.7
DxAgeStroke	Not tested: 441 NA > 90.00%	1	1	not tested
DxAgeTIA	Not tested: 437 NA > 90.00%	1	1	not tested
DxAgeCognitiveDisorder	Not tested: 447 NA > 90.00%	1	1	not tested
DxAgeAnemia	Not tested: 412 NA > 90.00%	1	1	not tested
DxAgeGERD	Not tested: 306 NA > 90.00%	1	1	not tested
DxAgeKidneyDz	Not tested: 441 NA > 90.00%	1	1	not tested
DxAgeLiverDz	Not tested: 446 NA > 90.00%	1	1	not tested
cabg_slv	Fisher exact 2 categories	1	1	Perc of Cluster 1 = '0': 99.3 |Perc of Cluster 1 = '1': 0.7 |Perc of Cluster 2 = '0': 100.0 |Perc of Cluster 2 = '1': 0.0
bloodclots_slv	Fisher exact 2 categories	1	1	Perc of Cluster 1 = '0': 97.4 |Perc of Cluster 1 = '1': 2.6 |Perc of Cluster 2 = '0': 97.3 |Perc of Cluster 2 = '1': 2.7
periphvascular_slv	Fisher exact 2 categories	1	1	Perc of Cluster 1 = '0': 98.7 |Perc of Cluster 1 = '1': 1.3 |Perc of Cluster 2 = '0': 98.6 |Perc of Cluster 2 = '1': 1.4
hipfracture_slv	Fisher exact 2 categories	1	1	Perc of Cluster 1 = '0': 99.0 |Perc of Cluster 1 = '1': 1.0 |Perc of Cluster 2 = '0': 99.3 |Perc of Cluster 2 = '1': 0.7
rheumarth_slv	Fisher exact 2 categories	1	1	Perc of Cluster 1 = '0': 96.7 |Perc of Cluster 1 = '1': 3.3 |Perc of Cluster 2 = '0': 97.3 |Perc of Cluster 2 = '1': 2.7
Cough4Plus	Not tested: 325 NA > 90.00%	1	1	not tested
CoughNumYr	Not tested: 296 NA > 90.00%	1	1	not tested
PhlegmOften	Not tested: 290 NA > 90.00%	1	1	not tested
PhlegmNumYr	Not tested: 312 NA > 90.00%	1	1	not tested
NumEpisodeLastYr	Not tested: 362 NA > 90.00%	1	1	not tested
YrsEpisodeLast	Not tested: 351 NA > 90.00%	1	1	not tested
WithCold	Not tested: 247 NA > 90.00%	1	1	not tested
ApartFromCold	Not tested: 248 NA > 90.00%	1	1	not tested
MoreOnceAWeek	Not tested: 248 NA > 90.00%	1	1	not tested
MostDaysNights	Not tested: 249 NA > 90.00%	1	1	not tested
LtdLevelSlow	Not tested: 208 NA > 90.00%	1	1	not tested
LtdLevelStop	Not tested: 206 NA > 90.00%	1	1	not tested
LtdLvlStop100	Not tested: 206 NA > 90.00%	1	1	not tested
LtdNotLeaveHm	Not tested: 206 NA > 90.00%	1	1	not tested
ERLungProbtimes	Not tested: 413 NA > 90.00%	1	1	not tested
TreatChestTimes	Not tested: 369 NA > 90.00%	1	1	not tested
TreatSteroiTimes	Not tested: 389 NA > 90.00%	1	1	not tested
NumberFlareups	Not tested: 369 NA > 90.00%	1	1	not tested
CigPerDaySmokNow	Not tested: 342 NA > 90.00%	1	1	not tested
CigSmok24hrs	Not tested: 343 NA > 90.00%	1	1	not tested
CigSmok2hrs	Not tested: 343 NA > 90.00%	1	1	not tested
CigSmokHalfHr	Not tested: 343 NA > 90.00%	1	1	not tested
YearsSmokedLast5Years	Not tested: 308 NA > 90.00%	1	1	not tested
CigPerDaySmokLast5Years	Not tested: 309 NA > 90.00%	1	1	not tested
SmokStopAge	Not tested: 114 NA > 90.00%	1	1	not tested
eCigaretteEver	Not tested: 68 NA > 90.00%	1	1	not tested
eCigarettesFlavored	Not tested: 415 NA > 90.00%	1	1	not tested
eCigarettesFlavor	Not tested: 437 NA > 90.00%	1	1	not tested
eCigaretteStill	Not tested: 415 NA > 90.00%	1	1	not tested
CigarettesStill	Not tested: 436 NA > 90.00%	1	1	not tested
YearsSinceQuit	Not tested: 119 NA > 90.00%	1	1	not tested
Fagerstrom_Index	Not tested: 453 NA > 90.00%	1	1	not tested
pctEmph_UpperLobes	Not tested: 453 NA > 90.00%	1	1	not tested
pctEmph_LowerLobes	Not tested: 453 NA > 90.00%	1	1	not tested
pctEmph_UL_LL_ratio	Not tested: 453 NA > 90.00%	1	1	not tested
Pi10_SRWA_Vida	Not tested: 453 NA > 90.00%	1	1	not tested
CT_Visual_Emph_Severity	Not tested: 453 NA > 90.00%	1	1	not tested
CT_Visual_Emph_Paraseptal	Not tested: 453 NA > 90.00%	1	1	not tested
CT_Visual_Wall_Thickening	Not tested: 453 NA > 90.00%	1	1	not tested
Change_P1_P2_Gold_class	Not tested: 70 NA > 90.00%	1	1	not tested
Change_FRC_Thirona	Not tested: 56 NA > 90.00%	1	1	not tested
Change_pctGasTrap_Thirona	Not tested: 56 NA > 90.00%	1	1	not tested
Change_Perc15_Exp_Thirona	Not tested: 56 NA > 90.00%	1	1	not tested
Change_MeanAtten_Exp_Thirona	Not tested: 56 NA > 90.00%	1	1	not tested
Change_PRM_pct_emphysema_Thirona	Not tested: 56 NA > 90.00%	1	1	not tested
Change_PRM_pct_airtrap_Thirona	Not tested: 56 NA > 90.00%	1	1	not tested
Change_PRM_pct_normal_Thirona	Not tested: 56 NA > 90.00%	1	1	not tested
Change_PRM_pct_other_Thirona	Not tested: 56 NA > 90.00%	1	1	not tested
pctEmph_UL_LL_ratio_Slicer	Not tested: 269 NA > 90.00%	1	1	not tested
