# Supplementary material for: Multi-omics subtyping pipeline for chronic obstructive pulmonary disease
Source: PLoS One. 2021 Aug 25;16(8):e0255337. doi: 10.1371/journal.pone.0255337 (PMC8386883; doi:10.1371/journal.pone.0255337)
Supplement: S11 Table — AE, MineClus and k = 2 were used for each -omics data. For each subtype the size and silhouette are listed, along with the number of outliers, top clinical associations, and overall silhouette and connectedness. (XLSX) [file pone.0255337.s011.xlsx]

## Sheet: Supplementary Table 11
S11 Table: Results from stratified analysis compared to the full data analysis
AE, MineClus and k=2 were used for each -omics data. For each subtype the size and silhouette are listed, along with the number of outliers, top clinical associations, and overall silhouette and connectedness.
Dataset	Samples	Features	w	Outliers	Cluster 1	Cluster 2	Silhouette	Connectedness	Clinical Assocations
Transcriptomics	2637	1889	14.2	23	2342; 0.31	272; 0.35	0.31	0.96	Age_Enroll, HighBloodPres, distwalked, CoronaryArtery, KidneyDisease, SF36_PCS_score, SF36_PF_score, SF36_PF_t_score, Diabetes, SF36_RP_t_score, SF36_RP_score, HR_EndWalk, DLCOpp, Angioplasty, Platelets, DLco_raw, DLCO_PB_adjusted, diasBP, diasBP_2, AWT_seg_Thirona, CABG, SGRQ_scoreActive, AFib, LtdUphill, HighCholest, CAT8, Waist_CM, Walk_Limit, CAT4, hemoglobin, RBC, HR_1_Min_Post, diasBP_3, SF…
Transcriptomics - Cases	1135	1889	9.96	115	886: 0.29	134: 0.29	0.29	0.92	SaO2_1_Min_Post
Transcriptomics - NJH	358	1889	12.46	32	288: 0.27	38: 0.21	0.26	0.89	Resting_SaO2
Transcriptomics - Current Smokers	938	1889	11.9	37	697: 0.28	204: 0.26	0.28	0.93	SaO2_1_Min_Post, Age_Enroll, Age_Enroll, SGRQ_scoreActive, ccenter, O2_Therapy, SGRQ_scoreTotal, FVCpp_utah, hematocrit, HR, Duration_Smoking, SF36_PF_t_score, SF36_PF_score, Waist_CM, SaO2_EndWalk
Transcriptomics - Former Smokers	1690	1889	13.76	59	1450: 0.31	181: 0.33	0.31	0.95	SaO2_1_Min_Post, RBC, ccenter
Proteomics	1013	142	5.58	57	848; 0.17	108; 0.13	0.16	0.92	SaO2_1_Min_Post, Age_Enroll, AWT_seg_Thirona, RBC, ccenter, HR_1_Min_Post, hematocrit
Proteomics - Cases	475	142	6.78	47	373: 0.19	55: 0.08	0.176	0.9	Nothing Significant
Proteomics - NJH	644	142	5.34	62	514: 0.19	68: 0.05	0.17	0.88	Age_Enroll, distwalked, HighBloodPres, CoronaryArtery, KidneyDisease, CongestHeartFail, Diabetes, SaO2_1_Min_Post, MCHC, Angioplasty, DLco_raw, DLCO_PB_adjusted, COPD
Proteomics - Current Smokers	250	142	5.78	15	195: 0.20	40: 0.01	0.17	0.83	Age_Enroll, Duration_Smoking, DLCO_PB_adjusted, DLco_raw
Proteomics - Former Smokers	758	142	5.56	58	622: 0.30	78: 0.01	0.27	0.92	KidneyDisease, Platelets, Diabetes, Age_Enroll, LtdUphill, SF36_PCS_score, distwalked, AWT_seg_Thirona, SF36_BP_t_score, SF36_BP_score, CoronaryArtery, SF36_RP_t_score, SF36_RP_score, SGRQ_scoreActive, Cough3Mo, CAT1, CAT_score, SF36_PF_score, SF36_PF_t_score, Stroke, CAT8, SF36_VT_score, SF36_VT_t_score, Change_P1_P2_distwalked, Walk_Limit, MCV, Pi10_Thirona, CAT4, YearsSinceQuit, SF36_GH_score,…
Metabolomics	1057	187	6.5	28	893; 0.20	136; 0.15	0.19	0.92	KidneyDisease, distwalked, HighBloodPres,Age_Enroll, Duration_Smoking, ATS_PackYears, CoronaryArtery, SF36_PCS_score SF36_PF_score, SF36_PF_t_score, DLco_raw, DLCO_PB_adjusted, Walk_Limit, DLCOpp, Angioplasty, SF36_RP_t_score, SF36_RP_score, CAT8, Diabetes, RBC, diasBP, HR_EndWalk, diasBP_2, CAT_score
Metabolomics - Cases	495	187	7.14	19	374: 0.13	102: 0.10	0.12	0.85	Age_Enroll
Metabolomics - NJH	673	187	6.18	65	522: 0.13	86: 0.18	0.14	0.88	Arm_Span_CM, Height_CM, VI, VA, HR_1_Min_Post, DLCO_PB_adjusted, DLco_raw, LtdUphill, pctEmph_UpperThird_Slicer, pctEmph_UpperLobes_Slicer, pctGasTrap_Thirona, Weight_KG, Platelets, HR, COPD, pctEmph, SaO2_1_Min_Post, COPDExac_NewRx_Antib_Ster, TreatSteroids, SaO2_EndWalk, SGRQ_scoreActive, osteoporosis_slv, adj_density_ctmodel
Metabolomics - Current Smokers	267	187	6.44	19	218: 0.31	30: 0.06	0.28	0.91	HR, MCH, MCV, RBC
Metabolomics - Former Smokers	785	187	6.66	26	673: 0.11	86: 0.10	0.1	0.89	gender, AWT_segment_Thirona, Height_CM, Arm_Span_CM, Waist_CM, Weight_CM, SF26_PF_score, SF36_PF_t_score
*silhouette values < 0.10 highlighted in red
